# Supplementary material for: Crystal structure of fac-tri­chlorido­[tris­(pyridin-2-yl-N)amine]­chromium(III)
Source: Acta Crystallogr E Crystallogr Commun. 2015 Jan 1;71(Pt 1):73–5. doi: 10.1107/S2056989014027066 (PMC4331883; doi:10.1107/S2056989014027066)
Supplement: Supplementary file 1 [file e-71-00073-sup1.cif]

##############################################################################
#                                                                            #
# This CIF contains the data in a paper accepted for publication in          #
# Acta Crystallographica Section E. It conforms to the requirements of       #
# Notes for Authors for Acta Crystallographica Section E, and has been       #
# peer reviewed under the auspices of the IUCr Commission on Journals.       #
#                                                                            #
# Full details of the Crystallographic Information File format               #
# are given in the paper "The Crystallographic Information File (CIF):       #
# a New Standard Archive File for Crystallography" by S. R. Hall, F. H.      #
# Allen and I. D. Brown [Acta Cryst. (1991), A47, 655-685].                  #
#                                                                            #
# The current version of the core CIF dictionary is obtainable from          #
# ftp://ftp.iucr.org/pub/cif_core.dic.                                       #
#                                                                            #
# Software is freely available for graphical display of the structure(s)     #
# in this CIF. For information consult the CIF software page                 #
# http://www.iucr.org/resources/cif/software.                                #
#                                                                            #
# This file may be used for bona fide research purposes within the           #
# scientific community so long as proper attribution is given to the journal # 
# article from which it was obtained.                                        #
#                                                                            #
##############################################################################
data_global
_audit_creation_method     'form.cif (version 2.0)'
_journal_data_validation_number     ?
_journal_date_recd_electronic     2014-11-20
_journal_date_accepted     2014-12-10
_journal_name_full     'Acta Crystallographica, Section E'
_journal_year     2015
_journal_volume     71
_journal_issue      1
_journal_page_first     73
_journal_page_last     75
_journal_paper_category     GM
_journal_paper_doi     10.1107/S2056989014027066
_journal_coeditor_code     WM5095
_publ_contact_author_name     'Dr Takashi Fujihara'
_publ_contact_author_address
;
Comprehensive Analysis Center for Science, Saitama University,
Shimo-Okubo 255, Sakura-ku, Saitama 338-8570, Japan
;
_publ_contact_author_email     fuji@chem.saitama-u.ac.jp
_publ_contact_author_fax     '+81-48-858-3707'
_publ_contact_author_phone     '+81-48-858-3670'
_publ_section_title
;
Crystal structure of
<i>fac</i>-trichlorido[tris(pyridin-2-yl-<i>N</i>)amine]chromium(III)
;
loop_
    _publ_author_name
    _publ_author_address
    'Yamaguchi-Terasaki, Yukiko'
;
Toyama National College of Technology
Imizu Campus
1-2 Ebie-neriya
Imizu city
Toyama 933-0293
Japan
;
    'Fujihara, Takashi'
;
Comprehensive Analysis Center for Science
Saitama University
Shimo-Okubo 255
Sakura-ku
Saitama 338-8570
Japan
;
    'Nagasawa, Akira'
;
Department of Chemistry
Graduate School of Science and Engineering
Saitama University
Shimo-Okubo 255
Sakura-ku
Saitama 338-8570
Japan
;
    'Kaizaki, Sumio'
;
Department of Chemistry
Graduate School of Science
Osaka University
Machikaneyama-cyo 1-1
Toyonaka
Osaka
Japan
;
_publ_section_synopsis
;
The Cr^III^ ion in the title compound is bonded to three N atoms that are
constrained to a <i>facial</i> arrangement by the tris(pyridin-2-yl)amine
ligand and by three chloride ligands, leading to a distorted octahedral
coordination sphere.
;
data_I
_database_code_depnum_ccdc_archive 'CCDC 1038512'
_audit_creation_method     SHELXL-2014
_chemical_name_systematic
;
<i>fac</i>-trichlorido[tris(pyridin-2-yl-<i>N</i>)amine]chromium(III)
;
_chemical_name_common     ?
_chemical_formula_moiety     'C15 H12 Cl3 Cr N4'
_chemical_formula_sum     'C15 H12 Cl3 Cr N4'
_chemical_formula_iupac     '[Cr Cl3 (C15 H12 N4)]'
_chemical_formula_weight     406.64
_chemical_melting_point     ?
_shelx_space_group_comment
;
The symmetry employed for this shelxl refinement is uniquely defined
by the following loop, which should always be used as a source of
symmetry information in preference to the above space-group names.
They are only intended as comments.
;
_space_group_crystal_system     orthorhombic
_space_group_name_H-M_alt     'P n m a'
_space_group_name_Hall     '-P 2ac 2n'
loop_
    _space_group_symop_operation_xyz
    'x, y, z'
    'x+1/2, -y+1/2, -z+1/2'
    '-x, y+1/2, -z'
    '-x+1/2, -y, z+1/2'
    '-x, -y, -z'
    '-x-1/2, y-1/2, z-1/2'
    'x, -y-1/2, z'
    'x-1/2, y, -z-1/2'
_cell_length_a     15.152(13)
_cell_length_b     13.704(12)
_cell_length_c     8.014(7)
_cell_angle_alpha     90
_cell_angle_beta     90
_cell_angle_gamma     90
_cell_volume     1664(2)
_cell_formula_units_Z     4
_cell_measurement_reflns_used     3388
_cell_measurement_theta_min     2.69
_cell_measurement_theta_max     26.39
_cell_measurement_temperature     150(2)
_exptl_crystal_description     needle
_exptl_crystal_colour     green
_exptl_crystal_size_max     0.060
_exptl_crystal_size_mid     0.050
_exptl_crystal_size_min     0.040
_exptl_crystal_density_diffrn     1.623
_exptl_crystal_density_meas     ?
_exptl_crystal_density_method     ?
_exptl_crystal_F_000     820
_exptl_absorpt_coefficient_mu     1.171
_exptl_absorpt_correction_type     multi-scan
_exptl_absorpt_process_details
;
(<i>SADABS</i>; Bruker, 2014)
;
_shelx_estimated_absorpt_T_min     0.933
_shelx_estimated_absorpt_T_max     0.955
_exptl_special_details     ?
_diffrn_ambient_temperature     150(2)
_diffrn_radiation_type     MoK\a
_diffrn_radiation_wavelength     0.71073
_diffrn_radiation_source     'Bruker TXS fine-focus rotating anode'
_diffrn_radiation_monochromator     'Bruker Helios multilayer confocal mirror'
_diffrn_measurement_device_type     'Bruker APEXII CCD area-detector'
_diffrn_measurement_method     '\f and \w'
_diffrn_detector_area_resol_mean     8.333
_diffrn_reflns_number     15895
_diffrn_reflns_av_R_equivalents     0.0609
_diffrn_reflns_theta_min     2.688
_diffrn_reflns_theta_max     26.367
_diffrn_reflns_theta_full     25.242
_diffrn_measured_fraction_theta_max     0.998
_diffrn_measured_fraction_theta_full     0.998
_diffrn_reflns_limit_h_min     -18
_diffrn_reflns_limit_h_max     18
_diffrn_reflns_limit_k_min     -17
_diffrn_reflns_limit_k_max     17
_diffrn_reflns_limit_l_min     -10
_diffrn_reflns_limit_l_max     10
_refine_special_details     ?
_reflns_number_total     1779
_reflns_number_gt     1401
_reflns_threshold_expression     I>2\s(I)
_refine_ls_structure_factor_coef     Fsqd
_refine_ls_matrix_type     full
_refine_ls_R_factor_all     0.0525
_refine_ls_R_factor_gt     0.0377
_refine_ls_wR_factor_gt     0.1001
_refine_ls_wR_factor_ref     0.1126
_refine_ls_goodness_of_fit_ref     1.203
_refine_ls_restrained_S_all     1.203
_refine_ls_number_reflns     1779
_refine_ls_number_parameters     118
_refine_ls_number_restraints     0
_refine_ls_hydrogen_treatment     constr
_refine_ls_weighting_scheme     calc
_refine_ls_weighting_details
              'w=1/[\s^2^(Fo^2^)+(0.0593P)^2^+0.0500P] where P=(Fo^2^+2Fc^2^)/3'
_atom_sites_solution_hydrogens     geom
_atom_sites_solution_primary     ?
_atom_sites_solution_secondary     ?
_refine_ls_shift/su_max     0.000
_refine_ls_shift/su_mean     0.000
_refine_diff_density_max     0.660
_refine_diff_density_min     -0.507
_refine_ls_extinction_method     none
_refine_ls_extinction_coef     .
loop_
    _atom_type_symbol
    _atom_type_description
    _atom_type_scat_dispersion_real
    _atom_type_scat_dispersion_imag
    _atom_type_scat_source
    'C' 'C' 0.0033 0.0016
                         'International Tables Vol C Tables 4.2.6.8 and 6.1.1.4'
    'H' 'H' 0.0000 0.0000
                         'International Tables Vol C Tables 4.2.6.8 and 6.1.1.4'
    'N' 'N' 0.0061 0.0033
                         'International Tables Vol C Tables 4.2.6.8 and 6.1.1.4'
    'Cl' 'Cl' 0.1484 0.1585
                         'International Tables Vol C Tables 4.2.6.8 and 6.1.1.4'
    'Cr' 'Cr' 0.3209 0.6236
                         'International Tables Vol C Tables 4.2.6.8 and 6.1.1.4'
_computing_data_collection
;
APEX2 (Bruker, 2014)
;
_computing_cell_refinement
;
SAINT (Bruker, 2014)
;
_computing_data_reduction
;
SAINT and XPREP (Bruker, 2014)
;
_computing_structure_solution
;
SHELXS2014 (Sheldrick, 2008)
;
_computing_structure_refinement
;
SHELXL2014 (Sheldrick, 2008)
;
_computing_molecular_graphics
;
ORTEP-3 for Windows (Farrugia, 2012)
;
_computing_publication_material
;
<i>XCIF</i> (Sheldrick, 2008)
;
loop_
    _atom_site_type_symbol
    _atom_site_label
    _atom_site_fract_x
    _atom_site_fract_y
    _atom_site_fract_z
    _atom_site_U_iso_or_equiv
    _atom_site_adp_type
    _atom_site_calc_flag
    _atom_site_occupancy
    _atom_site_disorder_assembly
    _atom_site_disorder_group
    C C1 0.89047(17) 0.06834(18) 1.2036(3) 0.0287(6) Uani d 1 . .
    H H1 0.8290 0.0568 1.2158 0.034 Uiso calc 1 . .
    C C2 0.94935(19) 0.0033(2) 1.2726(4) 0.0336(7) Uani d 1 . .
    H H2 0.9287 -0.0516 1.3336 0.040 Uiso calc 1 . .
    C C3 1.0382(2) 0.0186(2) 1.2521(4) 0.0355(7) Uani d 1 . .
    H H3 1.0796 -0.0262 1.2972 0.043 Uiso calc 1 . .
    C C4 1.06674(17) 0.0997(2) 1.1654(4) 0.0309(6) Uani d 1 . .
    H H4 1.1279 0.1117 1.1495 0.037 Uiso calc 1 . .
    C C5 1.00429(16) 0.16273(18) 1.1026(3) 0.0224(6) Uani d 1 . .
    C C10 1.0039(2) 0.2500 0.8449(5) 0.0239(8) Uani d 1 . .
    C C6 0.8905(3) 0.2500 0.6541(5) 0.0328(9) Uani d 1 . .
    H H6 0.8292 0.2500 0.6295 0.039 Uiso calc 1 . .
    C C7 0.9499(3) 0.2500 0.5256(5) 0.0378(10) Uani d 1 . .
    H H7 0.9295 0.2500 0.4136 0.045 Uiso calc 1 . .
    C C8 1.0383(3) 0.2500 0.5577(5) 0.0358(10) Uani d 1 . .
    H H8 1.0797 0.2500 0.4688 0.043 Uiso calc 1 . .
    C C9 1.0667(2) 0.2500 0.7224(5) 0.0293(9) Uani d 1 . .
    H H9 1.1277 0.2500 0.7490 0.035 Uiso calc 1 . .
    Cl Cl1 0.75326(4) 0.37578(5) 0.89695(10) 0.0388(2) Uani d 1 . .
    Cl Cl2 0.75220(6) 0.2500 1.26071(14) 0.0379(3) Uani d 1 . .
    Cr Cr1 0.83104(4) 0.2500 1.01679(7) 0.0239(2) Uani d 1 . .
    N N1 0.91747(13) 0.14774(15) 1.1195(3) 0.0225(5) Uani d 1 . .
    N N2 0.91684(19) 0.2500 0.8144(4) 0.0256(7) Uani d 1 . .
    N N3 1.03099(19) 0.2500 1.0163(4) 0.0227(7) Uani d 1 . .
loop_
    _atom_site_aniso_label
    _atom_site_aniso_U_11
    _atom_site_aniso_U_22
    _atom_site_aniso_U_33
    _atom_site_aniso_U_12
    _atom_site_aniso_U_13
    _atom_site_aniso_U_23
    C1 0.0299(13) 0.0202(13) 0.0360(16) -0.0023(11) 0.0030(12) 0.0013(12)
    C2 0.0433(16) 0.0167(13) 0.0407(17) 0.0001(12) 0.0019(13) 0.0046(12)
    C3 0.0413(16) 0.0190(14) 0.0462(18) 0.0045(12) -0.0051(13) 0.0039(13)
    C4 0.0268(13) 0.0264(14) 0.0394(16) 0.0011(11) -0.0038(12) -0.0018(13)
    C5 0.0259(13) 0.0145(13) 0.0267(14) 0.0022(10) -0.0001(10) -0.0007(10)
    C10 0.0296(19) 0.0151(17) 0.027(2) 0.000 0.0023(16) 0.000
    C6 0.039(2) 0.024(2) 0.035(2) 0.000 -0.0078(19) 0.000
    C7 0.061(3) 0.027(2) 0.026(2) 0.000 0.000(2) 0.000
    C8 0.052(3) 0.022(2) 0.034(2) 0.000 0.015(2) 0.000
    C9 0.034(2) 0.0163(18) 0.038(2) 0.000 0.0086(18) 0.000
    Cl1 0.0309(4) 0.0240(4) 0.0615(5) 0.0046(3) -0.0127(3) 0.0036(3)
    Cl2 0.0295(5) 0.0309(6) 0.0534(7) 0.000 0.0160(4) 0.000
    Cr1 0.0191(3) 0.0170(3) 0.0356(4) 0.000 -0.0005(2) 0.000
    N1 0.0240(11) 0.0161(10) 0.0276(12) -0.0001(8) 0.0011(9) -0.0018(9)
    N2 0.0288(16) 0.0196(16) 0.0285(17) 0.000 -0.0012(13) 0.000
    N3 0.0225(15) 0.0162(15) 0.0295(17) 0.000 0.0011(12) 0.000
_geom_special_details
;
 All esds (except the esd in the dihedral angle between two l.s. planes)
 are estimated using the full covariance matrix.  The cell esds are taken
 into account individually in the estimation of esds in distances, angles
 and torsion angles; correlations between esds in cell parameters are only
 used when they are defined by crystal symmetry.  An approximate (isotropic)
 treatment of cell esds is used for estimating esds involving l.s. planes.
 Least-squares planes (x,y,z in crystal coordinates) and deviations from them
 (* indicates atom used to define plane)
 - 0.0000 (0.0001) x + 13.7040 (0.0118) y - 0.0000 (0.0000) z = 3.4260 (0.0030)
 *    0.0000 (0.0000)  N2
 *    0.0000 (0.0000)  C6
 *    0.0000 (0.0000)  C7
 *    0.0000 (0.0000)  C8
 *    0.0000 (0.0000)  C9
 *    0.0000 (0.0000)  C10
 Rms deviation of fitted atoms =   0.0000
 - 0.2014 (0.0170) x - 7.1958 (0.0145) y + 6.8195 (0.0076) z = 4.9979 (0.0213)
 Angle to previous plane (with approximate esd) = 58.326 ( 0.080 )
 *   -0.0024 (0.0017)  N1_$6
 *   -0.0057 (0.0019)  C1_$6
 *    0.0081 (0.0020)  C2_$6
 *   -0.0029 (0.0020)  C3_$6
 *   -0.0049 (0.0019)  C4_$6
 *    0.0078 (0.0018)  C5_$6
 Rms deviation of fitted atoms =   0.0057
  0.2014 (0.0171) x + 7.1958 (0.0145) y + 6.8195 (0.0076) z = 8.8847 (0.0184)
 Angle to previous plane (with approximate esd) = 63.371 ( 0.081 )
 *   -0.0024 (0.0017)  N1
 *   -0.0057 (0.0019)  C1
 *    0.0081 (0.0020)  C2
 *   -0.0029 (0.0020)  C3
 *   -0.0049 (0.0019)  C4
 *    0.0078 (0.0018)  C5
 Rms deviation of fitted atoms =   0.0057
;
loop_
    _geom_bond_atom_site_label_1
    _geom_bond_atom_site_label_2
    _geom_bond_site_symmetry_2
    _geom_bond_distance
    _geom_bond_publ_flag
    C1 N1 . 1.344(3) ?
    C1 C2 . 1.377(4) ?
    C1 H1 . 0.9500 ?
    C2 C3 . 1.372(4) ?
    C2 H2 . 0.9500 ?
    C3 C4 . 1.380(4) ?
    C3 H3 . 0.9500 ?
    C4 C5 . 1.376(4) ?
    C4 H4 . 0.9500 ?
    C5 N1 . 1.338(3) ?
    C5 N3 . 1.440(3) ?
    C10 N2 . 1.342(4) ?
    C10 C9 . 1.366(5) ?
    C10 N3 . 1.434(5) ?
    C6 N2 . 1.345(5) ?
    C6 C7 . 1.367(6) ?
    C6 H6 . 0.9500 ?
    C7 C8 . 1.363(7) ?
    C7 H7 . 0.9500 ?
    C8 C9 . 1.388(6) ?
    C8 H8 . 0.9500 ?
    C9 H9 . 0.9500 ?
    Cl1 Cr1 . 2.2983(15) ?
    Cl2 Cr1 . 2.2909(19) ?
    Cr1 N2 . 2.079(3) ?
    Cr1 N1 7_565 2.087(2) ?
    Cr1 N1 . 2.087(2) ?
    Cr1 Cl1 7_565 2.2983(15) ?
    N3 C5 7_565 1.440(3) ?
loop_
    _geom_angle_atom_site_label_1
    _geom_angle_atom_site_label_2
    _geom_angle_atom_site_label_3
    _geom_angle_site_symmetry_1
    _geom_angle_site_symmetry_3
    _geom_angle
    _geom_angle_publ_flag
    N1 C1 C2 . . 121.9(3) ?
    N1 C1 H1 . . 119.1 ?
    C2 C1 H1 . . 119.1 ?
    C3 C2 C1 . . 119.2(3) ?
    C3 C2 H2 . . 120.4 ?
    C1 C2 H2 . . 120.4 ?
    C2 C3 C4 . . 119.4(3) ?
    C2 C3 H3 . . 120.3 ?
    C4 C3 H3 . . 120.3 ?
    C5 C4 C3 . . 118.3(3) ?
    C5 C4 H4 . . 120.9 ?
    C3 C4 H4 . . 120.9 ?
    N1 C5 C4 . . 122.9(2) ?
    N1 C5 N3 . . 116.9(2) ?
    C4 C5 N3 . . 120.2(2) ?
    N2 C10 C9 . . 123.6(4) ?
    N2 C10 N3 . . 117.1(3) ?
    C9 C10 N3 . . 119.3(3) ?
    N2 C6 C7 . . 121.6(4) ?
    N2 C6 H6 . . 119.2 ?
    C7 C6 H6 . . 119.2 ?
    C8 C7 C6 . . 120.3(4) ?
    C8 C7 H7 . . 119.8 ?
    C6 C7 H7 . . 119.8 ?
    C7 C8 C9 . . 118.9(4) ?
    C7 C8 H8 . . 120.5 ?
    C9 C8 H8 . . 120.5 ?
    C10 C9 C8 . . 117.9(4) ?
    C10 C9 H9 . . 121.1 ?
    C8 C9 H9 . . 121.1 ?
    N2 Cr1 N1 . 7_565 85.14(10) ?
    N2 Cr1 N1 . . 85.14(10) ?
    N1 Cr1 N1 7_565 . 84.35(13) ?
    N2 Cr1 Cl2 . . 172.72(9) ?
    N1 Cr1 Cl2 7_565 . 89.46(8) ?
    N1 Cr1 Cl2 . . 89.46(8) ?
    N2 Cr1 Cl1 . 7_565 89.69(8) ?
    N1 Cr1 Cl1 7_565 7_565 171.91(6) ?
    N1 Cr1 Cl1 . 7_565 89.03(8) ?
    Cl2 Cr1 Cl1 . 7_565 95.12(5) ?
    N2 Cr1 Cl1 . . 89.69(8) ?
    N1 Cr1 Cl1 7_565 . 89.03(8) ?
    N1 Cr1 Cl1 . . 171.91(6) ?
    Cl2 Cr1 Cl1 . . 95.12(5) ?
    Cl1 Cr1 Cl1 7_565 . 97.18(7) ?
    C5 N1 C1 . . 118.3(2) ?
    C5 N1 Cr1 . . 118.28(17) ?
    C1 N1 Cr1 . . 123.39(18) ?
    C10 N2 C6 . . 117.7(3) ?
    C10 N2 Cr1 . . 118.2(2) ?
    C6 N2 Cr1 . . 124.0(3) ?
    C10 N3 C5 . . 112.33(18) ?
    C10 N3 C5 . 7_565 112.33(18) ?
    C5 N3 C5 . 7_565 112.4(3) ?
loop_
    _geom_torsion_atom_site_label_1
    _geom_torsion_atom_site_label_2
    _geom_torsion_atom_site_label_3
    _geom_torsion_atom_site_label_4
    _geom_torsion_site_symmetry_1
    _geom_torsion_site_symmetry_2
    _geom_torsion_site_symmetry_3
    _geom_torsion_site_symmetry_4
    _geom_torsion
    _geom_torsion_publ_flag
    N1 C1 C2 C3 . . . . -1.4(4) ?
    C1 C2 C3 C4 . . . . 1.1(4) ?
    C2 C3 C4 C5 . . . . 0.2(4) ?
    C3 C4 C5 N1 . . . . -1.2(4) ?
    C3 C4 C5 N3 . . . . 177.9(2) ?
    N2 C6 C7 C8 . . . . 0.0000(10)
                                 ?
    C6 C7 C8 C9 . . . . 0.0000(10)
                                 ?
    N2 C10 C9 C8 . . . . 0.0000(10)
                                  ?
    N3 C10 C9 C8 . . . . 180.0000(10)
                                    ?
    C7 C8 C9 C10 . . . . 0.0000(10)
                                  ?
    C4 C5 N1 C1 . . . . 1.0(4) ?
    N3 C5 N1 C1 . . . . -178.1(2) ?
    C4 C5 N1 Cr1 . . . . -179.9(2) ?
    N3 C5 N1 Cr1 . . . . 1.0(3) ?
    C2 C1 N1 C5 . . . . 0.3(4) ?
    C2 C1 N1 Cr1 . . . . -178.7(2) ?
    C9 C10 N2 C6 . . . . 0.0000(10)
                                  ?
    N3 C10 N2 C6 . . . . 180.0000(10)
                                    ?
    C9 C10 N2 Cr1 . . . . 180.0000(10)
                                     ?
    N3 C10 N2 Cr1 . . . . 0.0000(10)
                                   ?
    C7 C6 N2 C10 . . . . 0.0000(10)
                                  ?
    C7 C6 N2 Cr1 . . . . 180.000000 ?
    N2 C10 N3 C5 . . . . 63.9(2) ?
    C9 C10 N3 C5 . . . . -116.1(2) ?
    N2 C10 N3 C5 . . . 7_565 -63.9(2) ?
    C9 C10 N3 C5 . . . 7_565 116.1(2) ?
    N1 C5 N3 C10 . . . . -64.4(3) ?
    C4 C5 N3 C10 . . . . 116.4(3) ?
    N1 C5 N3 C5 . . . 7_565 63.4(4) ?
    C4 C5 N3 C5 . . . 7_565 -115.8(3) ?
loop_
    _geom_hbond_atom_site_label_D
    _geom_hbond_atom_site_label_H
    _geom_hbond_atom_site_label_A
    _geom_hbond_site_symmetry_A
    _geom_hbond_distance_DH
    _geom_hbond_distance_HA
    _geom_hbond_distance_DA
    _geom_hbond_angle_DHA
    C7 H7 N1 7_564 0.95 2.75 3.578(5) 146.4
    C7 H7 N1 1_554 0.95 2.75 3.578(5) 146.4
    C9 H9 Cl1 8_657 0.95 2.82 3.447(4) 124.3
    C9 H9 Cl1 2_556 0.95 2.82 3.447(4) 124.3
    C4 H4 Cl2 2_557 0.95 2.77 3.534(4) 138.4
_shelx_hkl_file
;
   0   0  -1    0.42    0.11
   0   0  -1    0.53    0.21
   0   0   1    0.54    0.12
   0   0   1    0.61    0.17
   0   0   2   48.49    2.19
   0   0  -2   46.47    1.63
   0   0  -2   42.27    2.32
   0   0   2   49.24    1.61
   0   0   3    0.28    0.30
   0   0   3    0.29    0.22
   0   0  -3    0.22    0.19
   0   0  -3    0.37    0.37
   0   0   4   12.21    1.01
   0   0  -4   13.76    0.75
   0   0  -4   11.82    1.09
   0   0   4   11.61    0.71
   0   0   5    0.65    0.41
   0   0  -5    0.07    0.25
   0   0  -5    0.42    0.49
   0   0   5   -0.02    0.25
   0   0  -6    1.15    0.38
   0   0   6    1.54    0.56
   0   0  -6    2.29    0.74
   0   0   7    0.00    0.46
   0   0  -7    0.94    0.70
   0   0  -8   20.96    1.99
   0   0   8   23.62    1.90
   0   0  -9   -0.32    0.78
   0   0   9   -0.55    0.61
   0   0 -10    2.08    1.08
   0   0  10    1.54    0.92
   0  -1   0   -1.30    0.05
   0  -1   0   -1.21    0.06
   0   1   0   -1.23    0.06
   0   1   0   -1.22    0.05
   0   1   1    9.14    0.56
   0  -1  -1    8.63    0.47
   0  -1  -1    8.40    0.59
   0  -1   1    8.62    0.50
   0   1  -1    9.44    0.63
   0   1   2   -0.11    0.20
   0  -1   2    0.16    0.21
   0  -1  -2    0.16    0.29
   0   1  -2   -0.19    0.11
   0   1  -2   -0.08    0.33
   0   1   2   -0.30    0.12
   0   1  -2   -0.29    0.23
   0  -1  -2   -0.07    0.18
   0   1  -3   20.47    0.85
   0  -1   3   20.54    0.97
   0  -1  -3   18.31    1.31
   0   1   3   19.79    0.82
   0  -1  -3   22.70    1.00
   0   1   3   22.23    1.25
   0   1  -3   20.76    1.37
   0  -1  -4   -0.11    0.22
   0   1   4    0.14    0.20
   0  -1   4   -0.12    0.25
   0  -1  -4    0.29    0.40
   0   1  -4    0.02    0.18
   0   1   4    0.06    0.29
   0  -1   4   -0.22    0.28
   0   1  -4    0.12    0.42
   0   1  -5   25.61    1.09
   0  -1  -5   24.68    1.22
   0  -1   5   25.13    1.64
   0   1   5   25.28    1.09
   0  -1   5   24.63    1.21
   0  -1  -5   23.10    1.72
   0   1  -5   22.34    1.73
   0   1   5   22.84    1.58
   0  -1  -6   -0.26    0.45
   0   1   6   -0.41    0.36
   0  -1   6    0.01    0.34
   0  -1   6   -0.23    0.37
   0  -1  -6   -0.05    0.32
   0   1  -6    0.92    0.60
   0   1   7   -0.35    0.48
   0  -1  -7    0.92    0.68
   0   1  -7    0.09    0.61
   0  -1  -7   -0.08    0.32
   0  -1   7    0.31    0.51
   0  -1  -8   -0.43    0.67
   0   1  -8   -0.29    0.70
   0  -1   8   -0.05    0.58
   0   1   8   -0.55    0.57
   0  -1  -9    6.02    1.37
   0   1   9    5.46    1.14
   0   1  -9    5.64    1.35
   0  -1   9    7.66    1.29
   0  -1 -10   -0.20    0.83
   0   1  10   -0.07    0.72
   0  -1  10   -1.20    0.56
   0   1 -10   -0.02    0.81
   0   2   0  772.21   34.86
   0   2   0  830.50   33.10
   0  -2   0  795.92   24.71
   0   2  -1    0.00    0.22
   0  -2  -1    0.00    0.11
   0  -2  -1    0.06    0.24
   0   2   1    0.03    0.18
   0  -2   1   -0.01    0.07
   0  -2  -1    0.04    0.18
   0  -2   1    0.02    0.21
   0   2  -1    0.09    0.19
   0  -2  -2  263.35   12.11
   0   2  -2  286.31   12.16
   0   2   2  289.18   11.46
   0  -2   2  260.72    8.62
   0   2  -2  268.13    8.41
   0  -2  -2  261.56    8.66
   0  -2   3   -0.16    0.24
   0  -2  -3   -0.07    0.32
   0   2  -3    0.24    0.38
   0   2  -3   -0.13    0.29
   0  -2  -3   -0.09    0.22
   0   2   3    0.28    0.28
   0   2  -3   -0.01    0.11
   0  -2  -4   25.49    1.26
   0   2  -4   25.66    0.98
   0   2   4   24.15    0.94
   0  -2  -4   22.79    1.63
   0  -2   4   26.47    1.26
   0   2  -4   26.77    1.72
   0   2   4   25.55    1.55
   0   2   5   -0.15    0.34
   0  -2  -5    0.14    0.30
   0   2  -5    0.32    0.51
   0  -2  -5    0.00    0.43
   0  -2   5    0.38    0.33
   0   2  -5    0.16    0.18
   0  -2   5   -0.37    0.36
   0  -2   6   18.12    1.17
   0   2  -6   18.97    1.63
   0  -2  -6   18.00    1.60
   0  -2   6   17.50    1.47
   0  -2  -6   19.41    1.18
   0   2   6   17.94    1.43
   0   2   7   -0.23    0.48
   0  -2  -7   -0.33    0.36
   0   2  -7   -0.42    0.56
   0  -2  -7   -0.17    0.61
   0  -2   7    0.03    0.49
   0   2  -8    6.21    1.30
   0   2   8    8.90    1.30
   0  -2   8    7.37    1.20
   0  -2  -8    6.27    1.30
   0  -2  -9    0.71    0.81
   0  -2   9    0.57    0.73
   0   2   9   -1.05    0.53
   0   2  -9    0.04    0.77
   0   3   0   -0.42    0.21
   0   3   0   -0.56    0.15
   0  -3   0   -0.46    0.17
   0  -3   0   -0.58    0.19
   0   3   1   62.18    2.64
   0  -3   1   57.36    2.10
   0   3   1   52.09    2.67
   0  -3   1   57.18    1.91
   0  -3  -1   61.29    2.11
   0   3  -1   55.67    2.72
   0  -3  -1   61.11    1.93
   0  -3   2   -0.05    0.25
   0   3  -2    0.19    0.30
   0  -3  -2   -0.23    0.28
   0   3  -2    0.07    0.23
   0  -3  -2   -0.10    0.20
   0   3   2   -0.16    0.21
   0  -3  -3   31.76    1.51
   0  -3  -3   34.15    1.99
   0  -3   3   34.95    1.55
   0   3  -3   36.48    2.03
   0   3   3   36.88    1.86
   0   3  -4    0.24    0.37
   0   3   4    0.23    0.35
   0  -3   4    0.13    0.33
   0   3  -4    0.77    0.53
   0   3  -4    0.14    0.11
   0  -3  -4    0.43    0.45
   0  -3  -4    0.08    0.32
   0  -3  -5   48.29    2.13
   0   3  -5   50.21    2.89
   0  -3  -5   48.50    2.87
   0   3   5   47.21    2.62
   0  -3   5   49.31    2.12
   0  -3  -6   -0.13    0.53
   0  -3  -6   -0.42    0.29
   0   3   6   -0.06    0.41
   0   3  -6   -0.25    0.54
   0  -3   6   -0.20    0.41
   0  -3   6    0.27    0.41
   0   3  -7    8.60    1.43
   0  -3  -7    8.36    1.41
   0  -3   7    9.56    1.29
   0  -3  -7   11.10    1.06
   0   3   7    9.23    1.23
   0   3   8    0.33    0.64
   0  -3  -8    0.40    0.47
   0   3  -8    0.07    0.70
   0  -3   8   -0.32    0.57
   0  -3  -8    0.22    0.72
   0   3  -9    2.27    1.01
   0  -3   9    1.72    0.84
   0  -3  -9    3.21    1.12
   0   3   9    3.35    1.01
   0  -4   0  322.55   10.34
   0   4   0  321.33   14.45
   0  -4   0  329.45   10.38
   0   4   0  338.06   13.79
   0  -4   1   -0.17    0.15
   0  -4  -1   -0.02    0.21
   0   4   1    0.06    0.24
   0   4  -1    0.24    0.22
   0   4  -1   -0.22    0.23
   0  -4   1   -0.15    0.24
   0  -4  -1    0.08    0.18
   0   4   1    0.07    0.17
   0   4  -2   25.87    1.48
   0   4   2   25.68    1.38
   0   4   2   23.21    1.34
   0  -4   2   25.50    0.89
   0  -4   2   23.95    1.23
   0  -4  -2   25.14    0.93
   0  -4  -2   24.36    1.20
   0   4   3    0.50    0.32
   0  -4  -3    0.40    0.30
   0   4  -3   -0.07    0.27
   0   4  -3    1.05    0.46
   0  -4  -3    0.55    0.43
   0  -4   3   -0.21    0.33
   0   4   4  583.94   24.70
   0   4  -4  633.01   26.26
   0  -4  -4  588.20   18.72
   0  -4   4  595.60   18.61
   0  -4  -4  546.91   26.16
   0   4  -5    0.04    0.44
   0   4  -5    0.81    0.61
   0  -4   5    0.37    0.43
   0  -4  -5    0.12    0.47
   0   4   5    0.82    0.45
   0  -4  -5    0.31    0.38
   0  -4  -6   19.78    1.70
   0   4  -6   19.28    1.66
   0  -4  -6   18.97    1.26
   0  -4   6   20.54    1.37
   0   4   6   17.02    1.46
   0  -4  -7    0.35    0.48
   0  -4   7    0.17    0.53
   0  -4   7    0.09    0.48
   0  -4  -7   -0.17    0.62
   0   4  -7   -0.14    0.62
   0   4   7    0.81    0.56
   0   4   8    2.65    0.84
   0  -4  -8    1.40    0.59
   0   4  -8    2.65    0.96
   0  -4   8    2.38    0.91
   0  -4  -8    2.58    1.01
   0   4  -9    0.10    0.80
   0  -4  -9    0.76    0.95
   0  -4   9    0.26    0.70
   0   4   9    0.30    0.64
   0   5   0   -0.04    0.20
   0  -5   0   -0.08    0.25
   0  -5   0   -0.10    0.23
   0   5   0   -0.11    0.25
   0   5   1   10.81    0.72
   0  -5  -1   10.33    0.76
   0  -5   1    9.35    0.77
   0   5  -1   10.26    0.75
   0  -5  -1   10.49    0.66
   0  -5   1   10.32    0.61
   0   5   1   10.65    0.82
   0  -5  -2   -0.20    0.23
   0   5   2   -0.10    0.25
   0  -5   2    0.30    0.32
   0  -5  -2    0.03    0.16
   0   5  -2   -0.05    0.28
   0  -5   2    0.00    0.12
   0   5   2    0.00    0.20
   0   5  -2   -0.16    0.26
   0   5   3   19.15    1.26
   0  -5   3   18.52    1.19
   0  -5  -3   17.62    1.12
   0   5  -3   20.86    1.38
   0  -5  -4    0.24    0.48
   0   5   4    0.28    0.39
   0  -5  -4    0.18    0.32
   0   5  -4    1.01    0.50
   0   5  -4    0.32    0.38
   0  -5   4   -0.36    0.36
   0  -5  -5   58.17    2.52
   0   5  -5   55.32    3.27
   0   5   5   57.80    3.02
   0  -5   5   58.46    2.56
   0  -5  -5   54.29    3.25
   0   5  -6   -0.38    0.47
   0  -5  -6    0.48    0.65
   0  -5   6   -1.36    0.43
   0   5  -6   -0.49    0.54
   0  -5  -6   -0.32    0.44
   0   5   6    0.17    0.46
   0  -5  -7   -0.03    0.61
   0   5  -7    0.31    0.62
   0  -5  -7    0.22    0.47
   0   5   7    0.13    0.59
   0  -5   7    0.69    0.55
   0   5   8   -0.11    0.61
   0  -5   8    1.16    0.73
   0  -5  -8   -0.03    0.70
   0   5  -8    0.94    0.82
   0  -5  -8   -0.30    0.46
   0   5  -9    3.69    1.15
   0   5   9    2.62    0.96
   0  -5  -9    1.39    1.05
   0  -5   9    1.26    0.86
   0   6   0  438.63   18.08
   0  -6   0  426.27   13.60
   0   6   0  432.90   18.94
   0  -6   0  423.16   13.62
   0  -6  -1    0.16    0.23
   0  -6   1    0.19    0.20
   0   6  -1   -0.22    0.23
   0   6   1    0.08    0.20
   0   6  -1    0.15    0.31
   0  -6   1    0.21    0.30
   0  -6  -1   -0.12    0.23
   0   6   1    0.30    0.29
   0   6   2   16.39    1.16
   0   6   2   18.02    1.10
   0  -6   2   16.81    1.09
   0  -6  -2   17.42    1.07
   0  -6   2   16.43    0.79
   0   6  -2   18.11    1.22
   0  -6  -2   19.05    0.87
   0   6   3   -0.36    0.28
   0   6  -3    0.00    0.37
   0  -6  -3    0.11    0.15
   0   6   3   -0.02    0.23
   0  -6   3   -0.06    0.36
   0   6  -3   -0.26    0.30
   0  -6  -3    0.23    0.29
   0  -6   4   88.76    3.50
   0  -6  -4   87.87    3.47
   0   6   4   85.17    4.29
   0   6   4   89.12    4.26
   0   6  -4   94.39    4.63
   0   6  -5    0.08    0.54
   0   6   5    0.87    0.51
   0  -6  -5   -0.32    0.38
   0  -6   5   -0.89    0.47
   0   6  -5   -0.52    0.38
   0  -6  -5    0.76    0.58
   0  -6  -6   43.50    2.20
   0   6   6   43.42    2.55
   0   6  -6   39.24    2.77
   0  -6  -6   39.46    2.76
   0  -6   6   47.08    2.31
   0  -6  -7    0.12    0.49
   0   6  -7    0.62    0.71
   0  -6   7   -0.34    0.50
   0  -6  -7    0.43    0.65
   0   6   7    0.89    0.63
   0   6  -7   -0.06    0.61
   0  -6   8   -0.08    0.64
   0  -6  -8    1.03    0.83
   0  -6  -8   -0.02    0.55
   0   6   8    0.03    0.66
   0   6  -8    0.40    0.76
   0  -6  -9   -0.12    0.55
   0  -6   9    0.05    0.74
   0   6   9   -0.04    0.67
   0   6  -9   -0.97    0.71
   0  -6  -9    0.71    0.92
   0  -7   0    1.47    0.41
   0   7   0    1.14    0.39
   0   7   0    1.13    0.33
   0  -7   0    1.51    0.35
   0   7   1   42.52    2.17
   0  -7   1   39.29    1.63
   0  -7   1   36.05    1.81
   0   7  -1   39.61    2.14
   0   7   1   40.31    2.10
   0  -7  -1   40.56    1.69
   0  -7  -1   42.69    1.81
   0  -7  -2    0.15    0.23
   0  -7   2   -0.13    0.17
   0  -7   2   -0.12    0.33
   0  -7  -2    0.10    0.29
   0   7   2   -0.10    0.30
   0   7   2   -0.11    0.21
   0   7  -2    0.40    0.36
   0   7  -2   -0.38    0.31
   0   7   3   35.95    1.97
   0   7  -3   36.33    2.18
   0   7   3   35.63    2.04
   0  -7  -3   36.65    1.81
   0  -7   3   34.32    1.84
   0  -7  -3   36.69    1.38
   0  -7  -4   -0.12    0.31
   0   7   4    0.04    0.26
   0   7   4    0.05    0.36
   0   7  -4    0.18    0.37
   0  -7   4    0.46    0.46
   0   7  -4   -0.31    0.42
   0  -7   5   11.24    1.22
   0   7   5    8.92    0.89
   0   7   5    9.69    1.17
   0  -7  -5    9.14    1.06
   0   7  -5    9.61    1.30
   0  -7  -6    0.51    0.50
   0  -7   6   -0.78    0.50
   0   7  -6    0.47    0.68
   0   7  -6    0.76    0.63
   0  -7  -6    0.21    0.63
   0   7   6   -0.17    0.49
   0  -7  -7    7.76    1.45
   0   7  -7   10.74    1.58
   0  -7  -7   11.42    1.26
   0  -7   7   10.10    1.25
   0   7   7   10.74    1.40
   0   7   8    1.30    0.81
   0  -7   8    0.07    0.60
   0  -7  -8    1.11    0.93
   0  -7  -8    0.77    0.62
   0   7  -8   -0.09    0.73
   0   7   9    7.06    1.41
   0  -7  -9    3.84    1.33
   0  -7  -9    7.19    1.14
   0   7  -9    3.87    1.30
   0  -7   9    5.66    1.29
   0   8   0  971.30   42.68
   0  -8   0  963.31   30.39
   0  -8   0  970.26   30.49
   0   8   0 1000.00   40.63
   0   8  -1   -0.50    0.33
   0   8  -1    0.25    0.33
   0  -8  -1   -0.36    0.26
   0  -8   1    0.29    0.38
   0  -8   1    0.17    0.24
   0  -8  -1    0.18    0.31
   0   8   1    0.08    0.24
   0   8   1    0.16    0.33
   0  -8  -2   11.35    0.78
   0  -8   2   11.31    1.10
   0   8   2   10.16    1.01
   0  -8   2   10.60    0.68
   0  -8  -2   10.62    1.00
   0   8   2    9.91    0.84
   0   8  -2   10.81    0.95
   0   8   3    0.06    0.36
   0  -8  -3    0.03    0.35
   0   8  -3    0.66    0.46
   0   8  -3   -0.06    0.36
   0  -8   3   -0.40    0.41
   0   8   3    0.30    0.30
   0   8  -4   15.17    1.39
   0   8   4   15.04    1.15
   0  -8   4   16.98    1.36
   0   8   4   15.64    1.33
   0  -8  -4   16.93    1.25
   0   8  -5   -0.07    0.43
   0  -8   5    0.26    0.54
   0   8   5   -0.10    0.46
   0  -8  -5   -0.11    0.40
   0   8   5   -0.03    0.34
   0   8  -5    0.42    0.60
   0   8   6    0.03    0.37
   0  -8  -6    0.18    0.51
   0   8  -6    0.29    0.53
   0  -8   6   -0.21    0.52
   0   8  -6   -0.73    0.55
   0   8   6    0.15    0.55
   0   8  -7   -0.03    0.61
   0  -8  -7   -0.44    0.47
   0   8  -7   -0.04    0.70
   0   8   7    0.26    0.64
   0   8   7    0.36    0.45
   0  -8   7    1.45    0.69
   0  -8  -8   12.67    1.53
   0   8  -8   14.90    1.78
   0   8   8   15.58    1.69
   0  -8   8   15.68    1.63
   0   9   0   -0.10    0.25
   0  -9   0    0.32    0.39
   0  -9   0    0.00    0.29
   0   9   0   -0.09    0.36
   0   9   1    3.66    0.70
   0  -9  -1    3.62    0.59
   0   9  -1    3.06    0.60
   0  -9  -1    2.79    0.56
   0   9   1    3.61    0.59
   0  -9   1    3.12    0.67
   0  -9   1    3.22    0.50
   0   9  -2   -0.10    0.40
   0   9   2    0.21    0.40
   0  -9  -2    0.15    0.29
   0   9  -2    0.33    0.39
   0   9   2    0.53    0.32
   0  -9   2    0.09    0.40
   0  -9  -2    0.09    0.34
   0  -9   3   14.22    1.37
   0   9   3   15.31    1.12
   0   9   3   15.05    1.28
   0  -9  -3   12.92    1.12
   0   9  -3   15.57    1.32
   0  -9  -4   -0.59    0.36
   0   9  -4    0.36    0.53
   0   9   4    0.35    0.35
   0   9   4   -0.16    0.41
   0   9  -4   -0.06    0.44
   0  -9   4    0.35    0.55
   0  -9   5   27.30    1.85
   0   9   5   28.63    1.97
   0   9   5   31.24    1.85
   0   9  -5   25.26    2.10
   0  -9  -5   26.46    1.74
   0   9  -6    0.36    0.58
   0   9   6   -0.03    0.56
   0   9   6   -0.02    0.39
   0  -9   6    0.00    0.56
   0   9  -6    0.52    0.76
   0  -9  -6    0.17    0.51
   0   9  -7    1.19    0.87
   0  -9   7    0.76    0.72
   0  -9  -7   -0.39    0.56
   0   9  -7    0.87    0.75
   0   9   7    0.79    0.70
   0   9   7    0.87    0.53
   0   9  -8   -0.01    0.85
   0   9   8   -0.21    0.71
   0   9  -8   -0.11    0.76
   0  -9  -8    0.00    0.61
   0   9   8    0.26    0.52
   0  -9   8    0.17    0.70
   0  10   0  239.29   11.19
   0 -10   0  247.95    8.31
   0  10   0  242.47   10.85
   0 -10   0  259.35    8.29
   0  10   1   -0.15    0.27
   0  10  -1   -0.49    0.41
   0 -10  -1    0.58    0.41
   0 -10   1    0.43    0.30
   0 -10   1    0.17    0.44
   0  10  -1   -0.10    0.34
   0 -10  -1    0.10    0.35
   0  10   1    0.09    0.40
   0 -10  -2   22.29    1.45
   0  10   2   23.82    1.65
   0  10  -2   24.40    1.64
   0 -10  -2   22.83    1.29
   0 -10   2   23.59    1.58
   0  10   2   22.10    1.49
   0  10   3   -0.15    0.29
   0 -10  -3    0.23    0.39
   0 -10   3    0.75    0.57
   0  10  -3   -0.12    0.41
   0  10   3   -0.15    0.40
   0  10  -3    0.12    0.47
   0 -10   4   13.62    1.45
   0 -10  -4   12.52    1.34
   0  10   4   11.98    1.27
   0  10  -4   10.90    1.31
   0  10   4   15.94    1.16
   0  10  -5   -0.08    0.48
   0 -10  -5   -0.41    0.44
   0 -10   5   -0.06    0.57
   0  10   5    0.19    0.52
   0  10  -5   -0.24    0.62
   0  10   5   -0.14    0.36
   0  10   6    5.14    0.87
   0 -10  -6    5.15    0.94
   0 -10   6    4.26    0.98
   0  10   6    5.77    1.06
   0  10  -6    3.44    1.05
   0  10  -7    0.05    0.60
   0  10   7    0.11    0.46
   0  10   7    0.20    0.66
   0 -10  -7    0.13    0.55
   0  10  -7    0.27    0.85
   0 -10   7   -0.09    0.61
   0  10   8    5.10    1.20
   0  10   8    7.65    1.16
   0 -10  -8    4.90    1.06
   0 -10   8    5.36    1.15
   0  10  -8    3.34    1.17
   0  11   0    0.35    0.36
   0 -11   0    0.48    0.45
   0 -11   0   -0.03    0.34
   0  11   0    0.30    0.42
   0  11  -1   13.22    1.13
   0 -11   1   13.56    1.02
   0 -11  -1   13.27    1.21
   0  11   1   11.34    1.22
   0 -11   1   10.83    1.21
   0  11   1   11.33    1.03
   0 -11  -1   15.26    1.28
   0  11  -2   -0.17    0.49
   0 -11   2    0.18    0.49
   0  11   2    0.36    0.50
   0  11  -2   -0.04    0.42
   0 -11  -2    0.56    0.46
   0  11   2    0.46    0.39
   0 -11  -3   27.03    1.69
   0  11  -3   23.75    1.85
   0  11   3   24.89    1.64
   0 -11   3   25.19    1.75
   0  11   3   23.20    1.78
   0 -11   4    0.52    0.61
   0  11  -4    0.55    0.65
   0  11   4   -0.02    0.35
   0 -11  -4    0.33    0.55
   0  11  -4   -0.14    0.46
   0  11   4    0.21    0.53
   0 -11   5    5.54    1.08
   0  11   5    7.23    1.13
   0  11   5    7.54    1.00
   0 -11  -5    4.68    0.95
   0  11  -5    3.09    1.02
   0 -11   6    0.08    0.62
   0  11   6   -0.21    0.38
   0 -11  -6   -0.37    0.50
   0  11  -6   -0.10    0.56
   0  11  -6    0.13    0.77
   0  11   6   -0.31    0.58
   0  11   7    9.77    1.10
   0 -11   7    6.53    1.23
   0 -11  -7    5.40    1.04
   0  11  -7    4.71    1.36
   0 -12   0  116.71    4.37
   0  12   0  112.52    5.56
   0 -12   0  114.59    4.45
   0  12   1   -0.29    0.32
   0 -12  -1    0.29    0.45
   0 -12  -1   -0.27    0.40
   0  12  -1   -0.21    0.37
   0  12  -1   -0.07    0.55
   0  12   1   -0.30    0.46
   0 -12   1   -0.40    0.45
   0 -12   2    0.55    0.57
   0 -12  -2    0.41    0.53
   0  12  -2   -0.45    0.50
   0  12   2    0.85    0.57
   0  12  -2    0.27    0.46
   0  12   2    0.81    0.48
   0  12  -3    0.26    0.51
   0  12   3    0.36    0.40
   0 -12  -3   -0.03    0.47
   0  12   3   -0.01    0.55
   0  12  -3    0.36    0.58
   0 -12   3   -0.16    0.54
   0 -12  -4   74.22    3.42
   0  12   4   82.87    3.96
   0 -12   4   66.55    3.44
   0  12   4   69.00    3.91
   0  12   5   -0.09    0.40
   0  12  -5   -0.10    0.75
   0  12  -5    0.42    0.60
   0 -12  -5    0.14    0.53
   0 -12   5   -0.88    0.55
   0  12   5    0.51    0.61
   0  12   6    8.78    1.16
   0 -12  -6    6.58    1.12
   0 -12   6    6.77    1.24
   0 -12  -7   -0.78    0.53
   0  12   7    0.29    0.51
   0  12  -7   -0.10    0.68
   0 -12   7    0.12    0.76
   0 -13   0    0.63    0.55
   0 -13   0    1.11    0.49
   0  13   0    0.50    0.44
   0  13   0   -0.05    0.55
   0 -13  -1   15.33    1.40
   0  13   1   12.54    1.17
   0  13   1   15.16    1.47
   0  13  -1   11.75    1.21
   0 -13   1   15.67    1.53
   0 -13  -1   16.31    1.46
   0 -13   2    0.30    0.55
   0  13  -2    0.33    0.59
   0  13  -2   -0.17    0.47
   0  13   2    0.07    0.53
   0  13   2   -0.08    0.37
   0 -13  -2    0.70    0.56
   0  13   3    1.97    0.64
   0 -13  -3    1.97    0.72
   0  13   3    1.01    0.69
   0 -13   3    1.07    0.71
   0  13  -3    0.13    0.54
   0  13   4   -0.10    0.42
   0  13   4    0.29    0.59
   0 -13  -4    0.62    0.61
   0  13  -4   -0.26    0.54
   0 -13   4   -0.02    0.59
   0  13   5    9.03    1.06
   0 -13   5    9.87    1.41
   0 -13  -5    9.17    1.30
   0 -13   6   -0.02    0.70
   0  13  -6    0.35    0.63
   0 -13  -6   -0.08    0.56
   0  13   6   -0.49    0.43
   0  14  -1   -0.34    0.61
   0 -14  -1    0.44    0.53
   0  14   1   -0.07    0.57
   0 -14   1    0.11    0.57
   0 -14   2    9.66    1.36
   0 -14  -2   11.67    1.36
   0  14   2   12.04    1.53
   0  14   3    0.05    0.47
   0 -14   3   -0.11    0.60
   0 -14  -3   -0.07    0.54
   0  14  -3   -0.09    0.57
   0 -14  -4   15.89    1.68
   0 -14   4   16.51    1.82
   0  14   4   13.88    1.35
   0  14   5    0.23    0.49
   0 -14  -5    0.04    0.56
   0  14  -5    0.19    0.61
   0 -14   5   -0.34    0.68
   0 -15   0    1.03    0.61
   0  15   0    0.10    0.70
   0 -15   1   16.75    1.74
   0 -15  -1   18.17    1.69
   0 -15   2    0.46    0.70
   0  15  -2    0.68    0.71
   0 -15  -2   -0.31    0.50
   0 -15   3    6.87    1.26
   0 -15  -3    8.07    1.26
   0 -15   4   -0.06    0.72
   0 -15  -4    0.19    0.64
   0  15  -4    0.38    0.66
   0 -16   1    0.27    0.68
   0  16  -1   -0.84    0.73
   0  16  -2    0.43    0.75
   0 -16  -2    1.74    0.81
   0 -16   2    1.15    0.84
   0 -16   3    0.13    0.77
   0  16  -3   -0.25    0.65
   0 -16  -3   -0.09    0.63
   0 -17   1   -0.36    0.66
   1   0   0   -0.07    0.03
  -1   0   0   -0.06    0.05
  -1   0  -1  199.07    6.21
  -1   0   1  198.14    6.17
  -1   0  -1  199.35    8.78
  -1   0   1  195.37    8.31
   1   0  -1  203.17    8.81
  -1   0  -1  199.84    6.19
  -1   0  -2   83.29    4.08
   1   0  -2   93.77    4.16
  -1   0  -2   86.50    2.85
  -1   0  -2   87.83    2.88
   1   0  -2   90.49    2.89
  -1   0   2   88.17    2.85
  -1   0   2   83.57    3.85
   1   0   3   22.06    1.27
  -1   0   3   22.20    1.31
  -1   0  -3   22.17    0.95
  -1   0   3   19.39    0.90
  -1   0  -3   22.35    1.41
   1   0  -3   21.11    0.96
   1   0   3   22.12    0.97
   1   0  -3   23.34    1.45
  -1   0   4    0.39    0.23
   1   0  -4    0.21    0.23
  -1   0  -4    0.36    0.41
  -1   0   4    0.13    0.30
   1   0   4    0.06    0.25
   1   0   4    0.22    0.32
  -1   0  -4   -0.02    0.19
   1   0  -4    0.13    0.44
  -1   0  -5    0.07    0.47
  -1   0   5    0.03    0.34
  -1   0   5   -0.17    0.24
  -1   0  -5    0.12    0.25
   1   0   5    0.64    0.32
   1   0  -5    0.36    0.50
   1   0  -5    0.08    0.25
   1   0   5    0.05    0.35
  -1   0  -6   10.20    0.76
   1   0   6    9.69    1.08
   1   0  -6    9.87    0.78
  -1   0   6    9.54    1.07
   1   0  -6    9.13    1.30
  -1   0  -6    9.34    1.27
  -1   0   7   10.45    1.33
  -1   0  -7   12.01    1.58
   1   0  -7   12.02    1.37
   1   0   7   10.35    1.28
  -1   0   8   15.08    1.56
  -1   0  -8   13.79    1.64
   1   0  -8   14.55    1.64
   1   0   8   17.59    1.59
   1   0  -9    1.45    0.98
   1   0   9    0.76    0.70
  -1   0   9    2.27    0.90
  -1   0  -9    1.18    0.93
  -1   0 -10    1.07    0.96
  -1   0  10    0.90    0.77
   1   0 -10    1.82    1.07
   1   0  10    0.57    0.71
  -1  -1   0   -0.11    0.06
  -1  -1   0    0.00    0.09
  -1   1   0   -0.01    0.10
   1   1   0   -0.04    0.08
   1  -1   0   -0.05    0.06
  -1   1   0   -0.06    0.08
  -1   1  -1  319.75   13.11
  -1   1  -1  311.50    9.24
  -1   1  -1  282.85    9.27
  -1  -1   1  297.32    9.29
   1  -1  -1  281.09   13.11
   1  -1  -1  296.74    9.33
   1   1   1  313.74   12.37
   1   1  -1  305.99   13.14
   1   1  -1  266.22    9.21
  -1  -1  -1  293.14    9.33
  -1  -1  -1  287.36    9.21
  -1  -1  -1  294.87   13.13
  -1   1   1  314.31   12.43
  -1   1   1  318.34    9.17
  -1   1  -2  134.72    4.48
   1   1   2  146.96    6.06
  -1   1  -2  143.66    6.45
   1  -1  -2  144.99    6.49
   1  -1  -2  141.72    4.61
  -1  -1   2  139.09    4.57
  -1   1   2  136.73    4.42
  -1  -1  -2  137.29    6.45
   1  -1   2  142.68    4.59
   1   1  -2  154.34    6.52
   1   1  -2  140.14    4.48
  -1  -1  -2  135.43    4.60
  -1   1   2  149.55    6.11
  -1  -1  -2  139.90    4.46
  -1  -1   3   12.43    0.71
  -1   1  -3   13.70    1.02
  -1  -1   3   13.99    0.96
   1  -1  -3   11.65    0.73
   1  -1  -3   12.59    1.02
   1   1   3   12.03    0.88
  -1   1  -3   11.97    0.59
  -1   1   3   11.68    0.56
   1   1  -3   12.86    1.04
  -1  -1  -3   12.53    0.73
   1  -1   3   12.08    0.75
   1   1  -3   11.92    0.61
  -1  -1  -3   11.62    0.95
  -1   1   3   12.13    0.93
   1   1   4   17.93    1.20
   1  -1  -4   16.97    0.94
   1  -1  -4   14.42    1.23
  -1   1  -4   17.86    1.33
  -1  -1   4   16.31    1.20
  -1  -1   4   17.88    0.93
  -1   1  -4   15.55    0.78
   1   1   4   15.99    0.79
   1   1  -4   17.67    1.34
  -1   1   4   17.66    1.21
  -1  -1  -4   17.22    1.30
  -1  -1  -4   16.63    0.92
   1   1  -4   16.28    0.79
   1  -1   4   15.02    0.91
  -1   1   4   15.70    0.76
  -1   1  -5    1.01    0.58
  -1  -1   5    0.68    0.33
   1  -1  -5    0.69    0.33
   1   1   5    1.39    0.49
  -1   1  -5    0.68    0.27
   1  -1  -5    1.15    0.57
   1   1   5    0.96    0.30
  -1  -1   5    1.19    0.48
  -1  -1  -5    0.44    0.30
   1   1  -5    1.26    0.62
   1  -1   5    0.67    0.35
  -1  -1  -5    0.62    0.54
   1   1  -5    0.96    0.29
   1  -1   5    1.09    0.48
  -1   1   5    0.66    0.43
  -1   1   5    0.96    0.27
  -1   1  -6    0.98    0.30
  -1  -1   6    2.00    0.63
  -1  -1   6    1.45    0.42
   1  -1  -6    1.28    0.40
  -1   1  -6    2.44    0.75
   1   1   6    1.46    0.58
   1  -1  -6    1.59    0.71
   1   1  -6    1.59    0.76
   1  -1   6    1.39    0.45
  -1  -1  -6    1.50    0.41
  -1  -1  -6    1.15    0.67
  -1   1   6    1.28    0.54
   1  -1   6    1.63    0.58
   1   1   7    1.64    0.67
  -1   1  -7    1.68    0.78
  -1  -1   7    1.93    0.69
   1  -1  -7    2.04    0.80
   1   1  -7    0.98    0.70
   1  -1   7    2.45    0.72
  -1  -1  -7    2.04    0.81
  -1   1   7    1.99    0.70
  -1  -1  -7    2.77    0.53
   1   1   8    0.59    0.66
  -1  -1   8    0.65    0.63
  -1   1  -8    1.20    0.82
   1  -1  -8    0.63    0.79
   1   1  -8    0.50    0.75
  -1  -1  -8    0.86    0.86
   1  -1   8    0.90    0.70
  -1   1   8    0.20    0.66
   1  -1  -9    2.94    1.09
  -1  -1   9    2.95    0.96
  -1   1  -9    1.57    0.97
   1   1   9    1.68    0.81
  -1   1   9    3.03    0.96
   1   1  -9    3.26    1.14
  -1  -1  -9    3.37    1.20
   1  -1   9    3.07    0.96
  -1   2   0   -0.21    0.09
   1   2   0   -0.33    0.12
  -1  -2   0   -0.05    0.15
   1   2   0   -0.32    0.12
   1  -2   0   -0.42    0.11
   1  -2   0   -0.37    0.14
  -1   2   0   -0.41    0.16
  -1  -2   0   -0.26    0.11
  -1   2  -1   39.80    1.76
   1   2   1   34.80    1.63
   1  -2  -1   36.11    1.38
  -1  -2   1   37.86    1.38
   1   2   1   32.33    1.72
   1  -2  -1   39.25    1.77
   1  -2   1   35.61    1.39
  -1  -2  -1   37.54    1.35
   1  -2   1   32.63    1.21
  -1   2   1   37.92    1.72
   1   2  -1   35.28    1.78
  -1  -2  -1   36.87    1.25
   1  -2  -2    1.50    0.31
  -1  -2   2    1.58    0.32
   1  -2  -2    2.16    0.44
  -1   2  -2    2.60    0.48
   1   2   2    2.20    0.34
  -1   2  -2    2.07    0.18
  -1   2   2    2.18    0.38
   1  -2   2    1.83    0.34
   1   2  -2    2.61    0.49
  -1  -2  -2    1.31    0.28
  -1  -2  -2    2.25    0.21
  -1  -2  -2    2.22    0.46
  -1   2  -3    2.18    0.53
   1  -2  -3    2.24    0.39
  -1  -2   3    1.55    0.36
   1   2   3    2.14    0.41
   1  -2  -3    2.20    0.52
  -1   2  -3    2.11    0.22
  -1  -2  -3    1.69    0.22
   1   2  -3    1.68    0.20
  -1  -2  -3    1.42    0.30
   1  -2   3    2.62    0.40
  -1   2   3    1.92    0.43
  -1  -2  -3    2.11    0.53
   1   2  -3    3.39    0.63
   1  -2  -4   17.66    1.01
   1   2   4   16.78    0.75
   1  -2  -4   16.54    1.31
  -1   2  -4   16.65    0.75
   1   2   4   17.54    1.20
  -1   2  -4   17.95    1.34
  -1  -2   4   18.19    1.02
  -1  -2  -4   16.46    1.30
   1   2  -4   18.80    1.41
  -1   2   4   17.31    1.23
  -1  -2  -4   18.48    1.02
   1  -2   4   17.91    1.01
   1   2  -4   16.19    0.74
   1  -2  -5    3.51    0.55
  -1   2  -5    5.06    0.91
  -1   2  -5    4.36    0.41
   1  -2  -5    4.96    0.90
   1   2   5    3.27    0.67
  -1  -2   5    3.45    0.68
  -1  -2   5    3.94    0.55
  -1   2   5    4.20    0.73
   1  -2   5    4.29    0.59
  -1  -2  -5    3.85    0.81
   1   2  -5    3.81    0.38
  -1  -2  -5    4.38    0.58
   1   2  -5    5.45    0.96
   1   2   6    0.00    0.42
   1  -2  -6    0.15    0.33
  -1  -2   6    0.19    0.43
  -1  -2   6   -0.24    0.32
  -1   2  -6   -0.05    0.53
   1  -2  -6   -0.37    0.49
  -1  -2  -6   -0.39    0.32
  -1   2   6    0.15    0.43
  -1  -2  -6    0.53    0.55
   1   2  -6    0.07    0.50
   1  -2   6   -0.30    0.34
   1  -2   6    0.11    0.44
   1   2   7    2.97    0.79
   1  -2  -7    3.57    0.63
  -1  -2   7    2.08    0.71
   1  -2  -7    3.93    1.02
  -1   2  -7    3.32    0.92
   1   2  -7    3.38    0.97
  -1  -2  -7    3.30    0.95
  -1  -2  -7    2.87    0.57
   1  -2   7    2.68    0.79
  -1   2   7    3.05    0.81
  -1  -2   8    7.18    1.22
   1  -2  -8    9.04    1.56
  -1   2  -8    7.08    1.29
   1   2   8    8.63    1.25
   1   2  -8    8.89    1.49
  -1   2   8    6.23    1.16
   1  -2   8    7.97    1.26
  -1  -2  -8    6.20    1.32
  -1  -2   9    1.50    0.82
   1  -2  -9    2.05    0.99
   1   2   9    1.60    0.84
  -1   2  -9    1.59    0.95
   1   2  -9    0.85    0.88
  -1  -2  -9    0.46    0.82
   1  -2   9    2.56    0.90
  -1   2   9    2.76    0.96
   1  -3   0   -0.28    0.20
  -1  -3   0    0.06    0.21
  -1  -3   0   -0.10    0.15
   1  -3   0   -0.09    0.18
  -1   3   0    0.05    0.14
   1   3   0   -0.06    0.16
   1   3   0   -0.09    0.18
  -1   3   0   -0.22    0.23
  -1  -3   1    2.13    0.35
  -1  -3   1    1.87    0.18
   1  -3  -1    1.73    0.32
   1  -3  -1    1.98    0.24
  -1   3  -1    2.25    0.33
   1   3   1    1.94    0.31
   1   3   1    1.70    0.30
  -1   3   1    2.28    0.37
  -1  -3  -1    1.73    0.29
   1  -3   1    2.04    0.36
   1   3  -1    2.08    0.36
  -1   3   1    2.53    0.30
   1  -3   1    1.48    0.20
  -1  -3  -1    1.96    0.26
   1  -3  -2   26.15    1.45
   1  -3  -2   26.42    1.17
  -1  -3   2   23.43    1.18
   1   3   2   24.69    1.31
  -1   3  -2   25.34    1.45
   1  -3   2   24.56    1.18
  -1  -3  -2   25.59    0.92
   1   3  -2   26.50    1.51
  -1  -3  -2   25.49    1.48
  -1   3   2   27.04    1.40
  -1  -3  -2   25.00    1.15
   1  -3   2   22.72    0.89
   1  -3  -3   88.73    4.31
   1   3   3   89.22    4.02
  -1  -3   3   84.62    3.18
  -1   3  -3   94.01    4.35
   1  -3  -3   87.57    3.20
  -1  -3  -3   82.93    4.32
   1  -3   3   87.73    2.84
   1  -3   3   87.64    3.18
  -1  -3  -3   84.92    3.17
  -1   3   3   89.60    4.07
   1   3  -3   93.12    4.40
  -1  -3  -3   91.65    2.84
  -1   3  -4   53.50    1.82
   1  -3  -4   54.15    2.20
  -1  -3   4   54.85    2.21
   1  -3  -4   51.60    2.93
  -1   3  -4   56.42    2.96
   1   3   4   53.07    2.70
   1   3  -4   53.62    1.76
   1   3  -4   54.33    3.00
  -1   3   4   54.05    2.75
  -1  -3  -4   56.19    2.20
  -1  -3  -4   51.69    2.94
   1  -3   4   50.48    2.17
  -1  -3   5   39.51    1.82
   1  -3  -5   37.42    2.42
  -1   3  -5   40.72    2.44
   1  -3  -5   40.12    1.84
   1   3   5   36.56    2.18
  -1  -3  -5   37.73    1.79
   1  -3   5   40.20    1.83
  -1  -3  -5   35.83    2.40
  -1   3   5   39.54    2.25
   1   3  -5   40.29    2.49
   1  -3  -6    4.08    0.70
  -1  -3   6    6.81    0.80
   1  -3  -6    6.07    1.06
   1   3   6    6.49    0.97
  -1   3  -6    4.79    1.04
  -1  -3   6    6.06    0.98
  -1  -3  -6    5.47    1.05
   1  -3   6    6.07    0.78
  -1  -3  -6    5.56    0.74
   1   3  -6    6.40    1.15
  -1   3   6    6.70    0.99
   1  -3  -7    8.15    0.93
  -1   3  -7    8.90    1.42
  -1  -3   7   10.36    1.34
   1   3   7    9.90    1.29
   1  -3  -7    9.03    1.42
  -1   3   7   11.05    1.36
   1  -3   7    9.26    1.28
  -1  -3  -7    7.58    0.92
  -1  -3  -7    7.51    1.37
   1   3  -7    8.25    1.37
  -1  -3   8    1.59    0.76
   1   3   8    1.68    0.79
   1  -3  -8    1.56    0.90
  -1   3  -8    2.05    0.87
  -1  -3  -8    1.61    0.90
   1  -3   8    1.28    0.74
   1   3  -8    1.42    0.91
  -1  -3  -8    2.12    0.60
  -1   3   8    2.16    0.82
   1  -3  -9    1.92    0.98
  -1  -3   9    0.81    0.78
   1   3   9    0.23    0.66
  -1   3  -9   -0.34    0.75
  -1  -3  -9    0.86    0.92
   1  -3   9    0.67    0.69
   1   3  -9    0.75    0.83
  -1   3   9    0.62    0.69
  -1  -4   0    0.00    0.22
   1  -4   0    0.27    0.23
  -1  -4   0   -0.24    0.16
  -1   4   0    0.21    0.25
   1   4   0   -0.09    0.18
   1   4   0   -0.01    0.20
   1  -4   0    0.15    0.20
  -1   4   0   -0.14    0.14
  -1  -4   1   13.36    0.63
   1   4   1   15.64    0.91
   1  -4  -1   16.08    0.74
  -1  -4   1   13.59    0.86
  -1   4  -1   15.43    0.90
   1  -4  -1   16.08    0.88
  -1  -4  -1   14.15    0.81
   1   4  -1   14.67    0.94
   1  -4   1   13.47    0.84
  -1   4   1   16.02    0.99
   1  -4   1   13.09    0.69
  -1  -4  -1   14.92    0.74
  -1   4   1   16.68    0.86
  -1  -4   2   99.42    3.60
  -1   4  -2  105.68    4.79
   1  -4  -2  110.91    4.82
   1   4   2  100.96    4.49
   1   4   2   90.82    4.68
   1  -4  -2  102.75    3.26
   1  -4  -2  102.21    3.59
  -1  -4  -2   99.90    3.57
  -1  -4  -2  108.67    3.32
  -1   4   2  106.74    4.57
   1   4  -2  109.92    4.87
   1  -4   2  101.00    3.60
   1  -4   2   91.80    3.27
   1  -4  -3   65.19    3.44
   1  -4  -3   65.17    2.61
  -1   4  -3   69.73    3.44
  -1  -4   3   70.16    2.67
   1   4   3   70.67    3.20
  -1   4   3   69.63    3.26
   1  -4   3   68.15    2.64
  -1  -4  -3   66.86    2.22
   1  -4   3   66.45    2.21
  -1  -4  -3   66.43    2.61
   1   4  -3   72.28    3.52
  -1  -4  -3   65.88    3.48
   1  -4  -4   42.13    1.90
   1   4   4   40.61    2.25
   1  -4  -4   43.86    2.49
  -1   4  -4   42.82    2.50
  -1  -4   4   41.91    1.95
   1   4  -4   43.00    2.52
  -1  -4  -4   39.54    1.88
  -1  -4  -4   42.93    2.52
   1  -4   4   43.00    1.95
   1  -4   4   43.52    1.47
  -1   4   4   42.95    2.32
  -1  -4   5   13.11    1.06
   1  -4  -5   12.11    1.23
   1  -4  -5    9.84    1.00
   1   4   5   12.73    1.12
  -1   4  -5   12.89    1.24
   1   4  -5   12.58    1.30
   1  -4   5   12.71    1.05
  -1  -4  -5   12.37    1.30
  -1   4   5   13.17    1.20
  -1  -4  -5   11.14    1.02
   1   4   6    2.79    0.71
   1  -4  -6    3.67    0.91
  -1  -4   6    3.69    0.71
  -1   4  -6    3.11    0.87
   1  -4  -6    1.99    0.55
  -1  -4  -6    3.57    0.69
   1  -4   6    2.66    0.65
   1   4  -6    3.21    0.88
  -1   4   6    3.35    0.77
  -1  -4  -6    2.06    0.83
   1  -4  -7    4.69    1.11
  -1  -4   7    6.03    0.86
   1  -4  -7    5.04    0.79
  -1  -4   7    4.75    0.99
  -1   4  -7    5.17    1.11
   1   4   7    4.12    0.90
  -1   4   7    4.22    0.90
  -1  -4  -7    4.98    1.17
  -1  -4  -7    2.87    0.68
   1   4  -7    3.95    1.00
   1  -4   7    5.29    0.85
   1  -4  -8    2.08    0.65
  -1  -4   8    1.79    0.76
   1  -4  -8    2.60    1.08
   1   4   8    0.97    0.73
  -1   4  -8    2.35    0.94
  -1  -4  -8    2.93    0.68
   1   4  -8    1.58    0.89
   1  -4   8    1.54    0.79
  -1   4   8    1.74    0.79
  -1  -4  -8    1.29    0.89
  -1   4  -9   -0.15    0.70
  -1  -4   9    1.43    0.84
   1  -4  -9    1.30    0.91
   1   4   9    0.88    0.72
   1   4  -9   -0.18    0.77
  -1  -4  -9    0.61    0.91
  -1   4   9   -0.14    0.64
   1  -4   9    0.34    0.68
  -1  -5   0    0.24    0.24
  -1  -5   0   -0.02    0.18
  -1   5   0   -0.02    0.24
   1  -5   0   -0.05    0.21
   1   5   0   -0.07    0.21
  -1   5   0    0.06    0.17
   1   5   0    0.19    0.21
   1  -5   0   -0.15    0.23
  -1  -5   1    0.26    0.17
   1  -5  -1    0.38    0.26
   1  -5  -1    0.33    0.24
  -1   5  -1    0.75    0.26
   1   5   1    0.64    0.26
  -1  -5   1    0.29    0.28
   1   5   1    0.57    0.27
  -1   5  -1    0.09    0.28
   1   5  -1    0.06    0.25
   1  -5   1    0.38    0.20
  -1  -5  -1    0.37    0.24
  -1   5   1    0.75    0.32
   1  -5   1    0.52    0.31
  -1   5   1    0.62    0.22
  -1  -5  -1    0.50    0.26
   1   5  -1    0.61    0.28
  -1   5  -2   10.66    0.88
   1   5   2   10.29    0.79
  -1  -5   2   11.59    0.91
  -1  -5   2   10.07    0.47
   1  -5  -2   12.12    0.61
   1  -5  -2   11.12    0.86
   1   5   2   10.81    0.86
  -1  -5  -2   12.30    0.64
   1  -5   2   10.70    0.58
  -1   5   2   11.61    0.91
  -1  -5  -2   11.47    0.83
   1   5  -2   11.35    0.91
  -1   5   2   11.15    0.76
   1  -5   2   10.62    0.91
   1   5   3   55.24    2.71
   1  -5  -3   54.78    2.90
  -1  -5   3   50.92    2.30
   1   5   3   52.28    2.74
   1  -5  -3   56.94    2.31
  -1   5  -3   56.24    2.92
   1  -5   3   50.35    1.83
  -1  -5  -3   59.17    1.88
   1  -5   3   50.43    2.29
  -1  -5  -3   56.76    2.29
   1   5  -3   59.43    3.00
  -1   5   3   59.28    2.78
  -1   5  -4    1.81    0.63
   1  -5  -4    2.14    0.64
   1   5   4    1.87    0.51
  -1  -5   4    1.67    0.51
   1  -5  -4    1.40    0.45
   1   5  -4    2.44    0.71
  -1   5   4    2.22    0.59
   1  -5   4    2.01    0.54
  -1  -5  -4    2.41    0.52
  -1  -5  -4    2.28    0.68
   1  -5  -5   55.16    3.38
  -1   5  -5   60.03    3.40
   1  -5  -5   60.81    2.62
  -1  -5   5   61.20    2.65
   1   5   5   61.43    3.14
  -1  -5  -5   55.28    3.39
  -1  -5  -5   64.02    2.63
   1   5  -5   64.41    3.52
  -1   5   5   59.78    3.18
   1  -5   5   61.46    2.64
   1  -5  -6   28.43    2.08
   1   5   6   25.15    1.80
  -1  -5   6   23.50    1.56
  -1   5  -6   26.83    1.98
   1  -5  -6   26.60    1.61
   1   5  -6   23.68    2.01
  -1  -5  -6   25.53    2.01
   1  -5   6   25.40    1.61
  -1   5   6   24.81    1.82
  -1  -5  -6   24.11    1.53
   1   5   7    1.42    0.68
   1  -5  -7    2.04    0.64
  -1  -5   7    1.83    0.73
   1  -5  -7    1.77    0.90
  -1  -5   7    2.17    0.66
  -1   5  -7    1.24    0.75
  -1   5  -7    0.27    0.62
   1   5  -7    0.54    0.72
   1  -5   7    1.60    0.62
  -1  -5  -7    1.64    0.87
  -1   5   7    2.05    0.76
  -1  -5  -7    1.60    0.61
  -1   5  -8    2.31    1.02
   1  -5  -8    4.87    0.88
  -1  -5   8    3.04    0.93
   1  -5  -8    4.88    1.27
   1   5   8    3.08    0.91
   1   5  -8    3.19    1.12
  -1  -5  -8    2.64    1.03
   1  -5   8    3.95    1.01
  -1   5   8    3.68    0.97
  -1  -5  -8    3.23    0.75
   1  -5  -9    0.26    0.94
   1   5   9   -0.23    0.61
  -1   5  -9   -0.25    0.76
  -1  -5   9    0.00    0.71
   1   5  -9   -0.40    0.81
  -1  -5  -9    0.24    0.85
   1  -5   9    0.68    0.83
  -1   5   9   -0.58    0.59
  -1  -6   0   -0.29    0.20
   1   6   0    0.06    0.26
   1  -6   0   -0.23    0.22
   1   6   0   -0.06    0.22
   1  -6   0   -0.11    0.26
  -1  -6   0   -0.44    0.24
  -1   6   0   -0.08    0.20
  -1   6   0    0.27    0.31
  -1   6  -1    1.35    0.34
   1  -6  -1    2.01    0.36
   1   6   1    1.53    0.38
   1   6   1    1.39    0.36
  -1  -6   1    1.00    0.25
   1  -6  -1    1.56    0.38
  -1  -6   1    1.71    0.43
  -1   6  -1    0.01    0.33
  -1   6   1    1.67    0.44
   1   6  -1    1.71    0.41
   1  -6   1    0.72    0.38
  -1   6   1    1.42    0.31
  -1  -6  -1    1.56    0.34
   1  -6   1    1.12    0.30
  -1  -6  -1    0.86    0.33
  -1  -6   2    0.31    0.14
   1   6   2    0.24    0.28
   1  -6  -2    0.20    0.21
  -1   6  -2    0.49    0.35
  -1   6  -2   -0.30    0.34
   1   6   2    0.67    0.30
   1  -6  -2    0.26    0.31
  -1  -6   2   -0.09    0.32
   1   6  -2    0.27    0.35
   1  -6   2    1.17    0.43
   1   6  -2   -0.10    0.28
  -1  -6  -2    0.18    0.29
  -1   6   2    0.45    0.34
  -1   6   2    0.56    0.25
  -1  -6  -2    0.36    0.23
   1  -6   2    0.23    0.19
  -1  -6   3    0.10    0.39
   1  -6  -3    0.35    0.15
   1   6   3    0.16    0.34
  -1   6  -3    0.03    0.35
   1  -6  -3    0.69    0.36
  -1   6  -3   -0.11    0.32
   1   6   3    0.14    0.26
  -1   6   3   -0.04    0.33
  -1  -6  -3   -0.07    0.29
   1   6  -3    0.06    0.29
   1  -6   3    0.20    0.16
  -1   6   3    0.23    0.24
   1  -6   3    0.61    0.42
  -1  -6  -3    0.40    0.19
   1   6  -3    0.22    0.43
   1  -6  -4    3.69    0.80
  -1  -6   4    2.32    0.65
   1   6   4    4.07    0.70
   1   6   4    4.06    0.64
  -1   6  -4    4.41    0.82
   1  -6  -4    4.26    0.67
  -1   6   4    4.79    0.77
   1  -6   4    3.67    0.69
  -1  -6  -4    3.68    0.65
   1   6  -4    3.97    0.81
  -1  -6   5   51.36    2.40
   1  -6  -5   47.01    2.31
  -1   6  -5   51.13    2.99
   1  -6  -5   47.09    2.95
   1   6   5   48.65    2.71
  -1   6   5   48.75    2.76
   1  -6   5   52.02    2.39
   1   6  -5   52.31    3.05
  -1  -6  -5   49.84    2.31
   1   6   6    4.08    0.81
  -1  -6   6    2.51    0.74
   1  -6  -6    2.83    0.93
  -1   6  -6    3.27    0.91
   1  -6  -6    2.74    0.69
   1  -6   6    3.02    0.76
  -1   6   6    3.67    0.87
  -1  -6  -6    3.33    0.76
  -1  -6  -6    3.91    1.00
   1   6  -6    3.26    0.94
   1   6   7    1.41    0.70
  -1   6  -7    0.79    0.69
  -1  -6   7    0.83    0.61
   1  -6  -7    1.33    0.85
  -1   6  -7    1.44    0.82
   1  -6  -7    1.06    0.55
  -1  -6  -7    0.87    0.76
   1   6  -7    0.80    0.78
  -1   6   7    1.64    0.72
  -1  -6  -7   -0.03    0.51
   1  -6   7    0.44    0.62
   1   6   8    3.84    1.03
  -1  -6   8    3.92    1.08
   1  -6  -8    3.48    1.12
  -1   6  -8    2.65    1.02
   1  -6  -8    2.93    0.79
  -1   6   8    4.44    1.03
   1   6  -8    2.91    1.05
  -1  -6  -8    4.12    0.87
  -1  -6  -8    3.28    1.16
  -1   6  -9   -0.02    0.85
  -1  -6   9    0.09    0.75
   1  -6  -9   -0.26    0.90
   1   6   9   -0.09    0.64
   1  -6  -9    1.13    0.67
   1   6  -9    0.47    0.89
  -1   6   9    0.26    0.65
  -1  -6  -9    0.52    0.92
  -1  -6  -9    0.01    0.55
   1  -6   9   -0.18    0.70
  -1   7   0    0.26    0.33
   1  -7   0    0.32    0.30
  -1   7   0   -0.11    0.21
   1  -7   0    0.00    0.25
   1   7   0    0.14    0.24
   1   7   0    0.00    0.27
  -1  -7   0    0.29    0.26
  -1  -7   0   -0.37    0.25
   1   7   1   91.06    4.32
  -1  -7   1   90.79    3.40
   1  -7  -1   87.60    3.33
  -1  -7   1   84.84    3.12
  -1   7  -1   90.35    4.28
   1   7   1   86.31    4.16
   1  -7  -1   93.81    3.22
  -1  -7  -1   90.18    3.34
  -1   7   1   92.38    4.24
   1  -7   1   92.54    3.40
  -1  -7  -1   94.89    3.26
   1  -7   1   89.14    3.19
   1   7  -1   88.98    4.35
  -1   7   1   95.38    4.26
  -1  -7   2    0.10    0.32
  -1  -7   2    0.03    0.14
   1   7   2    0.16    0.27
   1   7   2    0.05    0.30
  -1   7  -2    0.12    0.40
   1  -7  -2    0.21    0.22
  -1   7  -2    0.20    0.32
   1  -7  -2    0.18    0.32
   1   7  -2    0.10    0.32
  -1   7   2   -0.10    0.32
  -1  -7  -2    0.30    0.25
  -1  -7  -2   -0.15    0.26
  -1   7   2   -0.16    0.20
   1  -7   2    0.32    0.37
   1   7  -2   -0.15    0.27
   1  -7   2    0.06    0.20
  -1  -7   3   19.37    1.34
   1   7   3   20.19    1.36
   1  -7  -3   19.79    1.26
   1   7   3   18.21    1.27
  -1   7  -3   20.50    1.43
  -1   7   3   22.69    1.47
  -1  -7  -3   20.38    1.30
   1   7  -3   21.22    1.51
  -1   7   3   18.96    1.24
  -1  -7  -3   19.76    0.95
   1  -7   3   20.66    1.35
   1   7   4    1.74    0.46
  -1  -7   4    2.82    0.65
   1   7   4    2.23    0.55
  -1   7  -4    1.48    0.64
   1  -7  -4    1.92    0.53
  -1  -7  -4    1.45    0.49
  -1   7   4    1.59    0.56
   1   7  -4    2.42    0.72
   1  -7   4    2.26    0.62
  -1   7   4    1.68    0.45
   1  -7  -5    0.43    0.45
  -1  -7   5    0.32    0.51
   1   7   5    1.13    0.44
  -1   7  -5    0.45    0.59
   1  -7  -5   -0.17    0.49
   1   7   5    0.21    0.46
  -1   7  -5    0.26    0.50
  -1  -7  -5    0.67    0.49
   1   7  -5   -0.13    0.45
   1  -7   5   -0.21    0.51
   1   7  -5    0.48    0.60
  -1   7   5    0.39    0.51
  -1  -7   6    9.82    1.18
  -1   7  -6   11.36    1.49
   1   7   6    9.15    1.19
   1  -7  -6    8.94    1.43
   1   7   6    7.21    0.99
   1  -7  -6    8.17    1.06
   1   7  -6    7.10    1.27
  -1  -7  -6    8.05    1.02
  -1   7   6    8.87    1.24
   1  -7   6    9.18    1.15
   1  -7  -7    0.87    0.60
   1   7   7    0.80    0.68
  -1   7  -7    0.84    0.73
  -1  -7   7    1.40    0.64
  -1   7  -7   -0.49    0.63
   1  -7  -7    0.98    0.81
   1   7  -7   -0.41    0.60
   1  -7   7    0.32    0.64
   1   7  -7    1.91    0.89
  -1   7   7    0.74    0.65
  -1  -7  -7    0.87    0.59
   1  -7  -8    3.64    1.17
   1  -7  -8    4.07    0.93
  -1   7  -8    5.34    1.24
  -1  -7   8    6.03    1.07
   1   7   8    4.15    1.03
  -1  -7   8    4.55    1.09
  -1   7   8    5.36    1.15
   1  -7   8    4.02    0.95
  -1  -7  -8    4.22    0.92
   1   7  -8    2.28    1.05
   1   7   9    2.10    0.89
   1  -7  -9    1.17    0.77
  -1  -7   9    3.23    1.10
   1  -7  -9    2.14    1.16
  -1   7  -9    1.45    1.03
   1  -7   9    3.23    1.07
  -1  -7  -9    2.39    0.79
   1   7  -9    1.68    1.04
  -1   7   9    1.23    0.90
  -1   8   0   -0.08    0.32
   1  -8   0    0.03    0.29
  -1  -8   0   -0.35    0.27
   1   8   0    0.35    0.29
   1   8   0   -0.01    0.32
   1  -8   0   -0.14    0.30
  -1   8   0    0.14    0.25
  -1  -8   0   -0.38    0.33
  -1  -8   1    8.11    0.67
  -1   8  -1    7.30    0.75
   1   8   1    8.20    0.77
   1   8   1    8.96    0.92
   1  -8  -1    8.18    0.78
  -1  -8   1    7.52    0.87
   1  -8  -1    8.40    0.86
   1  -8   1    8.57    0.74
  -1   8   1    8.51    0.96
  -1  -8  -1   10.81    0.95
  -1  -8  -1   10.48    0.82
   1  -8   1   10.52    0.98
  -1   8   1    8.78    0.74
   1   8  -1    7.39    0.80
  -1  -8   2   42.09    1.72
  -1  -8   2   47.83    2.21
   1  -8  -2   45.75    2.13
   1  -8  -2   46.94    1.85
  -1   8  -2   48.42    2.54
   1   8   2   45.33    2.46
   1   8   2   47.66    2.48
  -1   8   2   48.08    2.54
  -1   8   2   49.03    2.43
   1  -8   2   45.82    1.83
   1  -8   2   43.46    2.15
  -1  -8  -2   50.81    1.91
  -1  -8  -2   48.66    2.15
   1   8  -2   45.99    2.59
  -1  -8   3    5.60    0.85
   1   8   3    6.45    0.81
  -1   8  -3    6.32    0.90
   1  -8  -3    5.73    0.79
   1   8   3    5.85    0.83
  -1  -8  -3    4.60    0.74
   1  -8   3    5.54    0.83
   1   8  -3    6.25    0.94
  -1   8   3    5.65    0.66
  -1   8   3    5.31    0.82
  -1   8  -4    1.34    0.63
   1   8   4    2.07    0.59
  -1   8  -4    0.06    0.43
  -1  -8   4    1.83    0.62
   1  -8  -4    1.15    0.47
   1   8   4    1.29    0.44
  -1   8   4    1.13    0.41
   1   8  -4    1.07    0.60
   1  -8   4    0.76    0.56
  -1  -8  -4    1.00    0.52
  -1   8   4    1.57    0.58
   1   8  -4   -0.25    0.41
   1  -8  -5    1.26    0.56
  -1   8  -5    0.76    0.61
   1   8   5    0.19    0.36
  -1  -8   5    0.66    0.58
   1   8   5    0.07    0.45
  -1   8  -5    0.03    0.47
   1   8  -5    0.72    0.66
  -1  -8  -5    0.84    0.51
   1   8  -5    0.19    0.47
  -1   8   5    0.42    0.39
   1  -8   5   -0.13    0.50
  -1   8   5    0.51    0.52
  -1   8  -6    2.65    0.91
   1   8   6    3.55    0.84
   1  -8  -6    2.52    0.73
   1   8   6    3.94    0.74
  -1  -8   6    2.84    0.77
  -1  -8  -6    1.93    0.65
  -1   8   6    2.64    0.80
   1   8  -6    1.12    0.77
  -1   8   6    2.76    0.66
   1  -8   6    1.87    0.75
   1   8   7   12.52    1.17
  -1   8  -7   10.39    1.57
   1   8   7   10.77    1.43
  -1  -8   7   12.75    1.41
   1  -8  -7   12.89    1.40
   1  -8   7   13.71    1.50
  -1  -8  -7   11.76    1.37
   1   8  -7    8.94    1.58
  -1   8   7   10.01    1.38
   1   8   8   21.59    1.59
  -1  -8   8   14.35    1.63
   1   8   8   18.53    1.80
   1  -8  -8   14.35    1.55
  -1   8  -8   12.11    1.81
   1   8  -8   13.49    1.96
  -1   8   8   16.61    1.74
  -1  -8  -8   17.78    1.72
   1  -8   8   13.29    1.55
   1   9   0   -0.10    0.32
   1  -9   0   -0.20    0.29
  -1   9   0    0.01    0.25
  -1   9   0   -0.10    0.36
  -1  -9   0   -0.08    0.33
   1   9   0    0.12    0.29
   1  -9   0   -0.16    0.33
  -1  -9   0    0.09    0.27
   1  -9  -1   78.84    3.19
  -1   9  -1   78.84    3.97
   1   9   1   82.26    4.00
  -1  -9   1   80.95    2.98
   1  -9  -1   86.28    3.12
   1   9   1   80.86    3.94
  -1  -9   1   82.40    3.25
  -1   9   1   83.28    3.94
   1   9  -1   77.35    4.05
  -1   9   1   83.81    4.03
   1  -9   1   81.16    3.25
  -1  -9  -1   83.13    3.20
  -1  -9  -1   83.06    3.12
   1  -9   1   76.38    3.03
   1   9   2    2.85    0.57
   1  -9  -2    3.51    0.68
  -1   9  -2    3.16    0.63
   1   9   2    2.89    0.62
  -1  -9   2    3.41    0.70
   1  -9  -2    2.45    0.45
  -1   9   2    2.62    0.65
  -1  -9  -2    3.17    0.51
   1  -9   2    2.48    0.62
  -1   9   2    3.02    0.55
   1   9  -2    2.75    0.63
  -1  -9  -2    2.75    0.59
   1  -9   2    2.98    0.46
   1   9   3    6.39    0.84
  -1   9  -3    5.16    0.87
   1  -9  -3    5.73    0.82
  -1  -9   3    6.00    0.95
   1   9   3    5.80    0.87
   1   9  -3    6.41    1.00
   1  -9   3    6.28    0.92
  -1  -9  -3    7.19    0.93
  -1   9   3    6.34    0.93
  -1   9   3    5.68    0.68
   1   9   4   17.89    1.41
   1  -9  -4   17.89    1.33
   1   9   4   15.45    1.24
  -1   9  -4   17.55    1.50
  -1  -9   4   19.56    1.47
  -1   9   4   15.90    1.22
  -1   9   4   17.38    1.43
   1  -9   4   18.42    1.45
   1   9  -4   17.59    1.56
  -1  -9  -4   19.06    1.38
   1   9   5    1.61    0.65
  -1   9  -5   -0.67    0.47
  -1  -9   5    1.11    0.66
   1  -9  -5    1.36    0.63
  -1   9  -5    1.84    0.73
   1   9   5    1.81    0.57
  -1   9   5    1.42    0.50
   1   9  -5    0.92    0.73
   1  -9   5    1.23    0.67
   1   9  -5   -0.16    0.47
  -1  -9  -5    0.51    0.51
  -1   9   5    0.95    0.62
   1   9   6    0.45    0.59
  -1   9  -6   -0.56    0.65
   1  -9  -6    0.18    0.52
  -1   9  -6   -0.75    0.43
   1   9   6    0.17    0.41
  -1  -9   6    0.12    0.60
   1  -9   6   -0.92    0.55
  -1   9   6    0.09    0.40
  -1  -9  -6   -0.19    0.44
   1   9  -6   -0.13    0.51
  -1   9   6   -0.44    0.49
   1   9  -6    0.11    0.70
   1   9   7    5.21    0.91
   1   9   7    3.73    0.93
  -1   9  -7    3.38    1.03
   1  -9  -7    2.76    0.79
  -1  -9   7    4.41    1.02
   1   9  -7    2.43    1.03
   1  -9   7    2.65    0.92
  -1  -9  -7    3.20    0.85
  -1   9   7    2.56    0.92
  -1   9   7    5.77    0.92
  -1  -9   8    1.22    0.81
  -1   9  -8   -0.53    0.72
  -1   9  -8    1.51    0.98
   1  -9  -8    0.89    0.71
   1   9   8    1.58    0.66
  -1   9   8    1.07    0.61
  -1   9   8    1.01    0.81
   1   9  -8   -0.30    0.85
  -1  -9  -8    0.39    0.68
   1  -9   8    0.46    0.78
  -1  10   0   -0.14    0.40
   1 -10   0   -0.43    0.29
  -1 -10   0   -0.45    0.36
   1  10   0   -0.11    0.29
   1 -10   0    0.36    0.42
   1  10   0    0.11    0.37
  -1 -10   0   -0.29    0.31
  -1  10   0    0.15    0.30
   1 -10  -1   18.97    1.27
  -1 -10   1   17.41    1.28
   1 -10  -1   17.28    1.17
  -1 -10   1   16.40    1.05
   1  10   1   18.58    1.40
  -1  10  -1   16.00    1.22
   1  10   1   17.36    1.26
  -1 -10  -1   18.49    1.23
  -1  10   1   17.66    1.42
  -1 -10  -1   19.26    1.22
   1 -10   1   16.36    1.12
   1 -10   1   17.01    1.31
  -1  10   1   17.39    1.19
   1  10  -1   18.49    1.35
  -1 -10   2    6.48    0.95
   1  10   2    8.23    1.04
   1 -10  -2    8.14    0.80
   1 -10  -2    6.38    0.87
   1  10   2    7.17    0.82
  -1  10  -2    6.91    0.94
  -1  10   2    8.43    1.08
  -1  10   2    7.50    0.77
  -1 -10  -2    5.91    0.72
  -1 -10  -2    8.24    0.97
   1 -10   2    6.35    0.95
   1  10  -2    7.37    1.04
   1  10   3   -0.20    0.43
  -1  10  -3    0.75    0.55
   1 -10  -3    0.17    0.44
  -1  10  -3   -0.61    0.41
  -1 -10   3    0.42    0.53
   1  10   3    0.76    0.41
  -1  10   3    0.66    0.52
   1  10  -3    0.33    0.51
   1 -10   3    0.53    0.57
  -1  10   3    0.42    0.35
   1  10  -3   -0.02    0.39
  -1 -10  -3    0.08    0.40
   1 -10  -4    3.09    0.72
  -1  10  -4    0.15    0.51
  -1  10  -4    2.01    0.72
   1  10   4    2.65    0.62
  -1 -10   4    1.98    0.71
   1  10   4    3.37    0.78
  -1  10   4    2.95    0.61
  -1  10   4    2.40    0.72
  -1 -10  -4    1.97    0.68
   1  10  -4    2.08    0.74
   1 -10   4    2.34    0.79
   1 -10  -5    1.11    0.57
  -1 -10   5    0.74    0.65
   1  10   5    1.32    0.53
  -1  10  -5   -0.04    0.51
   1  10   5    0.66    0.57
  -1  10  -5    0.05    0.65
   1 -10   5   -0.21    0.60
  -1  10   5    0.87    0.61
   1  10  -5   -0.33    0.45
   1  10  -5    0.48    0.72
  -1 -10  -5    0.31    0.47
  -1  10   5    0.84    0.47
  -1  10  -6   -0.42    0.70
   1 -10  -6    0.78    0.56
   1  10   6    0.28    0.45
  -1 -10   6    0.44    0.62
   1  10   6    0.35    0.64
  -1  10  -6   -0.13    0.58
   1 -10   6   -0.61    0.59
   1  10  -6   -0.49    0.47
  -1  10   6   -0.18    0.37
  -1 -10  -6    0.37    0.57
  -1  10   6   -0.62    0.55
   1  10  -6    0.39    0.80
   1  10   7    0.27    0.50
  -1 -10   7    0.86    0.75
  -1  10  -7    0.59    0.84
  -1  10  -7   -0.06    0.62
   1 -10  -7    0.87    0.65
   1  10  -7    0.44    0.89
   1 -10   7    1.43    0.79
  -1 -10  -7    1.15    0.70
   1  10  -7    0.31    0.68
  -1  10   7    0.75    0.54
  -1  10   7    0.92    0.76
   1 -10  -8    1.89    0.84
  -1  10  -8   -1.10    0.72
   1  10   8    3.09    0.82
  -1 -10   8    2.96    1.03
  -1  10   8    3.23    0.86
  -1  10   8    1.97    1.02
   1 -10   8    4.12    1.05
  -1 -10  -8    1.98    0.84
   1  10  -8    1.52    1.06
  -1 -11   0   -0.35    0.30
   1 -11   0   -0.05    0.34
  -1 -11   0   -0.22    0.42
   1  11   0    0.04    0.45
  -1  11   0   -0.29    0.42
   1 -11   0   -0.09    0.43
   1  11   0    0.16    0.36
  -1  11   0    0.11    0.31
  -1  11  -1   -0.27    0.49
   1  11   1    1.78    0.53
   1  11   1    1.59    0.59
   1 -11  -1    2.18    0.58
   1 -11  -1    1.42    0.50
  -1 -11   1    1.78    0.66
  -1  11  -1    2.01    0.55
   1 -11   1    1.26    0.62
   1 -11   1    2.14    0.52
   1  11  -1    2.17    0.61
  -1  11   1    1.65    0.61
  -1  11   1    1.82    0.51
  -1 -11  -1    2.30    0.57
  -1 -11  -1    1.53    0.53
   1  11  -1    0.15    0.51
   1  11   2   10.24    1.26
  -1 -11   2    9.29    1.17
   1 -11  -2   14.14    1.30
   1  11   2   10.05    1.00
  -1  11  -2   10.07    1.06
   1 -11   2    9.09    1.17
  -1  11   2   12.20    1.00
  -1 -11  -2   13.33    1.28
   1  11  -2   10.05    1.11
  -1  11   2   12.76    1.44
   1  11   3   12.40    1.08
   1 -11  -3   10.75    1.20
  -1 -11   3   12.16    1.37
  -1  11  -3   10.80    1.20
   1  11   3   10.40    1.17
   1  11  -3   10.07    1.21
  -1  11   3   11.56    1.02
  -1 -11  -3   11.05    1.28
  -1  11   3    9.10    1.23
   1 -11   3    9.53    1.29
  -1  11  -4    3.91    0.93
   1  11   4    5.45    0.98
   1  11   4    5.48    0.86
   1 -11  -4    6.18    0.98
  -1 -11   4    5.18    1.02
   1  11  -4    2.95    0.88
  -1  11   4    7.52    0.94
   1 -11   4    5.78    1.05
  -1  11   4    4.39    0.92
  -1 -11  -4    4.93    0.92
  -1 -11   5   24.18    1.80
   1  11   5   24.39    1.66
  -1  11  -5   17.81    1.83
   1  11   5   21.40    1.77
   1 -11  -5   20.60    1.61
   1  11  -5   21.31    2.01
   1 -11   5   18.37    1.86
  -1  11   5   22.39    1.80
  -1 -11  -5   21.46    1.61
  -1  11   5   24.01    1.60
  -1  11  -6    0.01    0.58
   1 -11  -6    1.30    0.66
   1  11   6    1.96    0.64
  -1 -11   6    1.30    0.76
  -1  11   6    1.76    0.62
  -1  11   6    2.03    0.80
   1  11  -6    0.29    0.74
   1  11  -6   -0.56    0.56
   1 -11   6    2.05    0.85
  -1 -11  -6    1.38    0.66
  -1 -11   7    3.51    1.03
   1 -11  -7    0.96    0.70
   1  11   7    2.63    0.79
  -1  11  -7   -0.02    0.67
  -1  11   7    2.74    0.74
  -1 -11  -7    0.50    0.65
   1 -11   7    2.63    0.99
   1  11  -7   -0.26    0.82
   1  11  -7   -0.78    0.61
  -1  11   7    1.70    0.89
   1  12   0    0.15    0.40
  -1 -12   0    0.01    0.42
   1 -12   0   -0.40    0.43
  -1  12   0    0.09    0.46
   1  12   0    0.00    0.46
   1 -12   0   -0.42    0.37
  -1 -12   0   -0.38    0.49
  -1  12   0   -0.06    0.36
   1 -12  -1   12.62    1.24
  -1 -12   1   13.27    1.40
  -1  12  -1   11.30    1.07
   1  12   1   11.10    1.36
   1  12   1   10.45    1.06
   1 -12  -1   12.17    1.18
   1 -12   1   12.88    1.36
   1  12  -1    9.30    1.08
  -1 -12  -1   11.77    1.18
  -1  12   1   11.25    1.40
  -1  12   1   11.08    1.02
  -1 -12  -1   12.26    1.22
   1 -12  -2   26.53    1.68
   1  12   2   26.12    1.86
  -1 -12   2   22.50    1.71
   1  12   2   24.68    1.69
  -1  12   2   25.64    1.66
   1 -12   2   22.20    1.70
   1  12  -2   23.32    1.82
  -1 -12  -2   27.44    1.69
  -1  12   2   25.36    1.90
  -1  12  -3    0.07    0.55
   1  12   3    0.11    0.42
   1 -12  -3   -0.47    0.40
  -1 -12   3    1.35    0.66
   1  12   3    0.41    0.55
   1 -12   3   -0.01    0.59
  -1  12   3    0.49    0.56
   1  12  -3   -0.12    0.46
  -1  12   3   -0.04    0.36
  -1 -12  -3   -0.21    0.47
   1  12  -3    0.88    0.62
   1  12   4   12.74    1.38
  -1 -12   4   11.07    1.47
   1 -12  -4   11.71    1.37
   1  12   4   15.29    1.29
   1 -12   4   17.98    1.78
  -1  12   4   13.64    1.43
   1  12  -4    8.25    1.38
  -1 -12  -4   15.00    1.51
  -1  12   4   14.70    1.21
   1 -12  -5    0.37    0.55
  -1  12  -5    0.05    0.58
   1  12   5    0.40    0.46
  -1 -12   5    0.96    0.71
   1  12  -5    0.38    0.57
  -1 -12  -5    0.36    0.56
  -1  12   5    0.41    0.45
  -1  12   5    0.61    0.63
   1  12  -5   -0.59    0.66
   1 -12   5    0.76    0.73
  -1 -12   6    2.08    0.84
  -1  12  -6   -0.56    0.62
   1 -12  -6    2.46    0.80
   1  12   6    2.53    0.72
   1  12  -6    0.22    0.82
   1  12  -6   -0.27    0.61
  -1  12   6    3.30    0.76
   1 -12   6    1.72    0.82
  -1  12   6    1.56    0.82
  -1 -12  -6    1.09    0.72
   1 -12  -7    2.12    0.85
  -1  12  -7   -0.23    0.69
   1  12   7    3.13    0.80
  -1 -12   7    1.32    0.96
  -1  12   7    4.06    0.87
  -1  12   7    2.07    0.92
   1 -12   7    2.85    0.94
   1  12  -7    0.55    0.97
  -1 -12  -7    0.69    0.73
  -1 -13   0   -0.10    0.37
  -1 -13   0    0.00    0.50
   1  13   0    0.13    0.42
   1 -13   0    0.06    0.47
   1 -13   0    0.36    0.44
   1  13   0   -0.05    0.57
  -1  13   0    0.06    0.51
   1  13   1    0.04    0.41
   1 -13  -1    0.04    0.49
   1  13   1    0.87    0.60
  -1 -13   1    1.46    0.70
  -1  13  -1   -0.24    0.60
   1 -13  -1   -0.58    0.40
   1 -13   1   -0.02    0.51
  -1 -13  -1   -0.36    0.40
   1  13  -1    0.55    0.48
  -1  13   1    0.26    0.55
  -1 -13  -1    0.20    0.44
   1  13  -1   -0.10    0.52
   1  13   2    1.07    0.64
  -1 -13   2    0.75    0.65
   1 -13  -2    1.27    0.62
  -1  13  -2   -0.49    0.58
   1  13   2    0.88    0.51
   1 -13   2    0.30    0.63
  -1 -13  -2    0.30    0.50
  -1  13   2    0.98    0.66
   1  13  -2    0.79    0.58
   1  13  -2   -0.02    0.50
  -1 -13   3   26.54    1.93
   1  13   3   26.90    1.82
   1 -13  -3   25.02    1.76
  -1  13   3   23.94    1.93
  -1 -13  -3   22.96    1.73
   1  13  -3   22.91    1.96
  -1  13   3   25.47    1.73
   1 -13   3   21.98    1.80
   1  13   4    5.12    0.93
  -1 -13   4    3.94    1.04
   1 -13  -4    4.43    0.96
   1 -13   4    3.52    0.94
  -1  13   4    4.48    0.84
   1  13  -4    2.41    0.92
  -1 -13  -4    4.20    0.92
  -1  13   4    4.99    1.03
   1 -13  -5   10.03    1.36
  -1 -13   5    8.91    1.38
   1  13   5    9.16    1.08
  -1 -13  -5    8.65    1.28
   1 -13   5    8.52    1.34
  -1  13   5    9.93    1.06
  -1  13   5    9.17    1.37
   1  13   6    0.54    0.52
  -1 -13   6    1.47    0.90
  -1  13  -6    0.31    0.70
   1 -13  -6    0.49    0.65
  -1  13   6    0.24    0.69
  -1 -13  -6    0.95    0.65
   1 -13   6    0.64    0.78
  -1  13   6    0.42    0.54
   1  13  -6    0.51    0.73
   1 -14   0    0.25    0.57
  -1  14   0    0.27    0.60
   1  14   0    0.22    0.46
   1  14   0   -0.18    0.55
  -1 -14   0   -0.06    0.55
   1  14   1    1.73    0.61
  -1  14  -1   -0.03    0.68
  -1 -14   1    1.28    0.71
   1 -14  -1    1.59    0.61
   1 -14   1    2.54    0.82
  -1  14   1    2.12    0.84
   1  14  -1   -0.16    0.61
   1  14  -1    1.62    0.64
  -1 -14  -1    1.42    0.60
  -1  14  -2   -0.89    0.51
   1  14   2    1.52    0.61
   1 -14  -2    0.97    0.63
  -1 -14   2    0.76    0.72
   1 -14   2    0.92    0.67
  -1 -14  -2    1.33    0.62
   1  14  -2    1.27    0.67
   1  14  -2    0.01    0.56
  -1  14   2    0.97    0.66
   1 -14  -3    0.92    0.66
   1  14   3    1.94    0.67
  -1 -14   3    0.61    0.71
  -1  14  -3    0.14    0.62
  -1 -14  -3    1.01    0.65
   1  14  -3    0.36    0.57
  -1  14   3    1.19    0.68
   1 -14   3    1.76    0.80
   1 -14  -4    2.84    0.89
  -1 -14   4    4.08    1.12
   1  14   4    2.98    0.81
  -1 -14  -4    3.93    0.92
  -1  14   4    3.20    0.91
   1 -14   4    2.10    0.89
   1 -14  -5    2.69    0.84
  -1 -14   5    2.23    0.96
   1  14   5    3.84    0.86
  -1  14  -5   -0.24    0.66
   1 -14   5    4.56    1.11
  -1 -14  -5    2.37    0.85
   1 -15   0    0.06    0.57
  -1  15   0   -0.21    0.62
  -1 -15   0    0.35    0.59
  -1 -15   1   20.08    1.91
   1 -15  -1   21.10    1.64
  -1  15   1   18.53    1.80
   1 -15   1   18.63    1.82
  -1  15  -2    0.08    0.67
   1 -15  -2   -0.19    0.55
  -1 -15   2    0.90    0.70
  -1 -15  -2    1.05    0.62
   1 -15   2    0.17    0.64
   1  15  -2   -0.38    0.60
  -1  15   2    0.61    0.67
   1 -15  -3    4.08    0.95
   1  15   3    2.46    0.75
  -1 -15   3    2.67    0.97
  -1  15   3    3.75    0.97
  -1 -15  -3    3.76    0.94
   1 -15   3    3.36    0.96
  -1 -15   4    0.07    0.71
  -1  15  -4   -0.06    0.64
   1  15   4    1.50    0.67
   1 -15  -4   -0.07    0.59
   1 -15   4    0.97    0.78
  -1 -15  -4    0.42    0.63
   1  15  -4   -0.60    0.57
  -1 -16   0   -0.17    0.59
  -1  16   0    0.49    0.83
  -1  16  -1   -0.67    0.76
  -1 -16   1   -1.11    0.52
  -1  16   1    0.73    0.72
   1 -16   1    0.17    0.67
   1 -16  -2    6.94    1.17
  -1 -16   2    6.44    1.26
  -1 -16  -2    7.05    1.17
   1 -16   2    6.58    1.24
   1 -16  -3    3.61    0.96
  -1 -16   3    1.69    0.95
  -1  16  -3   -0.28    0.68
   1 -16   3    2.23    0.89
  -1 -16  -3    4.47    1.03
  -1 -17   1   15.07    1.76
   1 -17   1   13.39    1.70
  -2   0   0   47.13    1.62
   2   0   0   46.07    2.16
   2   0   0   49.35    1.59
  -2   0   0   49.37    2.08
  -2   0  -1   11.98    0.68
  -2   0  -1   12.64    0.61
   2   0  -1   11.83    0.78
  -2   0  -1   14.86    0.57
  -2   0  -1   13.56    0.77
  -2   0   1   13.09    0.75
   2   0  -1   13.55    0.56
  -2   0   1   14.16    0.60
  -2   0   2   47.00    1.64
  -2   0   2   46.22    2.21
  -2   0  -2   50.10    2.36
  -2   0  -2   45.82    1.67
   2   0  -2   48.09    2.40
  -2   0  -2   41.14    2.16
  -2   0  -2   47.16    1.64
   2   0  -2   48.05    1.65
  -2   0  -3    0.13    0.35
   2   0  -3    0.36    0.23
   2   0  -3    1.00    0.49
  -2   0  -3    0.47    0.21
  -2   0   3    0.72    0.23
  -2   0  -3    0.98    0.43
  -2   0   3    0.82    0.34
  -2   0  -3    0.87    0.26
  -2   0   4    0.39    0.33
  -2   0  -4    0.31    0.21
   2   0  -4    0.62    0.28
  -2   0  -4    0.03    0.39
   2   0  -4    0.28    0.46
   2   0   4    0.27    0.26
   2   0   4    0.02    0.31
  -2   0   4    0.89    0.26
   2   0   5   16.05    1.00
  -2   0   5   19.20    0.98
   2   0   5   18.80    1.38
  -2   0   5   19.24    1.43
   2   0  -5   20.92    1.61
  -2   0  -5   18.95    1.50
  -2   0  -5   20.69    1.01
   2   0  -5   20.02    1.04
  -2   0  -6    7.92    1.24
   2   0  -6    9.21    1.33
   2   0  -6    6.76    0.70
   2   0   6    8.51    1.09
  -2   0   6    7.40    1.03
  -2   0  -6    6.94    0.68
  -2   0   7   -0.36    0.49
   2   0   7    0.21    0.53
  -2   0  -7    0.03    0.64
   2   0  -7    0.28    0.63
   2   0   8    3.70    0.93
  -2   0   8    2.05    0.81
  -2   0  -8    2.53    0.96
   2   0  -8    2.61    1.01
   2   0  -9    0.59    0.80
   2   0   9    0.35    0.66
  -2   0   9    0.88    0.78
  -2   0  -9    0.48    0.84
  -2   1   0  235.58    9.60
  -2  -1   0  220.48    7.19
  -2  -1   0  239.46    7.17
   2  -1   0  236.83    7.20
   2   1   0  226.57   10.09
  -2   1   0  223.43    7.18
  -2   1  -1    1.12    0.23
   2  -1  -1    1.50    0.31
   2   1   1    1.65    0.20
  -2  -1   1    1.56    0.26
  -2  -1   1    1.32    0.25
  -2   1  -1    1.47    0.26
  -2   1  -1    0.60    0.23
   2   1   1    1.67    0.25
   2  -1  -1    1.37    0.21
  -2  -1  -1    1.01    0.20
  -2   1   1    1.41    0.19
   2   1  -1    1.20    0.15
   2   1  -1    1.16    0.30
  -2  -1  -1    1.63    0.22
   2  -1   1    1.29    0.17
  -2   1   1    1.32    0.27
   2  -1  -2   37.25    1.93
  -2   1  -2   36.85    1.89
  -2   1  -2   35.60    1.28
   2   1   2   40.03    1.75
  -2  -1   2   36.81    1.40
   2  -1  -2   35.42    1.40
  -2   1  -2   36.18    1.40
  -2  -1   2   35.16    1.80
   2   1  -2   38.86    1.98
  -2  -1  -2   35.66    1.93
  -2   1   2   38.57    1.28
  -2  -1  -2   34.84    1.38
  -2  -1  -2   35.75    1.33
   2   1  -2   35.28    1.29
  -2   1   2   36.06    1.81
   2   1   3  179.88    7.56
  -2  -1   3  178.64    5.70
   2  -1  -3  151.89    8.05
   2  -1  -3  178.55    5.75
  -2  -1   3  173.99    7.61
  -2   1  -3  171.34    5.62
  -2   1  -3  176.58    8.05
  -2  -1  -3  172.65    5.72
  -2  -1  -3  182.47    5.63
   2   1  -3  186.09    5.62
  -2  -1  -3  170.54    8.06
  -2   1   3  179.54    5.54
  -2   1   3  182.38    7.63
   2   1   4    3.54    0.58
  -2   1  -4    3.43    0.37
   2  -1  -4    3.25    0.46
  -2  -1   4    3.02    0.44
  -2   1  -4    3.39    0.72
  -2  -1   4    2.93    0.58
   2  -1  -4    3.46    0.78
  -2   1   4    3.14    0.58
  -2  -1  -4    3.27    0.67
   2  -1   4    3.28    0.48
   2   1  -4    3.18    0.36
   2   1  -4    3.91    0.77
  -2  -1  -4    3.22    0.43
  -2   1   4    3.27    0.34
  -2  -1   5   27.60    1.32
  -2   1  -5   26.31    1.87
  -2   1  -5   29.05    1.22
  -2  -1   5   26.23    1.77
   2  -1  -5   27.32    1.96
   2   1   5   29.20    1.25
   2   1   5   30.20    1.77
   2  -1  -5   28.50    1.37
   2   1  -5   29.70    2.01
  -2   1   5   28.07    1.18
   2  -1   5   27.15    1.36
  -2   1   5   26.95    1.78
  -2  -1  -5   25.88    1.89
   2   1  -5   29.19    1.24
  -2  -1  -5   28.70    1.34
   2  -1  -6   12.37    1.33
  -2   1  -6   13.92    0.82
   2  -1  -6   15.04    1.00
   2   1   6   12.47    1.21
  -2  -1   6   12.53    1.27
  -2   1  -6   13.73    1.34
  -2  -1  -6   14.68    1.40
   2  -1   6   14.42    0.99
   2  -1   6   12.78    1.23
   2   1  -6   11.06    1.31
  -2   1   6   14.30    1.29
  -2  -1  -6   14.23    0.95
  -2  -1   7   14.94    1.41
   2   1   7   12.55    1.30
   2  -1  -7   14.06    1.51
  -2   1  -7   10.42    1.49
  -2  -1  -7   14.11    1.00
   2   1  -7   11.23    1.61
  -2  -1  -7   14.30    1.50
  -2   1   7   12.34    1.31
   2  -1   7   13.47    1.35
  -2   1  -8    2.34    0.97
   2   1   8    4.03    0.93
   2  -1  -8    4.26    1.11
  -2  -1   8    3.21    0.89
  -2   1   8    3.51    0.93
  -2  -1  -8    2.76    1.05
   2   1  -8    2.18    0.98
   2  -1   8    3.38    0.94
   2  -1  -9    3.34    1.13
  -2  -1   9    4.37    1.10
  -2   1  -9    4.91    1.20
   2   1   9    5.80    1.18
   2   1  -9    5.30    1.34
  -2   1   9    5.87    1.22
  -2  -1  -9    4.45    1.29
   2  -1   9    5.47    1.16
  -2   2   0   45.05    2.08
   2  -2   0   43.78    1.55
  -2  -2   0   48.31    1.54
   2   2   0   43.70    2.12
  -2  -2   0   43.47    1.60
  -2   2   0   45.42    1.57
  -2   2  -1    7.38    0.53
   2   2   1    6.65    0.46
  -2  -2   1    7.10    0.57
   2  -2  -1    8.27    0.57
   2   2   1    7.42    0.56
   2  -2  -1    7.15    0.54
  -2   2  -1    7.88    0.54
  -2  -2  -1    7.77    0.51
  -2   2   1    7.50    0.42
  -2  -2  -1    7.28    0.50
   2  -2   1    7.96    0.42
   2   2  -1    7.30    0.59
  -2   2   1    7.16    0.63
   2  -2  -2  136.98    4.66
  -2  -2   2  135.28    4.63
   2  -2  -2  153.64    6.45
  -2   2  -2  147.23    6.40
   2   2   2  146.02    6.00
   2   2  -2  156.68    6.53
  -2   2   2  137.83    6.09
  -2  -2  -2  129.93    6.44
   2   2  -2  131.76    4.40
  -2  -2  -2  135.62    4.48
  -2   2   2  143.06    4.39
  -2  -2  -2  135.32    4.62
  -2  -2   3   10.28    0.76
  -2   2  -3    9.60    0.51
  -2   2  -3    9.82    0.88
   2  -2  -3    9.63    0.88
   2  -2  -3   10.34    0.74
   2   2   3   10.05    0.78
  -2  -2  -3    9.24    0.67
   2   2  -3   10.57    0.51
  -2  -2  -3   11.47    0.97
  -2   2   3   10.04    0.87
   2   2  -3   11.26    0.98
   2  -2   3   10.23    0.75
  -2  -2  -3   10.73    0.58
  -2  -2   4   81.37    4.05
   2  -2  -4   77.10    4.30
  -2  -2   4   90.66    3.15
  -2   2  -4   86.37    2.88
   2  -2  -4   88.72    3.17
   2   2   4   81.29    3.97
  -2   2  -4   90.16    4.36
   2   2  -4   84.96    2.86
   2  -2   4   84.23    3.12
  -2  -2  -4   90.19    2.90
  -2   2   4   84.25    4.08
  -2  -2  -4   84.02    4.34
  -2  -2  -4   90.75    3.14
   2   2  -4   92.21    4.47
   2  -2  -5   10.43    0.84
   2   2   5    8.82    1.03
  -2  -2   5    9.06    1.04
  -2   2  -5   10.48    0.61
  -2  -2   5   11.09    0.86
   2  -2  -5   10.04    1.10
  -2   2  -5    9.08    1.07
   2   2   5    9.74    0.64
   2   2  -5    9.15    0.58
   2  -2   5    9.25    0.86
   2   2  -5    9.98    1.13
  -2  -2  -5   10.22    0.80
  -2   2   5    9.93    1.03
  -2  -2  -5    9.89    1.10
  -2   2  -6    5.54    1.04
   2  -2  -6    6.17    1.08
   2   2   6    5.47    0.90
  -2  -2   6    4.59    0.86
  -2  -2   6    6.45    0.73
   2  -2  -6    6.05    0.75
   2  -2   6    5.83    0.74
   2   2  -6    6.36    1.12
  -2  -2  -6    5.73    0.70
  -2   2   6    5.54    0.92
  -2  -2  -6    6.17    1.09
   2   2   7    0.08    0.53
   2  -2  -7    0.38    0.38
   2  -2  -7    0.56    0.69
  -2   2  -7   -0.17    0.55
  -2  -2   7   -0.18    0.46
  -2   2   7    0.38    0.53
  -2  -2  -7   -0.37    0.51
  -2  -2  -7    0.03    0.38
   2  -2   7    0.11    0.51
   2   2  -7   -0.07    0.61
   2  -2  -8    5.54    1.24
  -2  -2   8    5.33    1.08
  -2   2  -8    4.88    1.15
   2   2   8    4.68    1.02
   2   2  -8    4.46    1.18
  -2   2   8    6.08    1.13
  -2  -2  -8    5.51    1.25
   2  -2   8    4.93    1.04
  -2  -2   9    3.51    0.98
  -2   2  -9    2.38    1.02
   2   2   9    4.30    1.06
   2  -2  -9    2.53    1.06
  -2  -2  -9    1.47    0.96
   2   2  -9    1.63    0.96
  -2   2   9    2.78    0.95
   2  -2   9    1.96    0.88
  -2   3   0   76.03    3.17
  -2   3   0   68.53    3.08
   2   3   0   63.14    3.20
  -2   3   0   71.44    2.36
  -2  -3   0   72.56    2.33
   2  -3   0   66.56    2.35
  -2  -3   0   68.43    2.41
   2  -3  -1  560.24   22.74
   2   3   1  481.34   22.74
  -2   3  -1  567.80   22.73
   2   3   1  485.42   21.48
   2  -3  -1  522.35   16.27
  -2  -3   1  532.16   16.06
  -2  -3   1  506.15   16.21
   2  -3   1  513.65   16.20
  -2   3   1  526.46   16.03
   2  -3   1  485.36   16.12
   2   3  -1  499.75   22.79
  -2   3   1  554.26   21.66
  -2  -3  -1  522.86   16.25
  -2  -3  -1  527.76   16.11
   2  -3  -2   50.49    2.02
   2  -3  -2   56.97    2.63
   2   3   2   45.69    2.52
  -2  -3   2   50.86    2.03
   2   3   2   54.04    2.41
  -2   3  -2   56.98    2.63
   2   3  -2   53.30    2.69
  -2  -3  -2   50.43    1.99
  -2   3   2   49.07    1.71
  -2   3   2   57.45    2.56
  -2  -3  -2   52.65    1.82
   2  -3   2   51.96    2.03
   2  -3   2   54.64    1.79
   2  -3  -3    7.27    0.87
   2   3   3    6.45    0.67
  -2   3  -3    6.62    0.74
  -2  -3   3    6.09    0.66
   2  -3  -3    5.63    0.60
   2  -3   3    7.25    0.69
  -2   3   3    7.32    0.77
  -2  -3  -3    6.18    0.63
   2   3  -3    7.06    0.82
  -2  -3  -3    7.13    0.47
  -2  -3  -3    7.00    0.89
   2  -3   3    6.47    0.42
   2  -3  -4    4.86    0.63
  -2   3  -4    7.31    0.96
   2  -3  -4    6.96    0.96
   2   3   4    5.96    0.75
  -2  -3   4    5.89    0.69
  -2   3  -4    6.28    0.41
  -2  -3  -4    6.77    0.47
  -2  -3  -4    6.37    0.93
   2   3  -4    5.73    0.33
  -2   3   4    6.50    0.82
   2   3  -4    6.48    0.97
   2  -3   4    5.27    0.65
  -2  -3  -4    6.18    0.67
  -2  -3   5    8.11    1.04
   2  -3  -5    8.30    0.83
   2  -3  -5    8.58    1.17
  -2   3  -5   10.40    1.26
  -2   3  -5    8.36    0.52
   2   3   5    8.15    0.96
  -2  -3   5    8.00    0.84
  -2  -3  -5    7.24    0.79
   2  -3   5    9.23    0.89
  -2   3   5    8.32    1.02
  -2  -3  -5    9.25    1.21
   2   3  -5    6.04    1.07
  -2  -3   6   26.03    1.46
   2  -3  -6   25.02    1.45
   2  -3  -6   23.83    1.93
   2   3   6   24.21    1.73
  -2  -3   6   22.70    1.77
  -2   3  -6   24.30    1.88
  -2  -3  -6   22.51    1.90
   2   3  -6   24.59    1.96
  -2  -3  -6   25.69    1.43
  -2   3   6   24.34    1.77
   2  -3   6   28.31    1.52
  -2   3  -7    2.15    0.79
   2  -3  -7    0.87    0.80
   2   3   7    1.46    0.68
  -2  -3   7    3.42    0.84
   2  -3  -7    2.01    0.59
   2   3  -7    1.93    0.90
  -2  -3  -7    3.01    0.95
  -2   3   7    2.31    0.76
  -2  -3  -7    2.68    0.61
   2  -3   7    2.96    0.65
   2  -3   7    2.26    0.74
   2  -3  -8    1.23    0.84
  -2  -3   8    0.17    0.57
  -2   3  -8    1.48    0.82
   2   3   8    1.80    0.77
  -2  -3  -8    0.89    0.84
   2  -3   8    0.91    0.72
  -2   3   8    1.85    0.79
  -2  -3  -8    1.29    0.56
   2   3  -8    0.99    0.85
  -2   3  -9    1.92    0.97
   2   3   9    1.29    0.78
  -2  -3   9    2.24    0.90
   2  -3  -9    1.72    0.99
  -2  -3  -9    1.52    0.99
   2  -3   9    1.29    0.78
  -2   3   9    1.85    0.83
   2   3  -9   -0.20    0.77
   2  -4   0  145.94    5.19
  -2  -4   0  153.91    5.22
   2   4   0  146.96    7.18
  -2   4   0  172.74    6.96
  -2  -4   0  164.63    5.18
  -2   4   0  166.34    7.07
   2  -4   0  169.94    5.24
   2   4   1   -0.12    0.19
   2   4   1    0.10    0.20
   2  -4  -1    0.21    0.23
  -2   4  -1    0.01    0.24
  -2  -4   1    0.18    0.26
  -2  -4   1    0.10    0.12
   2  -4  -1    0.32    0.21
  -2   4  -1    0.03    0.19
  -2   4   1    0.24    0.16
  -2  -4  -1    0.17    0.21
   2   4  -1   -0.21    0.18
  -2  -4  -1    0.10    0.20
   2   4  -1    0.03    0.23
  -2   4   1    0.14    0.26
   2  -4   1    0.44    0.28
   2  -4   1    0.16    0.16
   2  -4  -2    0.74    0.34
   2   4   2    1.14    0.28
   2  -4  -2    0.82    0.19
   2   4   2    0.71    0.28
  -2   4  -2   -0.31    0.25
   2  -4  -2    0.64    0.32
  -2  -4   2    0.76    0.34
  -2   4  -2    1.12    0.35
  -2   4   2    1.21    0.35
  -2  -4  -2    0.91    0.31
   2   4  -2   -0.02    0.23
   2  -4   2    0.40    0.16
  -2  -4  -2    0.91    0.24
   2   4  -2    0.74    0.34
   2  -4   2    0.58    0.32
  -2  -4   3    0.22    0.34
   2  -4  -3    0.65    0.32
  -2   4  -3   -0.04    0.30
   2  -4  -3    0.23    0.39
   2   4   3    0.32    0.27
   2   4   3    0.32    0.29
  -2   4  -3    0.13    0.39
   2   4  -3   -0.28    0.27
  -2  -4  -3    0.77    0.34
  -2  -4  -3    0.81    0.21
  -2   4   3    0.53    0.35
   2  -4   3    0.25    0.16
   2   4  -3    0.41    0.41
   2  -4   3   -0.14    0.33
   2   4   4   20.71    1.34
  -2  -4   4   17.02    1.19
   2  -4  -4   19.47    1.45
  -2   4  -4   20.33    1.47
   2  -4  -4   21.37    1.25
  -2  -4  -4   21.69    0.87
   2  -4   4   20.29    0.85
   2  -4   4   23.44    1.31
  -2  -4  -4   19.44    1.52
  -2  -4  -4   20.30    1.21
  -2   4   4   20.49    1.45
   2   4  -4   18.69    1.51
   2  -4  -5    8.91    0.91
  -2  -4   5   10.32    1.00
   2  -4  -5   10.41    1.13
   2   4   5   10.47    1.04
  -2   4  -5    9.71    1.08
   2   4  -5    9.48    1.28
  -2  -4  -5   10.78    0.99
   2  -4   5   11.05    1.05
  -2   4   5    9.46    1.05
  -2  -4  -5   10.38    1.17
  -2  -4   6    6.34    0.86
   2  -4  -6    6.51    0.84
  -2   4  -6    8.19    1.22
   2   4   6    6.79    1.01
   2  -4  -6    6.73    1.19
  -2  -4   6    6.05    1.01
   2  -4   6    6.74    0.89
  -2  -4  -6    6.40    0.81
  -2   4   6    4.83    0.91
  -2  -4  -6    6.25    1.20
   2   4  -6    6.30    1.16
  -2   4  -7    3.11    0.93
  -2  -4   7    1.57    0.74
   2   4   7    2.23    0.72
  -2  -4   7    2.51    0.67
   2  -4  -7    2.50    0.65
   2  -4  -7    1.55    0.87
  -2   4   7    2.57    0.79
  -2  -4  -7    3.37    1.03
  -2  -4  -7    2.80    0.64
   2   4  -7    2.24    0.89
   2  -4   7    2.55    0.69
  -2   4  -8    1.49    0.84
   2   4   8    0.77    0.69
   2  -4  -8    0.91    0.56
  -2  -4   8    1.11    0.74
   2  -4  -8   -0.07    0.76
  -2  -4  -8    0.57    0.81
  -2  -4  -8    1.04    0.55
   2   4  -8   -0.05    0.71
   2  -4   8    1.18    0.75
  -2   4   8    0.61    0.71
  -2  -4   9    1.22    0.83
   2  -4  -9   -0.14    0.82
  -2   4  -9    0.43    0.83
   2   4   9    0.37    0.64
  -2   4   9    0.56    0.71
   2   4  -9    0.21    0.84
  -2  -4  -9    0.75    0.90
   2  -4   9    0.97    0.76
  -2  -5   0   60.91    2.23
   2   5   0   60.00    3.01
  -2  -5   0   62.74    2.33
   2  -5   0   57.95    2.26
  -2   5   0   67.47    3.03
  -2   5   0   64.93    2.89
   2  -5   0   64.21    2.32
  -2   5  -1  265.65   11.57
   2   5   1  256.62   11.66
  -2  -5   1  262.02    8.24
   2  -5  -1  276.53    8.31
   2   5   1  252.65   11.01
  -2  -5   1  243.92    8.47
   2  -5  -1  266.44    8.50
  -2  -5  -1  269.84    8.44
   2  -5   1  245.59    8.30
  -2   5   1  262.58   11.53
   2  -5   1  263.29    8.47
  -2   5   1  282.99   11.20
  -2  -5  -1  263.62    8.35
   2   5  -1  255.85   11.71
   2  -5  -2   11.38    0.84
   2  -5  -2   11.78    0.62
  -2   5  -2   11.36    0.85
  -2  -5   2   10.67    0.44
   2   5   2    9.80    0.80
   2   5   2    9.14    0.78
  -2  -5   2   11.64    0.88
   2  -5   2    9.84    0.58
   2  -5   2   11.28    0.89
  -2   5   2   11.60    0.95
  -2  -5  -2   12.10    0.81
   2   5  -2   11.50    0.94
  -2  -5  -2   10.08    0.66
  -2   5   2   10.43    0.73
  -2   5  -3   52.00    2.65
   2  -5  -3   46.66    2.08
  -2  -5   3   54.23    2.18
   2   5   3   48.62    2.44
   2   5   3   43.64    2.50
   2  -5  -3   52.99    2.68
   2  -5   3   46.78    1.72
  -2   5   3   51.96    2.57
  -2  -5  -3   49.11    2.08
   2   5  -3   51.71    2.78
   2  -5   3   47.04    2.12
  -2  -5  -3   51.26    1.78
  -2   5  -4   29.95    1.93
  -2  -5   4   30.02    1.60
   2   5   4   31.58    1.78
   2   5   4   28.40    1.75
   2  -5  -4   30.76    1.96
   2  -5  -4   30.16    1.60
   2  -5   4   29.82    1.15
   2  -5   4   32.26    1.65
  -2   5   4   30.48    1.88
   2   5  -4   33.00    2.09
  -2  -5  -4   31.57    1.60
  -2  -5   5    2.48    0.65
   2   5   5    2.04    0.56
  -2   5  -5    3.45    0.79
   2  -5  -5    2.34    0.56
   2  -5  -5    2.80    0.78
  -2  -5  -5    2.05    0.57
   2   5  -5    3.34    0.86
  -2  -5  -5    2.93    0.80
   2  -5   5    2.34    0.65
  -2   5   5    2.90    0.69
   2   5   6   20.28    1.55
  -2  -5   6   18.54    1.41
   2  -5  -6   21.28    1.78
  -2   5  -6   20.08    1.72
   2  -5  -6   20.27    1.41
   2  -5   6   19.32    1.44
  -2  -5  -6   22.56    1.45
   2   5  -6   19.84    1.83
  -2   5   6   20.43    1.65
  -2  -5  -6   22.13    1.86
   2   5   7    6.78    1.09
  -2  -5   7    7.40    1.03
  -2  -5   7    5.82    1.11
   2  -5  -7    5.59    1.18
  -2   5  -7    6.01    1.17
   2  -5  -7    5.26    0.87
  -2  -5  -7    7.75    0.99
  -2   5   7    7.10    1.15
  -2  -5  -7    5.81    1.24
   2   5  -7    4.04    1.08
   2  -5   7    6.29    0.94
   2  -5  -8    0.78    0.83
  -2  -5   8    0.23    0.64
   2  -5  -8   -0.23    0.46
   2   5   8    0.28    0.62
  -2   5  -8   -0.01    0.72
  -2  -5  -8   -0.14    0.68
  -2   5   8   -0.02    0.64
   2   5  -8    0.17    0.76
  -2  -5  -8    1.11    0.58
  -2  -5   9    0.90    0.80
   2  -5  -9    0.14    0.88
   2   5   9    0.86    0.82
  -2   5  -9    0.86    0.86
   2   5  -9    0.87    0.91
   2  -5   9    0.73    0.72
  -2  -5  -9    1.13    0.97
  -2   5   9    1.05    0.83
  -2  -5  -9    0.51    0.60
   2  -6   0   66.07    2.52
  -2   6   0   70.41    3.20
  -2   6   0   74.22    3.35
  -2  -6   0   66.31    2.46
   2   6   0   64.89    3.32
   2  -6   0   71.15    2.57
  -2  -6   0   66.96    2.58
   2  -6  -1    2.89    0.42
  -2   6  -1    3.55    0.46
   2  -6  -1    3.37    0.51
  -2  -6   1    2.72    0.34
   2   6   1    2.59    0.45
   2   6   1    3.44    0.53
  -2  -6   1    2.73    0.52
   2  -6   1    3.54    0.43
  -2   6   1    3.62    0.43
   2  -6   1    3.15    0.53
  -2  -6  -1    3.17    0.45
   2   6  -1    2.96    0.54
  -2   6   1    3.57    0.60
  -2  -6  -1    3.33    0.47
   2  -6  -2   15.07    1.03
   2   6   2   14.41    1.04
  -2   6  -2   15.83    1.09
  -2  -6   2   14.27    0.64
   2   6   2   16.14    1.07
   2  -6  -2   16.29    0.82
  -2  -6   2   14.21    1.07
   2  -6   2   16.27    1.10
   2   6  -2   15.05    1.15
   2  -6   2   15.24    0.79
  -2   6   2   17.27    1.19
  -2   6   2   16.96    0.99
  -2  -6  -2   16.92    0.88
  -2  -6  -2   17.35    1.03
   2   6   3    2.17    0.47
   2   6   3    2.50    0.49
  -2  -6   3    2.55    0.56
   2  -6  -3    2.66    0.56
  -2   6  -3    2.75    0.61
   2  -6  -3    2.59    0.27
  -2   6   3    2.25    0.56
   2  -6   3    2.40    0.29
  -2  -6  -3    2.01    0.33
   2   6  -3    2.91    0.67
  -2  -6  -3    1.89    0.45
   2  -6   3    1.70    0.53
   2  -6  -4   17.71    1.20
  -2   6  -4   20.11    1.44
   2   6   4   16.65    1.26
  -2  -6   4   19.83    1.29
   2  -6  -4   16.03    1.37
   2   6   4   16.26    1.20
  -2  -6  -4   16.86    1.17
   2   6  -4   18.48    1.49
   2  -6   4   19.90    1.32
  -2   6   4   16.52    1.33
   2   6   5   18.96    1.43
  -2   6  -5   20.64    1.59
  -2  -6   5   17.25    1.37
   2  -6  -5   19.37    1.60
   2  -6  -5   21.81    1.39
   2   6   5   17.78    1.33
   2   6  -5   18.59    1.65
  -2   6   5   19.52    1.53
   2  -6   5   19.92    1.42
  -2  -6  -5   19.45    1.34
   2   6   6   19.04    1.56
  -2  -6   6   22.20    1.51
   2  -6  -6   19.85    1.42
   2  -6  -6   19.30    1.78
  -2   6  -6   20.51    1.71
  -2  -6  -6   21.23    1.46
   2   6  -6   17.21    1.75
   2  -6   6   21.90    1.54
  -2   6   6   19.63    1.63
  -2   6  -7   -0.39    0.57
  -2   6  -7    1.01    0.76
   2  -6  -7    1.46    0.60
   2   6   7    0.79    0.64
  -2  -6   7    0.85    0.66
  -2  -6   7    1.47    0.74
   2  -6  -7    0.90    0.82
   2  -6   7    1.29    0.66
  -2   6   7    0.62    0.66
   2   6  -7    2.38    0.96
  -2  -6  -7    1.55    0.63
  -2  -6  -7    0.62    0.76
   2  -6  -8   10.70    1.77
  -2  -6   8   10.39    1.54
  -2   6  -8   12.02    1.72
   2  -6  -8   11.49    1.29
   2   6   8   12.26    1.53
  -2   6   8    9.81    1.45
  -2  -6  -8   11.32    1.28
   2  -6   8    8.52    1.21
  -2  -6  -8    8.38    1.54
   2   6  -8    6.55    1.45
  -2  -6   9    0.25    0.77
   2   6   9   -0.18    0.73
  -2   6  -9    0.52    0.86
   2  -6  -9    0.64    0.66
   2  -6  -9    0.33    0.91
  -2  -6  -9    0.78    0.96
  -2   6   9   -0.84    0.64
   2   6  -9    0.34    0.82
   2  -6   9    0.06    0.72
  -2  -6  -9   -0.69    0.50
  -2   7   0   26.88    1.65
  -2  -7   0   28.18    1.39
   2   7   0   24.99    1.54
   2  -7   0   26.68    1.34
  -2   7   0   25.92    1.41
   2  -7   0   24.90    1.31
  -2  -7   0   26.54    1.23
   2  -7  -1   33.24    1.45
  -2  -7   1   31.73    1.33
   2   7   1   29.68    1.79
  -2  -7   1   30.14    1.61
   2   7   1   32.46    1.77
   2  -7  -1   34.61    1.58
  -2   7  -1   30.97    1.71
  -2   7   1   32.84    1.69
   2  -7   1   32.82    1.62
   2   7  -1   31.19    1.85
   2  -7   1   32.64    1.43
  -2   7   1   35.23    1.92
  -2  -7  -1   32.54    1.50
  -2  -7  -1   32.73    1.48
  -2   7  -2   28.51    1.66
   2   7   2   27.00    1.60
   2  -7  -2   29.46    1.23
  -2  -7   2   26.41    1.07
  -2  -7   2   26.44    1.50
   2   7   2   28.24    1.63
   2  -7  -2   28.87    1.47
  -2   7   2   29.84    1.75
  -2  -7  -2   28.84    1.29
   2   7  -2   27.13    1.74
   2  -7   2   25.32    1.50
  -2   7   2   28.75    1.53
  -2  -7  -2   28.54    1.45
   2  -7   2   27.02    1.22
   2  -7  -3   42.44    2.03
  -2   7  -3   45.15    2.44
  -2  -7   3   40.38    2.05
   2   7   3   39.27    2.23
   2   7   3   43.01    2.33
  -2  -7  -3   44.57    2.03
  -2   7   3   47.14    2.26
  -2  -7  -3   42.62    1.68
  -2   7   3   44.19    2.41
   2  -7   3   38.76    2.02
   2   7  -3   48.16    2.61
   2  -7   3   39.54    1.62
   2   7   4   12.69    1.04
  -2   7  -4   13.78    1.21
   2   7   4   12.13    1.10
   2  -7  -4   12.64    1.07
  -2  -7   4   14.54    1.17
   2   7  -4   12.75    1.28
  -2   7   4   13.41    1.01
  -2   7   4   12.89    1.19
   2  -7   4   14.52    1.32
  -2  -7  -4   12.41    1.05
   2  -7  -5   19.07    1.65
   2  -7  -5   20.78    1.41
   2   7   5   20.60    1.54
   2   7   5   23.48    1.51
  -2  -7   5   21.60    1.52
  -2   7  -5   20.29    1.67
   2  -7   5   19.56    1.49
  -2  -7  -5   22.32    1.47
  -2   7   5   20.09    1.58
   2   7  -5   22.25    1.84
   2  -7  -6    7.65    1.29
  -2   7  -6    6.65    1.16
   2   7   6    6.41    0.95
   2  -7  -6    5.77    0.93
  -2  -7   6    5.97    1.00
   2   7   6    6.97    1.06
   2  -7   6    7.54    1.08
   2   7  -6    7.05    1.27
  -2  -7  -6    6.98    1.03
  -2   7  -7   -0.06    0.58
   2   7   7   -0.20    0.57
  -2   7  -7    0.52    0.72
   2  -7  -7    0.25    0.50
  -2  -7   7    1.07    0.70
   2  -7  -7    0.73    0.80
   2   7   7    0.23    0.42
  -2   7   7    0.24    0.60
   2  -7   7    0.36    0.62
   2   7  -7    0.02    0.73
  -2  -7  -7   -0.16    0.50
   2   7   8    3.35    0.78
  -2  -7   8    2.60    0.87
   2  -7  -8    1.07    0.98
   2   7   8    1.45    0.86
  -2  -7   8    1.81    0.85
  -2   7  -8    2.34    1.03
  -2   7  -8   -0.57    0.66
   2  -7  -8    2.65    0.78
  -2  -7  -8    2.60    0.77
   2   7  -8    1.53    0.93
  -2   7   8    2.07    0.88
   2  -7   8    1.58    0.79
   2   7   9    3.37    0.84
   2  -7  -9    1.28    1.10
   2  -7  -9    3.74    0.95
  -2  -7   9    4.43    1.22
  -2   7  -9    3.20    1.21
  -2  -7  -9    2.48    0.83
  -2   7   9    3.11    1.05
   2   7  -9    1.87    1.09
   2  -7   9    1.70    0.86
   2  -8   0   37.86    1.77
   2   8   0   39.16    2.18
  -2   8   0   45.28    2.33
  -2   8   0   39.25    2.04
  -2  -8   0   38.02    1.70
   2  -8   0   42.14    1.85
  -2  -8   0   36.71    1.81
   2  -8  -1    5.53    0.69
  -2  -8   1    4.86    0.73
   2  -8  -1    5.71    0.65
   2   8   1    5.25    0.72
  -2   8  -1    5.20    0.59
  -2  -8   1    5.80    0.55
   2   8   1    4.77    0.68
  -2   8   1    5.35    0.82
  -2   8   1    5.10    0.56
  -2  -8  -1    5.15    0.66
   2  -8   1    5.73    0.66
   2   8  -1    5.02    0.76
   2  -8   1    4.36    0.68
  -2  -8  -1    4.26    0.59
   2   8   2    7.47    0.81
  -2  -8   2    8.42    0.55
   2  -8  -2   10.71    0.73
  -2  -8   2   10.14    1.05
   2   8   2    9.15    0.92
  -2   8  -2    9.46    0.85
   2  -8  -2   10.43    1.00
   2  -8   2    7.80    0.94
  -2  -8  -2   10.23    0.77
   2  -8   2    8.94    0.72
  -2   8   2    9.14    0.98
  -2   8   2    9.12    0.75
   2   8  -2    8.51    0.91
  -2  -8  -2    9.95    0.97
  -2   8  -3    4.71    0.77
   2   8   3    4.18    0.70
   2  -8  -3    3.27    0.64
  -2  -8   3    4.01    0.75
   2   8   3    3.36    0.63
  -2   8   3    4.54    0.63
  -2  -8  -3    4.15    0.69
  -2   8   3    3.85    0.75
   2   8  -3    4.93    0.89
   2  -8   3    3.54    0.73
  -2   8  -4    4.05    0.84
  -2  -8   4    5.76    0.89
   2   8   4    5.86    0.82
   2  -8  -4    4.06    0.75
   2   8   4    5.25    0.82
   2   8  -4    4.76    0.92
  -2  -8  -4    5.59    0.82
   2  -8   4    6.85    0.97
  -2   8   4    5.76    0.76
  -2   8   4    5.74    0.93
   2   8   5    7.95    0.87
  -2  -8   5    8.83    1.14
   2  -8  -5    9.54    1.09
  -2   8  -5   10.36    1.17
   2   8   5    8.51    1.08
   2  -8   5    9.86    1.22
  -2   8   5    8.57    0.87
  -2   8   5    8.50    1.15
   2   8  -5    6.15    1.14
  -2  -8  -5    7.08    0.99
   2  -8  -6    8.58    1.13
   2   8   6    8.87    1.18
  -2  -8   6    8.96    1.19
   2   8   6    9.98    0.99
  -2   8  -6    8.75    1.31
   2   8  -6    5.94    1.28
   2  -8   6    8.70    1.18
  -2  -8  -6    9.18    1.17
  -2   8   6    7.13    1.16
  -2   8  -7   -0.59    0.51
  -2   8  -7    0.08    0.68
   2   8   7   -0.14    0.39
   2  -8  -7   -0.23    0.71
   2   8   7   -0.07    0.62
   2  -8  -7    0.65    0.60
  -2  -8   7    0.15    0.68
  -2  -8  -7   -0.12    0.51
   2   8  -7    0.24    0.81
  -2   8   7   -0.07    0.60
   2  -8   7    0.97    0.72
   2   8  -7    0.78    0.70
   2  -8  -8    2.01    0.76
  -2  -8   8    3.69    1.09
  -2   8  -8   -0.04    0.85
   2   8   8    5.61    0.97
   2  -8  -8    3.59    1.15
  -2  -8   8    1.61    0.86
  -2   8  -8    2.80    1.03
   2   8  -8    2.80    1.18
  -2  -8  -8    4.91    0.97
  -2   8   8    3.15    0.99
   2  -8   8    5.10    1.07
  -2  -9   0   50.64    2.09
   2  -9   0   49.05    2.15
  -2  -9   0   50.76    2.25
  -2   9   0   51.16    2.78
   2   9   0   48.02    2.68
  -2   9   0   51.48    2.56
   2  -9   0   51.44    2.21
  -2   9  -1    1.75    0.42
   2   9   1    1.76    0.52
  -2  -9   1    1.27    0.51
   2   9   1    1.69    0.48
   2  -9  -1    1.69    0.47
  -2   9  -1   -0.06    0.44
  -2  -9   1    1.79    0.39
   2  -9  -1    1.41    0.44
   2  -9   1    1.22    0.50
  -2   9   1    2.07    0.44
  -2   9   1    1.17    0.51
  -2  -9  -1    0.65    0.38
   2   9  -1    1.30    0.51
   2  -9   1    2.35    0.48
  -2  -9  -1    1.52    0.45
   2   9  -1    0.04    0.38
   2  -9  -2   26.60    1.55
   2  -9  -2   26.02    1.31
  -2  -9   2   25.57    1.61
  -2   9  -2   26.05    1.63
   2   9   2   24.00    1.61
   2   9   2   25.75    1.64
  -2  -9  -2   27.75    1.53
   2   9  -2   25.80    1.75
  -2   9   2   26.42    1.53
   2  -9   2   24.38    1.30
   2  -9   2   25.75    1.59
  -2  -9  -2   25.43    1.35
  -2   9   2   27.68    1.79
   2   9   3   22.78    1.60
   2  -9  -3   25.07    1.54
   2   9   3   25.70    1.61
  -2   9  -3   22.04    1.64
  -2  -9   3   22.31    1.59
  -2   9   3   27.62    1.53
  -2   9   3   23.42    1.70
  -2  -9  -3   24.10    1.50
   2  -9   3   21.83    1.57
   2   9  -3   28.23    1.86
  -2   9  -4    0.37    0.54
   2   9   4   -0.02    0.32
  -2  -9   4   -0.09    0.50
   2  -9  -4    0.58    0.46
  -2   9  -4   -0.25    0.43
   2   9   4   -0.17    0.41
  -2   9   4    0.08    0.29
   2   9  -4    0.00    0.37
   2   9  -4   -0.63    0.46
  -2   9   4    0.23    0.49
  -2  -9  -4    0.47    0.43
   2  -9   4   -0.96    0.38
   2   9   5    6.23    0.99
  -2  -9   5    5.09    0.99
   2  -9  -5    6.46    0.95
   2   9   5    5.99    0.91
  -2   9  -5    3.84    0.93
   2   9  -5    3.43    1.00
  -2   9   5    6.58    0.87
  -2   9   5    4.99    0.99
  -2  -9  -5    4.11    0.82
   2  -9   5    6.05    1.02
   2  -9  -6   11.40    1.30
  -2  -9   6   15.98    1.59
   2   9   6   10.44    1.08
  -2   9  -6   10.79    1.50
   2   9   6   12.14    1.32
   2   9  -6    8.65    1.49
  -2  -9  -6    9.02    1.23
   2  -9   6   14.06    1.51
  -2   9   6   11.66    1.47
  -2   9   6   12.20    1.11
   2  -9  -7    9.82    1.26
  -2   9  -7   11.54    1.65
  -2  -9   7    8.65    1.32
   2   9   7   11.21    1.14
   2  -9   7   11.02    1.45
  -2   9   7    8.78    1.41
  -2  -9  -7   10.37    1.30
   2   9  -7    5.73    1.38
  -2   9   7   12.28    1.16
  -2  -9   8    1.66    0.87
   2   9   8    2.94    0.81
  -2   9  -8   -0.06    0.83
   2  -9  -8    2.08    0.81
  -2   9   8    1.65    0.90
   2  -9   8    2.16    0.93
   2   9  -8    1.25    0.98
  -2  -9  -8    2.37    0.80
  -2   9   8    2.95    0.80
   2 -10   0    3.32    0.65
  -2  10   0    2.32    0.67
  -2  10   0    2.91    0.53
   2  10   0    2.72    0.61
  -2 -10   0    1.96    0.59
   2 -10   0    2.94    0.57
  -2 -10   0    3.45    0.55
   2 -10  -1    6.15    0.76
   2  10   1    6.34    0.88
  -2  10  -1    6.06    0.70
  -2 -10   1    6.70    0.94
   2 -10  -1    5.19    0.78
  -2 -10   1    4.58    0.59
   2  10   1    5.55    0.81
  -2  10   1    6.03    0.66
  -2 -10  -1    7.08    0.84
  -2  10   1    6.27    0.96
   2 -10   1    6.74    0.77
  -2 -10  -1    5.57    0.76
   2  10  -1    6.57    0.94
   2 -10   1    5.22    0.81
  -2  10  -2   13.14    1.10
  -2 -10   2   13.74    1.36
   2 -10  -2   13.59    1.14
   2 -10  -2   12.03    0.93
   2  10   2   12.42    1.10
   2  10   2   11.31    1.14
   2 -10   2   12.13    1.25
   2  10  -2   12.89    1.20
  -2  10   2   12.10    1.21
  -2  10   2   14.79    1.03
  -2 -10  -2   13.45    1.12
  -2 -10  -2   12.02    0.97
   2  10   3    5.86    0.87
  -2  10  -3    3.13    0.71
   2  10   3    4.83    0.85
  -2 -10   3    4.94    0.92
   2 -10  -3    5.48    0.85
   2  10  -3    4.70    0.93
  -2  10   3    4.94    0.70
   2 -10   3    3.19    0.79
  -2  10   3    6.06    0.97
  -2 -10  -3    5.55    0.89
   2 -10  -4   29.31    1.78
  -2  10  -4   24.15    1.96
  -2 -10   4   28.17    1.87
   2  10   4   27.38    1.89
   2  10   4   29.06    1.86
  -2  10   4   29.14    2.02
  -2  10   4   32.50    1.81
   2  10  -4   25.65    2.12
  -2 -10  -4   31.91    1.83
   2 -10   4   29.50    1.89
   2  10   5    0.69    0.47
  -2 -10   5    0.73    0.66
   2  10   5    0.73    0.57
  -2  10  -5   -0.30    0.50
   2 -10  -5    0.39    0.53
  -2  10   5    0.81    0.64
  -2  10   5    0.48    0.43
   2 -10   5   -0.55    0.56
   2  10  -5    0.28    0.70
  -2 -10  -5    1.57    0.62
   2  10  -5   -0.18    0.44
   2  10   6    0.60    0.48
   2 -10  -6    1.07    0.61
  -2 -10   6    0.08    0.64
  -2  10  -6   -0.12    0.56
   2  10  -6    0.03    0.52
  -2  10   6    0.28    0.42
  -2  10   6   -0.02    0.58
  -2 -10  -6    0.27    0.55
   2 -10   6   -0.24    0.64
   2  10  -6    0.54    0.76
  -2 -10   7   -0.22    0.64
  -2  10  -7    0.32    0.65
   2  10   7    0.21    0.48
   2 -10  -7    0.16    0.57
  -2  10   7    0.20    0.50
  -2 -10  -7    0.36    0.61
   2  10  -7   -0.35    0.83
   2  10  -7   -0.21    0.67
   2 -10   7   -0.43    0.64
  -2  10   7    0.34    0.67
  -2  10  -8    0.04    0.76
  -2 -10   8    0.55    0.80
   2 -10  -8    0.86    0.68
   2  10   8    2.01    0.73
   2  10  -8    0.81    1.01
   2 -10   8    0.46    0.76
  -2  10   8    0.68    0.84
  -2  10   8    3.20    0.80
  -2 -10  -8    2.54    0.85
   2 -11   0   64.92    2.85
  -2  11   0   68.98    3.66
  -2 -11   0   70.49    2.79
   2  11   0   62.98    3.52
   2 -11   0   73.35    2.94
  -2 -11   0   66.87    2.92
  -2  11   0   66.79    3.39
  -2  11  -1   59.01    3.06
   2  11   1   54.12    3.07
   2 -11  -1   55.78    2.62
   2  11   1   59.16    3.15
  -2 -11   1   54.94    2.71
   2 -11  -1   59.39    2.55
  -2  11   1   58.11    3.24
  -2 -11  -1   59.00    2.56
   2 -11   1   57.40    2.69
   2 -11   1   55.79    2.47
   2  11  -1   60.01    3.25
  -2 -11  -1   59.96    2.58
  -2  11   1   62.16    3.03
  -2 -11   2    2.97    0.81
   2  11   2    2.85    0.70
   2 -11  -2    2.47    0.66
   2  11   2    1.93    0.60
   2 -11   2    3.14    0.77
  -2  11   2    3.85    0.66
   2  11  -2    2.78    0.72
  -2  11   2    2.93    0.74
  -2 -11  -2    3.06    0.68
  -2 -11  -2    2.41    0.56
   2  11   3    1.20    0.52
  -2  11  -3   -0.30    0.55
   2 -11  -3    1.12    0.57
   2  11   3    0.71    0.53
  -2 -11   3    1.65    0.70
  -2  11   3    0.88    0.58
   2  11  -3    0.41    0.54
   2  11  -3   -0.01    0.43
  -2 -11  -3    0.94    0.55
  -2  11   3    0.92    0.44
   2 -11   3    0.55    0.60
  -2 -11   4    3.72    0.94
   2 -11  -4    3.55    0.80
   2  11   4    4.90    0.85
  -2  11   4    4.45    0.93
   2 -11   4    4.22    0.94
   2  11  -4    2.08    0.86
  -2 -11  -4    2.82    0.79
  -2  11   4    4.68    0.75
  -2 -11   5    7.63    1.24
   2 -11  -5    6.72    1.07
   2  11   5    8.50    0.98
  -2 -11  -5    9.19    1.23
  -2  11   5    8.69    1.27
   2 -11   5    8.83    1.28
   2  11  -5    5.13    1.18
  -2  11   5    7.72    0.90
   2  11   6    7.91    1.10
   2 -11  -6    6.02    1.06
  -2 -11   6    6.90    1.27
  -2 -11  -6    8.13    1.23
  -2  11   6    8.07    1.31
  -2  11   6    8.00    0.93
   2  11  -6    3.46    1.15
   2 -11   6    8.67    1.31
   2  11   7    0.62    0.57
  -2  11  -7   -0.03    0.72
   2 -11  -7   -0.33    0.57
  -2 -11   7    0.37    0.76
  -2  11   7    0.52    0.71
  -2  11   7    0.61    0.54
  -2 -11  -7    0.56    0.68
   2  11  -7    0.67    0.96
   2 -11   7   -0.71    0.67
   2  11  -7   -0.23    0.71
   2 -12   0   48.97    2.43
  -2 -12   0   52.46    2.30
   2  12   0   46.76    2.79
  -2  12   0   48.26    2.94
   2 -12   0   52.51    2.40
  -2 -12   0   49.22    2.44
   2 -12  -1    0.98    0.52
   2  12   1    1.48    0.62
  -2  12  -1    0.03    0.58
   2  12   1    1.12    0.50
   2 -12  -1    1.83    0.61
  -2 -12   1    1.60    0.66
  -2 -12  -1    1.26    0.51
  -2 -12  -1    0.94    0.52
  -2  12   1    2.18    0.76
   2 -12   1    1.46    0.69
   2  12  -1   -0.23    0.44
   2  12  -1    0.74    0.54
   2  12   2    1.01    0.58
   2 -12  -2    1.46    0.59
  -2 -12   2    0.92    0.63
  -2  12  -2   -0.39    0.62
   2  12   2    1.05    0.51
   2 -12   2    0.30    0.60
   2  12  -2    1.25    0.60
   2  12  -2    0.26    0.48
  -2 -12  -2    0.75    0.52
  -2  12   2    0.97    0.63
   2 -12  -3    0.38    0.53
  -2 -12   3    0.29    0.60
   2  12   3    0.02    0.42
  -2  12  -3   -0.11    0.56
  -2 -12  -3    0.41    0.50
  -2  12   3   -0.23    0.48
   2  12  -3   -0.19    0.51
  -2  12   3    0.04    0.37
   2 -12   3    0.78    0.63
   2  12  -3   -0.02    0.47
   2 -12  -4   34.60    2.08
  -2 -12   4   33.10    2.27
   2  12   4   34.96    2.24
  -2  12   4   39.53    2.17
   2 -12   4   32.42    2.20
  -2  12   4   34.79    2.36
  -2 -12  -4   33.76    2.10
   2  12  -4   30.52    2.52
   2 -12  -5    4.76    0.98
   2  12   5    6.05    0.97
  -2 -12   5    6.97    1.21
  -2  12   5    6.59    0.96
  -2  12   5    4.84    1.05
   2 -12   5    3.67    1.01
   2  12  -5    2.40    0.93
  -2 -12  -5    4.28    0.94
   2  12   6    2.53    0.75
   2 -12  -6    3.57    0.89
  -2 -12   6    3.21    1.00
  -2  12   6    3.39    0.78
  -2 -12  -6    2.31    0.85
   2  12  -6    0.18    0.67
  -2  12   6    2.33    0.91
   2  12  -6    1.33    0.94
   2 -12   6    3.42    0.97
   2  12   7   -0.02    0.51
   2 -12  -7    0.17    0.64
  -2  12  -7   -0.28    0.70
  -2 -12   7   -0.43    0.73
  -2  12   7    0.48    0.56
   2  12  -7   -0.39    0.89
  -2  12   7   -0.55    0.70
   2  12  -7    0.17    0.70
  -2 -12  -7   -0.27    0.61
   2 -12   7    0.18    0.79
  -2 -13   0    1.62    0.62
   2  13   0   -0.19    0.51
   2 -13   0    1.39    0.64
   2 -13   0    1.66    0.58
   2  13   0    1.67    0.62
  -2  13   0    1.66    0.70
   2 -13  -1   11.73    1.30
  -2 -13   1   15.34    1.54
   2 -13  -1   15.86    1.40
   2  13   1   15.23    1.31
  -2 -13  -1   12.91    1.32
   2 -13   1   14.07    1.48
  -2  13   1   12.18    1.58
   2  13  -1   13.61    1.32
  -2 -13  -1   13.07    1.29
  -2 -13   2   17.67    1.71
   2  13   2   16.57    1.40
   2 -13  -2   16.10    1.55
   2  13  -2   15.66    1.49
  -2  13   2   17.43    1.61
   2 -13   2   15.20    1.62
  -2 -13  -2   17.37    1.43
   2 -13  -3    3.09    0.80
  -2 -13   3    3.24    0.94
   2  13   3    2.71    0.76
  -2 -13  -3    3.89    0.87
  -2  13   3    4.63    1.00
   2  13  -3    2.10    0.78
   2 -13   3    2.27    0.89
   2  13   4    5.14    0.98
   2 -13  -4    5.71    1.04
  -2 -13   4    4.49    1.08
   2  13  -4    2.76    0.95
   2 -13   4    5.00    1.09
  -2 -13  -4    5.70    1.05
  -2  13   4    5.14    1.08
  -2 -13   5    1.12    0.85
  -2  13  -5    0.25    0.69
   2 -13  -5    0.41    0.59
   2  13   5    1.73    0.64
   2  13  -5   -0.32    0.58
  -2 -13  -5    0.65    0.65
  -2  13   5    0.77    0.70
   2  13  -5    0.80    0.84
   2 -13   5   -0.16    0.66
  -2 -13   6    5.42    1.22
   2 -13  -6    4.14    0.97
   2  13   6    4.80    0.95
   2  13  -6    1.07    0.97
   2 -13   6    3.15    1.00
  -2  13   6    2.26    0.90
  -2 -13  -6    3.27    0.94
   2 -14   0    4.83    0.93
   2  14   0    5.98    1.04
  -2 -14   0    4.64    0.93
  -2 -14   1   10.46    1.34
   2 -14  -1   10.16    1.25
   2  14   1    8.91    1.08
   2 -14   1   11.36    1.38
  -2  14   1   10.52    1.46
  -2 -14  -1    9.66    1.21
   2  14  -1    9.61    1.33
  -2  14  -2   -0.16    0.70
   2  14   2    0.82    0.56
   2 -14  -2   -0.08    0.50
  -2 -14   2    0.96    0.70
   2  14  -2    0.33    0.54
   2  14  -2    0.86    0.63
  -2 -14  -2    0.74    0.60
  -2  14   2    0.57    0.66
   2 -14   2    0.82    0.70
   2 -14  -3    0.32    0.57
  -2  14  -3   -0.19    0.62
   2  14   3    0.74    0.54
  -2 -14   3    0.17    0.63
   2  14  -3   -0.56    0.45
   2 -14   3    0.25    0.67
  -2  14   3    1.25    0.74
   2  14  -3    0.18    0.64
  -2 -14  -3    0.52    0.63
  -2 -14   4    5.81    1.24
   2  14   4    6.91    1.14
   2 -14  -4    6.44    1.10
   2  14  -4    2.45    0.99
  -2 -14  -4    7.60    1.23
  -2  14   4    6.38    1.18
   2 -14   4    4.30    1.05
  -2 -14   5    4.03    1.07
   2 -14  -5    2.54    0.89
   2  14   5    4.01    0.94
  -2 -14  -5    2.49    0.89
   2  14  -5    2.15    1.00
   2 -14   5    4.31    1.14
  -2  14   5    3.23    1.02
   2 -15   0    5.02    0.96
  -2 -15   0    6.57    1.11
   2  15   0    5.33    1.03
  -2 -15   1    8.69    1.33
   2 -15  -1   10.52    1.30
   2  15   1    8.31    1.22
   2  15  -1    7.66    1.22
  -2  15   1    9.00    1.44
   2 -15   1    7.84    1.21
   2 -15  -2    3.18    0.87
  -2 -15   2    5.33    1.12
   2  15   2    4.93    0.98
   2  15  -2    3.72    0.98
   2 -15   2    4.36    1.04
  -2  15   2    4.51    1.05
  -2 -15  -2    4.69    0.99
   2 -15  -3   10.26    1.42
  -2 -15   3   10.31    1.52
   2  15   3   12.61    1.28
  -2 -15  -3   10.46    1.44
  -2  15   3    8.62    1.44
   2 -15   3   12.60    1.60
   2 -15  -4    4.80    1.04
   2  15   4    6.67    1.13
  -2 -15   4    5.64    1.21
   2 -15   4    6.34    1.24
  -2  15   4    4.13    1.08
  -2 -15  -4    3.10    0.95
  -2 -16   1    1.43    0.79
  -2  16  -1   -0.57    0.72
  -2  16   1    1.77    0.84
   2 -16   1    0.78    0.72
  -2  16  -2    0.09    0.81
   2 -16  -2    2.81    0.86
  -2 -16   2    1.12    0.79
  -2  16   2    1.71    0.84
   2 -16   2    1.11    0.78
  -2 -16  -2    1.55    0.74
  -2  16  -3    0.09    0.79
  -2 -16   3    0.70    0.80
   2 -16  -3    0.63    0.67
   2  16   3    0.76    0.64
   2 -16   3   -0.04    0.71
  -2 -16  -3    0.90    0.77
  -2  16   3    1.50    0.83
  -2  17   0   -1.39    0.73
   3   0   0   -0.53    0.12
   3   0   0   -0.41    0.12
  -3   0   0   -0.45    0.15
  -3   0   0   -0.28    0.18
  -3   0   1   30.99    1.55
   3   0  -1   32.62    1.66
  -3   0  -1   32.96    1.27
   3   0  -1   31.35    1.18
   3   0   1   33.43    1.56
  -3   0  -1   31.36    1.49
  -3   0   1   32.91    1.25
  -3   0  -1   32.87    1.19
  -3   0  -2  138.36    4.51
  -3   0  -2  142.99    5.96
  -3   0  -2  140.91    6.37
  -3   0  -2  139.47    4.55
   3   0  -2  147.87    6.45
  -3   0   2  140.33    4.51
  -3   0   2  133.16    6.01
   3   0  -2  132.66    4.49
  -3   0  -3   70.83    2.37
  -3   0  -3   65.43    2.29
  -3   0   3   64.85    2.27
  -3   0   3   63.90    3.08
  -3   0  -3   64.87    3.26
   3   0  -3   64.48    2.30
  -3   0  -3   63.52    3.05
   3   0  -3   59.39    3.32
   3   0  -4   24.13    1.70
  -3   0  -4   24.59    1.17
   3   0  -4   23.96    1.13
  -3   0  -4   24.93    1.10
  -3   0  -4   24.19    1.62
  -3   0   4   23.86    1.09
  -3   0   4   23.17    1.52
   3   0  -5   43.45    2.59
   3   0   5   37.31    2.21
  -3   0   5   40.66    1.64
   3   0  -5   41.21    1.71
  -3   0   5   38.39    2.30
   3   0   5   43.15    1.72
  -3   0  -5   40.53    1.66
  -3   0  -5   37.28    2.42
   3   0   6   18.48    1.10
   3   0   6   15.13    1.35
  -3   0  -6   16.81    1.53
   3   0  -6   16.50    1.58
   3   0  -6   17.11    1.07
  -3   0  -6   18.66    1.02
  -3   0   6   17.76    1.49
  -3   0   7   -0.44    0.47
   3   0  -7    0.54    0.75
  -3   0  -7   -0.30    0.63
   3   0   7    0.64    0.56
  -3   0   8    6.86    1.20
   3   0  -8    6.24    1.32
   3   0   8    7.00    1.17
  -3   0  -8    6.42    1.32
  -3   0  -9    1.34    0.92
   3   0   9    1.40    0.78
   3   0  -9    1.35    0.95
  -3   0   9    1.83    0.84
   3  -1   0   -0.13    0.13
  -3  -1   0   -0.01    0.11
  -3  -1   0   -0.05    0.19
   3   1   0    0.16    0.16
  -3   1   0   -0.02    0.17
  -3   1   0    0.01    0.19
  -3  -1   0    0.15    0.11
   3  -1   0   -0.02    0.11
   3  -1  -1   46.06    1.65
  -3   1  -1   45.60    1.69
  -3   1  -1   38.42    2.13
  -3  -1   1   47.24    1.72
  -3   1  -1   49.52    2.19
   3   1   1   45.57    2.20
   3  -1  -1   50.08    2.27
  -3  -1   1   46.48    2.11
   3   1  -1   48.08    2.28
   3   1  -1   43.84    1.57
  -3  -1  -1   46.62    2.02
  -3   1   1   49.51    1.65
  -3   1   1   45.95    2.17
  -3  -1  -1   46.83    1.68
  -3  -1  -1   47.93    1.65
   3  -1   1   47.39    1.61
   3  -1  -2    1.34    0.44
   3  -1  -2    0.55    0.22
  -3   1  -2    0.49    0.26
  -3   1  -2    0.73    0.18
  -3   1  -2    0.63    0.33
  -3   1  -2    0.28    0.24
  -3  -1   2    0.78    0.28
  -3  -1   2    0.69    0.25
   3   1  -2    0.48    0.16
  -3   1   2    0.84    0.30
  -3  -1  -2    0.51    0.19
  -3  -1  -2    0.87    0.24
  -3   1   2    1.14    0.22
   3   1  -2    0.58    0.36
  -3  -1  -2    0.74    0.38
   3  -1  -3    6.78    0.87
  -3   1  -3    6.54    0.60
  -3   1  -3    6.38    0.72
   3  -1  -3    6.58    0.57
  -3  -1   3    7.13    0.59
   3   1   3    5.45    0.61
  -3   1  -3    6.43    0.47
  -3  -1   3    6.49    0.72
  -3  -1  -3    6.63    0.55
  -3  -1  -3    7.54    0.80
  -3  -1  -3    5.89    0.52
   3   1  -3    7.03    0.50
  -3   1   3    6.55    0.47
   3   1  -3    6.58    0.87
  -3   1   3    6.71    0.75
  -3   1  -4    0.34    0.37
   3   1   4    1.28    0.43
   3  -1  -4    1.48    0.59
  -3   1  -4    0.81    0.24
  -3  -1   4    1.31    0.44
  -3  -1   4    1.14    0.34
   3  -1  -4    1.20    0.32
  -3   1  -4    0.73    0.51
  -3   1   4    1.09    0.27
   3   1  -4    1.30    0.28
  -3  -1  -4    1.33    0.32
  -3  -1  -4    1.17    0.31
   3   1  -4    0.59    0.54
  -3  -1  -4    1.21    0.52
  -3   1   4    1.21    0.44
   3  -1  -5   15.17    0.96
  -3   1  -5   12.63    1.25
  -3  -1   5   14.66    0.90
  -3  -1   5   13.72    1.21
  -3   1  -5   15.00    0.82
   3  -1  -5   13.09    1.32
   3   1   5   13.31    1.13
  -3   1   5   14.54    0.78
  -3  -1  -5   13.41    0.87
   3   1  -5   13.67    1.34
  -3   1   5   13.99    1.22
  -3  -1  -5   13.06    1.27
   3   1  -5   14.48    0.83
   3  -1   5   14.17    0.98
  -3  -1   6    4.04    0.79
   3   1   6    3.69    0.77
  -3   1  -6    3.26    0.89
   3  -1  -6    2.20    0.51
  -3   1  -6    3.12    0.46
   3  -1  -6    3.83    1.01
  -3  -1  -6    4.46    0.96
   3  -1   6    3.24    0.59
   3   1  -6    3.35    0.93
  -3   1   6    3.14    0.75
  -3  -1  -6    2.90    0.50
   3  -1   6    3.61    0.76
   3  -1  -7    4.63    1.07
  -3  -1   7    4.40    0.95
  -3   1  -7    4.49    1.03
   3   1   7    4.79    0.93
  -3   1   7    4.16    0.88
   3   1  -7    4.03    1.10
  -3  -1  -7    4.88    0.66
  -3  -1  -7    4.78    1.09
   3  -1   7    5.13    0.96
   3   1   8    7.83    1.20
  -3  -1   8    6.96    1.19
  -3   1  -8    5.68    1.24
   3  -1  -8    6.92    1.34
  -3   1   8    6.54    1.20
   3  -1   8    5.24    1.09
  -3  -1  -8    6.83    1.32
   3   1  -8    5.17    1.30
  -3  -1   9   -0.04    0.65
  -3   1  -9    0.64    0.82
   3   1   9    0.32    0.62
   3  -1  -9    0.63    0.88
  -3  -1  -9    0.55    0.86
   3  -1   9    0.04    0.58
   3   1  -9    0.15    0.83
  -3   1   9   -0.07    0.67
  -3  -2   0   -0.17    0.13
  -3  -2   0   -0.35    0.19
  -3   2   0   -0.43    0.18
  -3   2   0   -0.39    0.22
   3  -2   0   -0.22    0.15
   3   2   0   -0.10    0.18
  -3  -2   1   27.24    1.21
   3  -2  -1   34.09    1.50
  -3  -2   1   30.37    1.40
  -3   2  -1   29.10    1.22
   3   2   1   27.54    1.28
   3   2   1   26.48    1.48
  -3   2  -1   28.98    1.40
   3  -2  -1   26.29    1.16
   3   2  -1   28.46    1.03
   3   2  -1   29.37    1.54
  -3   2   1   28.17    1.50
  -3   2   1   32.53    1.13
  -3  -2  -1   29.06    1.15
   3  -2   1   29.18    1.11
  -3  -2  -1   27.60    1.16
   3   2   2    0.91    0.27
   3  -2  -2    1.03    0.28
   3   2   2    1.16    0.26
  -3   2  -2    0.75    0.28
   3  -2  -2    1.07    0.38
  -3  -2   2    1.38    0.33
  -3  -2   2    1.01    0.30
  -3   2  -2    1.32    0.35
  -3  -2  -2    0.63    0.23
  -3  -2  -2    0.88    0.24
   3   2  -2    0.94    0.15
  -3   2   2    0.62    0.30
  -3   2   2    1.16    0.22
   3  -2   2    1.08    0.20
   3   2  -2    0.94    0.41
   3  -2  -3  110.39    3.93
  -3   2  -3  113.66    3.71
  -3  -2   3  112.03    3.88
  -3   2  -3  113.33    3.90
  -3  -2   3  112.24    5.08
  -3   2  -3  116.27    5.36
   3  -2  -3   98.95    5.37
   3   2   3  112.77    4.98
  -3   2   3  121.50    5.14
  -3   2   3  116.93    3.64
   3   2  -3  103.53    5.44
   3   2  -3  115.34    3.67
  -3  -2  -3  118.37    5.45
  -3  -2  -3  118.97    3.77
  -3  -2  -3  116.76    3.90
  -3  -2   4    0.04    0.31
  -3  -2   4   -0.03    0.32
  -3   2  -4    0.23    0.44
  -3   2  -4    0.16    0.34
   3  -2  -4    0.32    0.48
  -3   2  -4    0.19    0.17
   3   2   4    0.00    0.29
   3  -2  -4    0.07    0.27
   3   2  -4    0.10    0.43
  -3   2   4    0.41    0.38
  -3  -2  -4   -0.14    0.23
   3  -2   4    0.48    0.34
  -3  -2  -4    0.15    0.43
  -3   2   4    0.05    0.16
  -3  -2  -4    0.62    0.26
   3   2  -4   -0.26    0.18
   3  -2  -5   10.55    1.32
  -3  -2   5    8.69    1.04
   3  -2  -5    9.35    0.86
  -3  -2   5    9.96    0.86
  -3   2  -5    9.81    0.61
   3   2   5    9.11    0.95
  -3   2  -5    9.75    1.04
   3   2  -5    9.41    1.29
  -3  -2  -5    9.01    0.83
   3  -2   5    9.37    0.87
  -3   2   5    8.43    1.04
  -3  -2  -5    8.64    1.22
  -3   2  -6    0.95    0.65
  -3  -2   6    1.76    0.62
   3  -2  -6    0.93    0.62
   3  -2  -6    2.49    0.52
  -3  -2   6    1.51    0.46
   3   2   6    1.46    0.59
   3   2  -6    1.46    0.73
  -3  -2  -6    0.85    0.40
  -3   2   6    2.06    0.66
   3  -2   6    1.92    0.54
  -3  -2  -6    0.95    0.66
   3   2   7    3.00    0.82
   3  -2  -7    5.79    0.77
   3  -2  -7    4.16    1.07
  -3   2  -7    4.34    1.01
  -3  -2   7    4.63    0.93
  -3  -2  -7    4.35    0.67
   3  -2   7    4.68    0.95
   3   2  -7    4.32    1.08
  -3  -2  -7    3.20    0.98
  -3   2   7    4.91    0.97
  -3  -2   8    0.24    0.61
   3  -2  -8    0.59    0.80
   3   2   8    0.07    0.62
  -3   2  -8   -0.22    0.66
  -3  -2  -8   -0.48    0.69
  -3   2   8   -0.48    0.55
   3   2  -8   -0.29    0.72
   3  -2   8   -0.08    0.64
   3  -2  -9    0.63    0.93
   3   2   9    0.29    0.68
  -3   2  -9    0.20    0.81
  -3  -2   9    0.18    0.67
  -3   2   9   -0.20    0.68
   3   2  -9    0.46    0.84
  -3  -2  -9   -0.39    0.76
   3  -2   9    0.32    0.64
  -3  -3   0    0.03    0.13
   3  -3   0   -0.29    0.15
  -3   3   0    0.05    0.19
  -3   3   0   -0.14    0.22
   3   3   0   -0.03    0.12
  -3  -3   0    0.06    0.21
   3   3   0   -0.11    0.18
  -3   3  -1   26.00    1.17
  -3  -3   1   27.34    0.96
   3   3   1   25.37    1.40
  -3   3  -1   21.39    1.40
  -3  -3   1   25.45    1.19
  -3   3  -1   27.37    1.30
   3  -3  -1   29.71    1.35
   3   3   1   25.14    1.21
   3  -3  -1   26.86    1.14
   3   3  -1   25.60    1.44
  -3  -3  -1   27.24    1.13
  -3  -3  -1   26.45    1.11
  -3   3   1   26.72    1.45
  -3   3   1   27.35    1.05
   3  -3   1   25.16    1.04
  -3   3  -2    7.34    0.64
  -3  -3   2    7.11    0.65
   3  -3  -2    7.02    0.61
   3   3   2    6.77    0.61
   3   3   2    6.90    0.54
  -3   3  -2    7.05    0.62
   3  -3  -2    7.50    0.67
   3   3  -2    7.64    0.75
  -3   3   2    7.94    0.74
   3   3  -2    6.82    0.35
  -3  -3  -2    6.95    0.57
  -3   3   2    7.42    0.44
   3  -3   2    6.01    0.43
  -3  -3  -2    7.16    0.53
   3  -3  -3   34.74    1.91
  -3  -3   3   33.55    1.51
   3   3   3   31.78    1.76
   3  -3  -3   32.79    1.52
  -3   3  -3   32.99    1.86
   3   3   3   31.81    1.67
   3  -3   3   32.54    1.23
  -3   3   3   33.56    1.83
  -3  -3  -3   30.86    1.28
   3   3  -3   32.16    1.13
   3   3  -3   32.03    1.96
  -3  -3  -3   30.65    1.42
   3  -3   3   31.90    1.50
  -3   3  -4   -0.05    0.34
   3   3   4    1.33    0.40
  -3   3  -4    1.03    0.52
  -3  -3   4    0.94    0.41
   3  -3  -4    0.91    0.51
  -3  -3   4    1.14    0.43
   3  -3  -4    1.39    0.39
  -3  -3  -4    1.34    0.38
  -3  -3  -4    1.06    0.53
   3   3  -4    1.09    0.19
   3   3  -4    1.45    0.58
   3  -3   4    0.89    0.42
  -3  -3  -4    1.88    0.32
  -3   3   4    0.87    0.43
  -3   3  -5    6.25    0.47
  -3  -3   5    5.65    0.88
  -3   3  -5    6.60    1.02
  -3  -3   5    6.71    0.78
   3  -3  -5    5.39    0.72
   3   3   5    6.85    0.87
   3  -3  -5    5.86    0.99
   3  -3   5    7.65    0.82
   3   3  -5    6.12    1.06
  -3  -3  -5    6.40    0.73
  -3   3   5    6.34    0.91
  -3  -3  -5    8.43    1.17
   3   3   6    0.84    0.50
  -3  -3   6    0.51    0.49
  -3   3  -6    0.13    0.56
  -3  -3   6    1.12    0.46
  -3   3  -6    0.70    0.60
   3  -3  -6    0.70    0.43
   3  -3  -6    0.43    0.66
  -3  -3  -6   -0.07    0.35
  -3  -3  -6    0.30    0.61
   3   3  -6    0.11    0.60
   3  -3   6    1.02    0.48
  -3   3   6    1.10    0.53
  -3   3  -7    4.10    0.97
  -3  -3   7    4.41    0.96
   3  -3  -7    5.29    1.17
   3   3   7    4.40    0.88
   3  -3  -7    4.45    0.77
  -3  -3  -7    3.78    0.69
  -3   3   7    4.47    0.93
   3   3  -7    3.01    0.99
   3  -3   7    3.43    0.72
  -3  -3  -7    2.97    0.96
   3  -3  -8    5.92    1.32
   3   3   8    6.10    1.11
  -3  -3   8    6.88    1.21
  -3   3  -8    4.80    1.14
  -3  -3  -8    5.05    0.81
  -3  -3  -8    6.56    1.37
   3  -3   8    6.84    1.24
   3   3  -8    4.98    1.27
  -3   3   8    5.64    1.14
   3   3   9    0.50    0.76
  -3  -3   9   -0.07    0.66
  -3   3  -9   -0.31    0.76
   3  -3  -9    0.38    0.89
  -3  -3  -9    0.27    0.85
   3  -3   9    0.14    0.68
   3   3  -9    0.49    0.91
  -3   3   9   -0.04    0.71
  -3  -4   0   -0.05    0.23
   3   4   0   -0.04    0.16
  -3   4   0   -0.19    0.24
   3  -4   0    0.07    0.18
   3   4   0   -0.22    0.18
  -3   4   0    0.11    0.12
  -3  -4   0    0.22    0.17
  -3   4   0   -0.12    0.19
   3   4   1   75.80    3.72
  -3  -4   1   77.32    2.84
   3   4   1   75.33    3.41
  -3  -4   1   78.57    2.60
   3  -4  -1   75.51    2.81
  -3   4  -1   87.81    3.60
  -3  -4  -1   78.91    2.77
   3  -4   1   77.71    2.68
  -3  -4  -1   75.22    2.76
  -3   4   1   78.84    3.56
  -3   4   1   82.80    3.67
  -3   4   1   82.54    2.68
   3   4  -1   78.35    3.78
   3   4   2  126.57    6.12
   3  -4  -2  137.27    4.58
  -3   4  -2  143.29    6.13
  -3  -4   2  134.08    4.61
   3  -4  -2  141.35    6.15
   3   4   2  121.68    5.71
   3  -4   2  131.56    4.35
  -3   4   2  140.72    5.95
   3  -4   2  133.25    4.59
  -3   4   2  133.39    4.28
   3   4  -2  126.30    4.20
   3   4  -2  133.28    6.26
  -3  -4  -2  138.62    4.56
  -3  -4  -2  135.63    4.40
  -3   4  -3   48.42    2.53
   3  -4  -3   52.11    2.60
   3   4   3   44.85    2.45
  -3  -4   3   46.96    2.05
   3  -4  -3   46.38    2.02
   3   4   3   47.97    2.33
   3   4  -3   49.83    2.71
  -3  -4  -3   48.32    1.78
   3  -4   3   49.14    2.08
  -3   4   3   45.24    1.59
   3  -4   3   49.02    1.73
  -3  -4  -3   45.98    1.97
  -3   4   3   52.71    2.55
  -3   4  -4   17.92    1.35
  -3  -4   4   17.04    1.17
   3   4   4   17.62    1.22
   3  -4  -4   18.27    1.15
   3  -4  -4   17.05    1.36
  -3  -4  -4   19.38    1.15
  -3  -4  -4   18.80    0.88
  -3   4   4   17.90    1.35
   3  -4   4   17.70    1.18
   3   4  -4   18.59    1.49
   3  -4   4   18.96    0.84
  -3  -4   5   11.74    1.07
   3   4   5   10.16    1.01
  -3   4  -5    9.83    1.08
   3  -4  -5    9.45    1.12
  -3  -4   5   10.52    1.20
   3  -4  -5    9.45    0.96
  -3   4   5   10.87    1.11
  -3  -4  -5   10.73    1.21
   3  -4   5   10.97    1.05
   3   4  -5   10.15    1.34
  -3  -4  -5   11.06    1.01
   3   4   6    5.59    0.89
   3  -4  -6    4.87    0.75
   3  -4  -6    4.93    1.01
  -3  -4   6    5.07    0.93
  -3   4  -6    5.10    1.01
  -3  -4   6    4.68    0.75
   3   4  -6    4.04    1.02
   3  -4   6    5.58    0.83
  -3   4   6    4.57    0.89
  -3  -4  -6    4.53    1.04
  -3  -4  -6    4.60    0.72
  -3   4  -7    0.07    0.58
   3   4   7    0.73    0.61
   3  -4  -7   -0.19    0.69
   3  -4  -7    0.60    0.49
  -3  -4   7   -0.03    0.49
  -3  -4   7    0.01    0.57
  -3   4  -7    0.04    0.66
  -3   4   7    0.06    0.53
  -3  -4  -7    0.19    0.44
  -3  -4  -7    0.40    0.69
   3   4  -7    0.22    0.71
   3  -4   7   -0.03    0.53
  -3  -4   8    9.16    1.40
   3   4   8    7.57    1.22
   3  -4  -8    8.27    1.54
  -3   4  -8    8.74    1.40
   3  -4  -8   10.38    1.15
   3   4  -8    8.07    1.55
  -3  -4  -8    6.03    1.35
  -3   4   8    6.50    1.21
  -3  -4  -8    7.41    0.98
   3  -4   8    9.42    1.40
   3  -4  -9    2.12    1.10
   3   4   9    1.70    0.86
  -3   4  -9    1.35    0.96
  -3  -4   9    1.28    0.84
   3   4  -9    1.71    1.01
   3  -4   9    2.15    0.92
  -3   4   9    2.25    0.94
  -3  -4  -9    2.02    1.07
  -3  -5   0    0.09    0.25
   3   5   0    0.05    0.20
   3   5   0   -0.12    0.20
   3  -5   0   -0.08    0.20
  -3   5   0    0.19    0.29
  -3   5   0   -0.01    0.14
   3  -5   0    0.49    0.27
  -3  -5   0   -0.01    0.17
  -3  -5   1    5.31    0.62
   3  -5  -1    7.26    0.59
  -3   5  -1    5.81    0.71
   3   5   1    5.42    0.55
   3  -5  -1    7.28    0.66
  -3   5  -1    5.83    0.50
  -3  -5   1    5.06    0.41
   3   5   1    5.51    0.60
  -3   5   1    5.66    0.46
   3  -5   1    6.29    0.65
   3  -5   1    6.15    0.52
  -3  -5  -1    6.45    0.59
  -3   5   1    6.76    0.76
  -3  -5  -1    6.09    0.57
   3   5  -1    6.11    0.67
  -3  -5   2   31.44    1.09
  -3  -5   2   30.71    1.52
   3  -5  -2   27.15    1.44
   3  -5  -2   34.63    1.24
   3   5   2   29.17    1.70
   3   5   2   29.17    1.57
  -3   5  -2   30.78    1.69
   3  -5  -2   33.29    1.73
  -3  -5  -2   33.80    1.47
   3  -5   2   32.52    1.55
   3   5  -2   31.96    1.85
   3  -5   2   28.86    1.22
  -3   5   2   32.16    1.80
  -3  -5  -2   31.17    1.32
  -3  -5   3   21.32    1.27
   3  -5  -3   19.32    0.80
   3   5   3   19.04    1.20
   3   5   3   20.36    1.28
   3  -5  -3   20.82    1.38
   3  -5  -3   18.46    1.17
  -3   5  -3   19.43    1.34
  -3  -5  -3   20.92    0.96
   3   5  -3   20.81    1.49
  -3  -5  -3   20.46    1.16
   3  -5   3   19.10    0.87
  -3   5   3   20.25    1.37
   3  -5   3   19.92    1.23
  -3   5  -4    0.25    0.45
   3   5   4    0.36    0.33
   3  -5  -4    0.07    0.46
  -3   5  -4   -0.30    0.35
  -3  -5   4    0.24    0.39
   3   5   4    0.17    0.28
   3  -5  -4    0.17    0.34
  -3   5   4    0.39    0.40
  -3  -5  -4    0.15    0.21
   3   5  -4   -0.15    0.45
  -3  -5  -4    0.22    0.32
   3   5  -4    0.46    0.42
   3  -5   4    0.04    0.38
   3  -5   4    0.19    0.19
   3  -5  -5    0.41    0.52
   3   5   5    0.08    0.29
  -3   5  -5   -0.08    0.44
   3   5   5    0.28    0.40
   3  -5  -5    0.04    0.35
  -3   5  -5   -0.09    0.41
  -3  -5   5   -0.39    0.40
   3   5  -5    0.39    0.61
  -3  -5  -5    0.09    0.37
   3  -5   5   -0.06    0.44
  -3   5   5    0.41    0.47
  -3   5  -6   -0.02    0.54
  -3   5  -6   -0.16    0.56
   3  -5  -6   -0.19    0.58
  -3  -5   6    0.38    0.53
   3   5   6    0.30    0.48
   3  -5  -6   -0.40    0.39
  -3  -5   6    0.37    0.49
   3  -5   6   -0.47    0.47
  -3  -5  -6   -0.41    0.37
   3   5  -6    0.40    0.70
  -3   5   6    0.02    0.52
  -3  -5  -6   -0.85    0.47
   3   5   7   12.98    1.33
  -3  -5   7   14.47    1.66
   3  -5  -7   12.99    1.52
  -3   5  -7   13.81    1.47
   3  -5  -7   12.65    1.30
  -3  -5   7   13.30    1.30
  -3  -5  -7   12.90    1.77
  -3   5   7   11.98    1.49
   3   5  -7   10.97    1.63
   3  -5   7   13.11    1.32
  -3  -5  -7   12.28    1.22
   3   5   8    1.94    0.78
   3  -5  -8    1.17    0.62
  -3   5  -8    0.90    0.81
  -3  -5   8    1.02    0.73
   3  -5  -8    1.23    0.92
  -3  -5  -8   -0.32    0.71
   3   5  -8    0.35    0.81
  -3  -5  -8    1.56    0.63
  -3   5   8   -0.42    0.56
   3  -5  -9    0.55    0.95
   3   5   9    1.36    0.82
  -3  -5   9    0.52    0.79
  -3   5  -9    1.21    0.92
  -3   5   9    0.26    0.71
  -3  -5  -9    0.98    0.98
   3  -5   9    0.39    0.66
   3   5  -9    0.40    0.90
  -3  -5  -9   -0.26    0.50
  -3  -6   0    0.03    0.27
  -3   6   0   -0.24    0.29
   3  -6   0   -0.05    0.25
   3   6   0   -0.13    0.23
  -3  -6   0   -0.04    0.18
   3  -6   0    0.24    0.26
  -3   6   0   -0.11    0.17
   3   6   0    0.26    0.24
   3   6   1   68.41    3.48
   3  -6  -1   75.90    2.60
  -3  -6   1   70.41    2.44
  -3   6  -1   75.54    3.47
   3   6   1   64.94    3.21
  -3  -6   1   67.89    2.73
  -3   6  -1   70.95    3.32
   3  -6  -1   73.21    2.71
   3  -6   1   70.10    2.73
  -3  -6  -1   70.91    2.63
  -3  -6  -1   72.58    2.66
  -3   6   1   78.43    3.49
   3   6  -1   71.87    3.54
   3  -6   1   64.51    2.52
  -3   6   1   70.00    3.28
  -3  -6   2   11.03    0.99
   3   6   2    8.67    0.80
   3  -6  -2   10.56    0.94
   3  -6  -2    9.81    0.66
  -3  -6   2    8.51    0.46
  -3   6  -2    9.91    0.79
   3   6   2    8.11    0.77
   3  -6   2    9.81    0.92
  -3  -6  -2    9.36    0.80
  -3  -6  -2    8.99    0.69
   3   6  -2    9.51    0.91
   3  -6   2    8.81    0.61
  -3   6   2    9.30    0.68
  -3   6   2    9.88    0.94
   3   6   3   39.00    2.06
   3   6   3   38.10    2.19
   3  -6  -3   39.72    1.46
   3  -6  -3   37.34    1.85
   3  -6  -3   43.61    2.28
  -3  -6   3   41.05    1.97
  -3   6  -3   42.04    2.25
   3   6  -3   41.40    2.43
   3  -6   3   40.46    1.53
  -3  -6  -3   41.54    1.61
   3  -6   3   40.34    1.91
  -3   6   3   40.12    2.26
  -3  -6  -3   38.79    1.86
   3  -6  -4    0.99    0.44
  -3   6  -4    0.60    0.50
  -3  -6   4    0.47    0.42
  -3   6  -4    0.09    0.43
   3   6   4    0.89    0.42
   3   6   4    0.54    0.34
   3  -6  -4    0.94    0.53
  -3   6   4    0.67    0.45
   3   6  -4    0.04    0.40
   3   6  -4    0.73    0.56
  -3  -6  -4    0.61    0.39
   3  -6   4    0.33    0.43
   3   6   5    2.39    0.55
  -3  -6   5    1.94    0.63
  -3   6  -5    2.19    0.72
   3   6   5    1.85    0.56
   3  -6  -5    2.12    0.60
   3  -6  -5    1.54    0.69
   3   6  -5    2.08    0.79
  -3   6   5    2.37    0.70
   3  -6   5    2.20    0.64
  -3  -6  -5    2.53    0.62
   3   6   6    3.33    0.68
  -3   6  -6    3.42    0.90
   3  -6  -6    3.92    0.74
   3   6   6    3.37    0.77
   3  -6  -6    3.00    0.91
  -3  -6   6    3.33    0.77
  -3   6   6    2.40    0.73
   3  -6   6    4.22    0.86
  -3  -6  -6    2.84    0.69
   3   6  -6    3.57    1.00
  -3  -6   7   -0.02    0.56
   3   6   7    0.72    0.51
  -3  -6   7    0.16    0.60
   3  -6  -7    1.23    0.58
   3  -6  -7   -0.04    0.73
  -3   6  -7    0.59    0.77
   3   6   7    0.20    0.60
  -3   6  -7   -0.36    0.58
  -3  -6  -7    0.38    0.50
  -3   6   7   -0.02    0.61
   3   6  -7    0.56    0.76
   3  -6   7   -0.34    0.58
   3  -6  -8    0.57    0.86
  -3   6  -8    1.34    0.88
  -3  -6   8    1.73    0.88
   3  -6  -8    1.92    0.69
  -3   6  -8   -0.01    0.81
   3   6   8    1.00    0.75
   3  -6   8    0.84    0.67
  -3  -6  -8    1.36    0.70
   3   6  -8    0.93    0.82
  -3   6   8    1.69    0.84
  -3   6  -9    2.76    1.15
   3   6   9    2.88    0.78
  -3  -6   9    1.70    0.94
   3  -6  -9    3.08    1.26
  -3   6   9    2.84    1.01
   3   6  -9    1.42    0.97
   3  -6   9    1.59    0.88
  -3  -6  -9    1.59    0.74
  -3  -7   0    0.06    0.29
  -3   7   0   -0.18    0.18
   3   7   0   -0.17    0.23
   3  -7   0   -0.25    0.24
   3  -7   0    0.28    0.31
   3   7   0   -0.05    0.26
  -3  -7   0   -0.09    0.20
  -3   7   0   -0.26    0.30
  -3   7  -1   53.67    2.58
  -3  -7   1   51.12    1.93
   3  -7  -1   56.80    2.11
   3   7   1   49.44    2.53
   3   7   1   52.86    2.74
   3  -7  -1   51.94    2.21
  -3  -7   1   50.69    2.25
  -3   7   1   56.26    2.78
   3  -7   1   49.16    2.06
  -3   7   1   57.14    2.56
   3   7  -1   52.56    2.79
  -3  -7  -1   51.71    2.15
  -3  -7  -1   50.22    2.12
   3  -7   1   52.55    2.23
   3   7   2    5.64    0.67
  -3  -7   2    5.99    0.79
   3   7   2    6.18    0.79
   3  -7  -2    5.50    0.72
  -3  -7   2    4.97    0.39
  -3   7  -2    5.91    0.64
   3  -7  -2    5.19    0.54
   3   7  -2    6.94    0.92
  -3   7   2    6.52    0.58
   3  -7   2    6.40    0.80
  -3   7   2    6.75    0.88
   3  -7   2    6.17    0.59
  -3  -7  -2    6.42    0.75
  -3  -7  -2    6.29    0.64
   3   7   3    1.76    0.46
  -3  -7   3    0.75    0.46
  -3   7  -3   -0.13    0.44
  -3   7  -3    1.45    0.49
   3  -7  -3    1.00    0.40
   3   7   3    1.08    0.40
   3  -7   3    1.17    0.28
  -3  -7  -3    1.66    0.36
  -3  -7  -3    1.13    0.45
  -3   7   3    1.05    0.50
   3  -7   3    0.62    0.47
  -3   7   3    1.38    0.37
   3   7  -3    1.21    0.56
  -3  -7   4    3.25    0.70
   3   7   4    2.78    0.58
   3   7   4    1.84    0.50
  -3   7  -4    2.50    0.67
   3  -7  -4    3.57    0.68
   3  -7  -4    3.54    0.75
   3  -7   4    2.90    0.67
  -3  -7  -4    3.86    0.68
   3   7  -4    1.88    0.66
  -3   7   4    2.77    0.69
   3  -7  -5   13.59    1.15
   3  -7  -5   12.77    1.31
   3   7   5   14.52    1.25
  -3  -7   5   14.12    1.38
  -3   7  -5   12.85    1.27
   3   7   5   15.34    1.18
   3  -7   5   13.91    1.37
  -3  -7  -5   13.88    1.18
   3   7  -5   12.18    1.44
  -3   7   5   14.02    1.32
   3  -7  -6    0.44    0.45
  -3   7  -6    0.48    0.62
   3   7   6    0.24    0.51
  -3   7  -6   -0.54    0.49
   3   7   6    0.19    0.38
  -3  -7   6   -0.37    0.48
   3  -7  -6    0.32    0.64
  -3   7   6    0.07    0.53
   3   7  -6    0.35    0.70
   3   7  -6    0.36    0.57
   3  -7   6   -0.35    0.50
  -3  -7  -6    0.02    0.47
   3   7   7    5.36    0.88
  -3  -7   7    5.28    0.98
  -3   7  -7    5.52    1.14
   3   7   7    5.97    1.06
   3  -7  -7    3.62    0.84
   3  -7  -7    3.50    1.07
  -3  -7   7    4.47    1.04
  -3   7   7    4.15    1.03
   3   7  -7    3.82    1.16
   3  -7   7    4.89    0.99
  -3  -7  -7    5.30    0.91
   3   7   8    1.64    0.63
  -3   7  -8    2.07    0.97
  -3  -7   8    2.60    0.94
   3  -7  -8    0.45    0.86
   3  -7  -8    1.54    0.71
  -3   7  -8   -0.35    0.73
  -3  -7  -8    2.57    0.80
  -3   7   8    2.45    0.90
   3   7  -8    2.08    1.07
   3  -7   8    3.04    0.91
   3   7   9   -0.40    0.42
  -3  -7   9   -0.31    0.77
   3  -7  -9    0.46    0.63
  -3   7  -9    0.13    0.87
   3  -7  -9    0.67    0.94
  -3   7   9    0.21    0.77
   3   7  -9    0.08    0.93
  -3  -7  -9    0.87    0.68
   3   8   0   -0.27    0.27
   3   8   0    0.02    0.29
  -3  -8   0    0.08    0.32
  -3   8   0    0.10    0.21
  -3   8   0    0.11    0.35
   3  -8   0    0.33    0.36
  -3  -8   0   -0.19    0.22
   3  -8   0   -0.05    0.28
  -3   8  -1   33.76    1.82
  -3  -8   1   32.25    1.74
   3  -8  -1   31.37    1.66
   3  -8  -1   35.76    1.61
   3   8   1   32.79    1.85
  -3  -8   1   34.09    1.42
   3   8   1   33.04    1.97
  -3  -8  -1   35.65    1.65
   3  -8   1   33.63    1.73
   3  -8   1   34.28    1.57
  -3  -8  -1   33.10    1.63
  -3   8   1   36.78    1.81
   3   8  -1   33.75    2.03
  -3   8   1   40.06    2.12
  -3   8  -2   29.60    1.76
   3  -8  -2   28.96    1.59
   3   8   2   28.30    1.72
   3   8   2   30.35    1.83
  -3  -8   2   28.30    1.66
   3  -8  -2   31.24    1.40
   3  -8   2   27.75    1.61
   3  -8   2   28.59    1.39
  -3   8   2   31.32    1.93
  -3  -8  -2   30.70    1.46
  -3  -8  -2   31.80    1.63
  -3   8   2   34.44    1.69
   3   8  -2   32.34    1.95
   3   8   3   32.84    2.00
   3  -8  -3   35.31    1.80
  -3  -8   3   33.27    1.88
  -3   8  -3   31.31    2.00
   3   8   3   31.17    1.91
   3  -8   3   33.42    1.87
   3   8  -3   36.84    2.25
  -3   8   3   35.46    1.87
  -3  -8  -3   37.12    1.54
  -3   8   3   34.02    2.10
  -3  -8  -3   35.72    1.83
  -3  -8   4   22.62    1.51
   3   8   4   15.88    1.30
   3  -8  -4   16.78    1.31
  -3   8  -4   17.84    1.43
   3   8   4   18.28    1.32
   3   8  -4   17.34    1.62
  -3   8   4   18.89    1.51
   3  -8   4   17.32    1.40
  -3  -8  -4   18.60    1.35
  -3   8   4   17.73    1.22
   3   8   5    4.63    0.77
   3  -8  -5    3.07    0.71
  -3   8  -5    2.89    0.80
  -3   8  -5    0.48    0.58
  -3  -8   5    3.16    0.77
   3   8   5    2.71    0.69
   3   8  -5    2.67    0.85
  -3   8   5    4.40    0.71
  -3   8   5    4.42    0.91
  -3  -8  -5    3.05    0.71
   3  -8   5    4.56    0.89
   3  -8  -6   17.98    1.42
  -3  -8   6   19.46    1.57
  -3   8  -6   18.13    1.64
   3  -8  -6   12.93    1.57
   3   8   6   23.83    1.55
   3  -8   6   18.44    1.70
   3   8  -6   16.40    1.79
  -3   8   6   17.45    1.61
  -3  -8  -6   19.52    1.50
   3   8   7    1.17    0.56
  -3  -8   7   -0.01    0.63
   3  -8  -7    0.46    0.59
  -3   8  -7    0.18    0.63
   3  -8  -7    1.18    0.87
  -3   8  -7    0.77    0.76
  -3   8   7    1.68    0.74
   3   8  -7    1.15    0.95
  -3  -8  -7    1.17    0.65
   3  -8   7    0.11    0.59
  -3  -8   8    1.35    0.85
   3  -8  -8    1.56    1.05
  -3  -8   8   -0.63    0.64
   3   8   8    1.20    0.60
  -3   8  -8   -0.33    0.74
   3  -8  -8    1.23    0.68
   3  -8   8    0.57    0.73
   3   8  -8   -0.03    0.79
  -3   8   8    1.33    0.82
  -3  -8  -8    0.45    0.63
  -3   9   0   -0.17    0.37
   3  -9   0   -0.09    0.35
  -3   9   0    0.01    0.23
   3  -9   0    0.07    0.34
   3   9   0    0.21    0.33
  -3  -9   0   -0.10    0.25
  -3  -9   0   -0.09    0.35
   3   9   0    0.25    0.35
  -3  -9   1    7.69    0.95
  -3   9  -1    6.94    0.68
   3  -9  -1    7.55    0.88
  -3  -9   1    6.71    0.63
   3   9   1    7.56    0.88
   3  -9  -1    7.61    0.80
   3   9   1    7.32    0.81
  -3   9   1    8.76    1.12
   3  -9   1    7.75    0.80
   3   9  -1    8.23    1.03
  -3   9   1    7.16    0.66
  -3  -9  -1    6.88    0.81
  -3  -9  -1    6.53    0.82
   3  -9   1    7.39    0.92
   3  -9  -2    1.21    0.38
   3   9   2    1.14    0.46
  -3   9  -2   -0.26    0.47
  -3   9  -2    0.42    0.36
   3   9   2    0.69    0.43
   3  -9  -2    0.20    0.36
  -3  -9   2    0.57    0.45
   3  -9   2    0.96    0.54
  -3  -9  -2    1.34    0.42
  -3  -9  -2    1.68    0.51
  -3   9   2    0.79    0.51
  -3   9   2    0.76    0.32
   3   9  -2    1.79    0.58
   3  -9   2    1.44    0.39
   3   9  -2   -0.23    0.30
  -3  -9   3    2.88    0.71
  -3   9  -3    1.37    0.53
  -3   9  -3    0.13    0.57
   3   9   3    3.09    0.64
   3   9   3    2.78    0.61
   3  -9  -3    2.02    0.58
  -3  -9  -3    2.85    0.65
  -3   9   3    2.87    0.51
  -3   9   3    2.67    0.69
   3   9  -3    1.99    0.69
   3  -9   3    1.26    0.61
  -3  -9   4    0.71    0.53
   3   9   4    0.02    0.42
   3   9   4    0.37    0.40
   3  -9  -4    0.13    0.44
  -3   9  -4   -0.50    0.40
  -3   9  -4    0.22    0.52
   3  -9   4   -0.08    0.51
   3   9  -4   -0.31    0.49
  -3  -9  -4    0.21    0.44
   3   9  -4    0.28    0.47
  -3   9   4    0.72    0.53
  -3   9   4    0.06    0.29
   3   9   5    3.48    0.72
   3  -9  -5    4.08    0.81
  -3  -9   5    2.21    0.76
  -3  -9  -5    1.95    0.68
  -3   9   5    2.13    0.75
   3   9  -5    1.83    0.81
   3  -9   5    1.76    0.74
  -3   9   5    4.43    0.72
  -3  -9   6    0.78    0.68
  -3   9  -6   -0.01    0.56
   3  -9  -6    1.26    0.63
   3   9   6    0.57    0.47
  -3   9   6    0.33    0.62
  -3   9   6    0.34    0.44
   3   9  -6    0.55    0.76
   3   9  -6   -0.36    0.52
  -3  -9  -6    0.51    0.53
   3  -9   6    0.94    0.72
   3   9   7    0.94    0.55
   3  -9  -7    0.25    0.60
  -3  -9   7    0.45    0.68
  -3   9  -7   -0.25    0.59
   3   9  -7    0.33    0.78
   3  -9   7    0.91    0.77
  -3  -9  -7    0.42    0.60
  -3   9   7    0.75    0.54
  -3   9   7    0.40    0.71
  -3  -9   8    2.10    0.96
   3   9   8    3.75    0.85
   3  -9  -8    3.26    0.88
  -3  -9   8    3.17    0.99
  -3   9   8    3.31    0.83
  -3   9   8    3.05    1.00
   3  -9   8    4.03    1.04
   3   9  -8    0.67    0.95
  -3  -9  -8    4.01    0.95
   3 -10   0    0.11    0.37
  -3 -10   0   -0.38    0.25
   3  10   0   -0.25    0.28
   3  10   0   -0.25    0.36
   3 -10   0    0.12    0.40
  -3  10   0    0.17    0.27
  -3 -10   0    0.04    0.38
  -3  10   0    0.04    0.39
  -3 -10   1   14.74    1.21
   3  10   1   10.61    1.08
  -3 -10   1   11.93    0.84
   3  10   1   13.64    1.13
   3 -10  -1   12.65    1.08
   3 -10  -1   14.06    1.06
  -3  10   1   13.90    1.30
   3 -10   1   14.25    1.31
  -3 -10  -1   13.35    1.08
   3  10  -1   13.02    1.18
  -3  10   1   13.38    0.96
   3 -10   1   14.59    1.18
  -3 -10  -1   12.88    1.09
   3 -10  -2    9.21    1.04
  -3 -10   2    9.28    1.14
   3  10   2    8.71    1.05
   3  10   2    7.57    0.90
  -3 -10  -2    9.47    1.05
  -3 -10  -2    9.19    0.92
   3 -10   2    8.37    1.08
  -3  10   2    8.80    0.79
   3  10  -2    9.92    1.05
  -3  10   2   10.27    1.22
   3  10   3   26.22    1.78
   3 -10  -3   25.10    1.66
  -3 -10   3   26.86    1.80
   3 -10   3   24.77    1.71
  -3 -10  -3   26.64    1.68
  -3  10   3   29.36    1.65
   3  10  -3   27.18    2.01
  -3  10   3   27.46    1.92
   3 -10  -4    3.42    0.75
   3  10   4    3.32    0.71
  -3 -10   4    3.16    0.86
   3 -10   4    2.89    0.79
  -3  10   4    3.70    0.86
  -3 -10  -4    3.51    0.79
  -3  10   4    4.50    0.70
   3  10  -4    2.34    0.84
   3  10   5   11.11    1.09
   3 -10  -5   12.20    1.32
  -3 -10   5   12.48    1.44
  -3  10   5   12.04    1.05
  -3  10   5    9.86    1.37
  -3 -10  -5   12.19    1.36
   3 -10   5   13.00    1.44
   3  10  -5    6.52    1.30
  -3  10  -6   -0.06    0.55
  -3 -10   6    0.63    0.69
   3  10   6    0.76    0.51
   3 -10  -6    0.72    0.60
   3 -10   6    0.38    0.66
  -3 -10  -6    0.95    0.61
   3  10  -6    1.59    0.95
  -3  10   6   -0.07    0.59
  -3  10   6   -0.03    0.41
   3  10  -6    0.23    0.60
   3  10   7    1.56    0.66
   3 -10  -7    2.77    0.83
  -3  10  -7   -0.24    0.65
  -3 -10   7    1.26    0.79
   3 -10   7    1.38    0.83
  -3  10   7    2.39    0.70
  -3  10   7    1.16    0.84
  -3 -10  -7    0.62    0.62
   3  10  -7    1.74    1.08
   3  10  -7   -0.57    0.68
   3 -11   0    0.13    0.38
  -3 -11   0   -0.05    0.34
   3  11   0    0.05    0.44
   3 -11   0    0.22    0.44
  -3  11   0   -0.11    0.44
   3  11   0   -0.15    0.36
  -3 -11   0    0.58    0.46
  -3 -11   1   20.09    1.49
   3 -11  -1   19.49    1.35
   3 -11  -1   20.62    1.34
   3  11   1   18.29    1.47
   3  11   1   20.43    1.48
   3  11  -1   17.77    1.51
   3 -11   1   20.21    1.49
   3 -11   1   20.64    1.31
  -3 -11  -1   21.23    1.41
  -3 -11  -1   17.36    1.30
  -3  11   1   19.88    1.62
   3 -11  -2    0.90    0.52
  -3  11  -2   -0.17    0.58
  -3 -11   2    0.18    0.50
   3  11   2    0.48    0.42
   3 -11   2   -0.90    0.46
  -3 -11  -2   -0.25    0.39
   3  11  -2   -0.44    0.32
   3  11  -2    0.52    0.50
  -3 -11  -2    0.38    0.41
  -3  11   2    0.12    0.46
  -3 -11   3   25.57    1.80
   3  11   3   26.66    1.78
   3 -11  -3   25.42    1.68
  -3  11   3   24.01    1.85
   3  11  -3   25.24    1.96
  -3 -11  -3   23.25    1.66
   3 -11   3   24.40    1.73
  -3 -11   4   -0.48    0.56
   3  11   4   -0.07    0.41
  -3  11  -4   -0.46    0.47
   3 -11  -4   -0.09    0.45
   3 -11   4   -0.65    0.51
  -3 -11  -4    0.39    0.53
  -3  11   4    0.68    0.40
   3  11  -4    0.45    0.67
  -3  11   4    0.35    0.56
   3  11  -4   -0.26    0.44
   3 -11  -5    0.18    0.51
  -3 -11   5    2.36    0.85
   3  11   5    1.41    0.59
  -3  11  -5   -0.54    0.60
  -3  11   5    2.38    0.61
  -3  11   5    2.21    0.79
   3 -11   5    1.05    0.71
   3  11  -5    1.15    0.86
   3  11  -5   -0.43    0.49
  -3 -11  -5    2.07    0.74
  -3  11  -6    0.00    0.59
   3  11   6    1.39    0.59
  -3 -11   6    1.35    0.83
   3 -11  -6    0.03    0.54
  -3  11   6    1.83    0.83
   3  11  -6   -0.22    0.55
  -3 -11  -6    0.62    0.59
   3 -11   6    2.32    0.89
  -3  11   6    1.13    0.55
   3  11  -6    1.61    0.94
   3 -11  -7    3.09    0.89
  -3  11  -7    0.29    0.80
   3  11   7    6.44    1.03
  -3 -11   7    5.72    1.21
   3 -11   7    5.40    1.15
  -3  11   7    6.36    1.02
   3  11  -7    1.68    1.06
  -3  11   7    3.17    1.05
  -3 -11  -7    4.87    1.00
   3 -12   0   -0.08    0.42
  -3 -12   0   -0.01    0.47
  -3  12   0   -0.04    0.49
  -3 -12   0    0.14    0.36
   3 -12   0    0.75    0.55
   3  12   0    0.64    0.45
  -3 -12   1    5.15    0.96
   3 -12  -1    6.43    0.97
   3  12   1    7.09    1.05
   3 -12  -1    7.17    0.94
  -3 -12  -1    6.16    0.89
   3  12  -1    6.74    1.08
   3 -12   1    6.67    0.88
   3 -12   1    6.49    1.02
  -3  12   1    6.96    1.14
   3 -12  -2   21.62    1.56
  -3 -12   2   21.35    1.66
   3  12   2   24.58    1.67
   3 -12   2   18.96    1.58
   3  12  -2   21.15    1.73
  -3  12   2   21.62    1.78
  -3 -12  -2   21.28    1.53
  -3 -12   3   21.59    1.70
   3  12   3   20.85    1.62
   3 -12  -3   20.82    1.57
  -3  12   3   19.56    1.68
   3  12  -3   21.65    1.84
   3 -12   3   21.33    1.65
  -3 -12  -3   19.90    1.58
  -3  12  -4   -0.13    0.59
   3 -12  -4    2.33    0.74
   3  12   4    2.75    0.75
  -3 -12   4    3.06    0.93
   3  12  -4    1.78    0.84
  -3 -12  -4    2.46    0.81
   3 -12   4    1.90    0.77
  -3  12   4    2.92    0.87
   3 -12  -5   10.37    1.29
  -3 -12   5    9.84    1.41
   3  12   5   11.57    1.18
   3 -12   5   11.05    1.44
  -3  12   5   10.31    1.44
  -3 -12  -5   10.53    1.34
   3 -12  -6    0.49    0.65
   3  12   6    2.03    0.70
  -3 -12   6   -0.50    0.66
  -3  12  -6    0.10    0.67
   3  12  -6   -0.34    0.57
   3 -12   6   -0.26    0.66
   3  12  -6    0.53    0.92
  -3  12   6    0.89    0.76
  -3 -12  -6    0.62    0.65
   3 -13   0    0.52    0.56
  -3  13   0   -0.09    0.50
   3  13   0    0.04    0.41
   3 -13   0   -0.22    0.46
  -3 -13   0   -0.35    0.46
   3 -13  -1    0.88    0.59
   3  13   1    0.59    0.49
  -3 -13   1    0.41    0.59
  -3  13  -1    1.39    0.72
   3 -13   1    1.15    0.65
  -3  13   1    0.49    0.56
  -3 -13  -1    0.41    0.52
  -3 -13  -1    0.02    0.43
   3  13  -1   -0.26    0.46
   3  13   2   -0.10    0.42
  -3  13  -2   -0.70    0.65
  -3 -13   2   -0.06    0.56
   3 -13  -2    0.41    0.52
  -3  13   2    0.55    0.61
   3  13  -2   -0.14    0.51
  -3 -13  -2    0.12    0.47
   3  13  -2   -0.19    0.42
   3 -13   2    0.45    0.64
  -3  13  -3   -0.09    0.62
  -3 -13   3    0.06    0.62
   3 -13  -3    0.05    0.51
   3  13   3    0.17    0.47
   3 -13   3    0.71    0.69
   3  13  -3    0.23    0.63
  -3 -13  -3   -0.37    0.50
  -3  13   3    0.31    0.59
   3  13  -3    0.32    0.50
   3 -13  -4    0.05    0.53
   3  13   4    0.29    0.54
  -3  13  -4    0.16    0.62
  -3 -13   4   -0.41    0.60
   3  13  -4    0.30    0.53
   3  13  -4    0.30    0.72
  -3  13   4    0.60    0.65
   3 -13   4    0.82    0.69
  -3 -13  -4   -0.16    0.55
   3  13   5    3.00    0.82
   3 -13  -5    3.71    0.87
  -3 -13   5    2.44    0.95
  -3  13   5    3.31    0.95
   3 -13   5    2.36    0.93
  -3 -13  -5    1.25    0.70
   3  13  -5    0.57    0.80
   3  13   6   -0.01    0.49
  -3  13  -6    0.11    0.70
   3 -13  -6   -0.02    0.58
  -3 -13   6    0.59    0.84
  -3  13   6    0.14    0.73
   3 -13   6    0.36    0.78
  -3 -13  -6    1.11    0.71
   3  13  -6   -0.09    0.66
   3  13  -6    0.16    0.89
   3 -14   0    0.01    0.52
  -3  14   0    0.08    0.62
  -3 -14   0   -0.39    0.51
   3  14   0    0.03    0.45
   3  14   1    6.87    1.11
  -3 -14   1    7.82    1.24
   3 -14  -1    6.82    1.05
  -3  14   1    7.92    1.30
   3  14  -1    7.96    1.22
  -3 -14  -1    6.69    1.02
   3 -14   1    8.07    1.23
  -3 -14  -1    7.64    1.14
  -3 -14   2    6.00    1.14
   3 -14  -2    6.10    1.04
   3  14   2    3.33    0.82
  -3  14   2    3.17    0.90
   3  14  -2    4.01    0.96
  -3 -14  -2    6.31    1.07
   3 -14   2    3.47    0.94
   3 -14  -3   19.39    1.59
  -3 -14   3   16.59    1.81
   3  14   3   15.57    1.44
  -3  14   3   15.87    1.89
   3  14  -3   15.70    1.71
   3 -14   3   13.10    1.62
  -3 -14  -3   20.45    1.88
   3  14   4    0.61    0.57
  -3 -14   4    0.47    0.72
  -3  14  -4   -0.15    0.66
   3 -14  -4    0.21    0.59
   3  14  -4    0.42    0.76
  -3  14   4    0.12    0.64
   3 -14   4    1.00    0.77
  -3 -14  -4    0.46    0.64
  -3 -14   5    2.78    0.96
  -3  14  -5   -0.15    0.73
   3  14   5    1.29    0.66
   3 -14  -5    1.23    0.74
   3  14  -5    0.47    0.85
   3  14  -5   -0.01    0.63
  -3 -14  -5    1.03    0.73
  -3  14   5    0.47    0.72
   3 -14   5    0.69    0.81
   3 -15   0    0.07    0.57
  -3 -15   0   -0.28    0.53
  -3  15   0    0.60    0.70
   3  15   0   -0.09    0.52
  -3 -15   1   10.47    1.42
   3  15   1   11.02    1.24
   3 -15  -1   11.16    1.33
   3  15  -1   11.03    1.49
   3 -15   1   12.33    1.47
  -3  15   1   11.84    1.64
  -3  15  -2   -0.26    0.75
   3  15   2    0.91    0.61
   3 -15  -2    0.46    0.62
  -3 -15   2    0.56    0.69
   3 -15   2    0.74    0.73
  -3  15   2    0.78    0.68
   3  15  -2    0.74    0.69
  -3 -15  -2   -0.40    0.54
   3  15   3    0.20    0.52
  -3  15  -3   -0.10    0.71
   3 -15  -3    0.00    0.57
  -3 -15   3    0.37    0.72
   3  15  -3    0.25    0.72
  -3 -15  -3    0.01    0.60
   3 -15   3    0.59    0.80
  -3  15   3    0.49    0.66
  -3 -15   4    0.85    0.80
   3 -15  -4   -0.13    0.58
  -3  15  -4   -0.44    0.70
   3  15   4    0.12    0.54
  -3  15   4    0.07    0.73
   3  15  -4   -0.37    0.77
   3 -15   4    0.68    0.76
  -3 -15  -4    0.61    0.68
  -3  16   0    0.37    0.78
   3  16   0    0.31    0.60
  -3 -16   0   -0.52    0.63
   3  16   1   11.90    1.29
  -3 -16   1   11.39    1.51
  -3  16   1   10.07    1.62
   3  16  -1    8.50    1.34
   3 -16   1   12.94    1.56
  -3 -16   2    8.81    1.46
   3 -16  -2    7.36    1.22
   3  16   2    7.79    1.29
  -3  16   2    7.36    1.39
   3 -16   2    9.95    1.43
   3  16   3    4.15    0.99
   3 -16  -3    2.75    0.96
  -3 -16   3    3.63    1.08
  -3  16  -3    0.28    0.80
  -3  16   3    3.92    1.09
   3 -16   3    4.01    1.10
  -3 -16  -3    3.70    0.99
   4   0   0  269.67    8.44
  -4   0   0  271.47   11.18
   4   0   0  271.15   11.77
  -4   0   0  261.82    8.47
   4   0   1    0.03    0.14
  -4   0   1    0.23    0.21
  -4   0   1   -0.09    0.19
  -4   0  -1    0.21    0.20
   4   0  -1    0.03    0.14
   4   0  -1    0.17    0.25
  -4   0  -1    0.15    0.21
  -4   0  -1    0.14    0.14
  -4   0   2    1.24    0.29
   4   0  -2    1.52    0.27
   4   0  -2    1.52    0.48
  -4   0  -2    1.80    0.33
  -4   0  -2    2.10    0.43
  -4   0  -2    1.33    0.30
  -4   0   2    1.38    0.34
  -4   0  -2    1.66    0.26
  -4   0  -3    0.39    0.38
   4   0  -3    0.62    0.49
   4   0  -3    0.19    0.24
  -4   0   3    0.53    0.26
  -4   0  -3    0.20    0.20
  -4   0  -3    0.31    0.28
  -4   0   3    0.32    0.30
  -4   0  -3    0.66    0.33
  -4   0  -4   11.31    1.01
  -4   0  -4    9.85    1.01
  -4   0  -4   10.31    0.69
   4   0  -4    9.59    0.74
   4   0  -4    9.45    1.06
  -4   0   4    9.80    0.95
  -4   0   4   10.02    0.72
  -4   0  -4   10.98    0.82
   4   0  -5    4.45    0.55
  -4   0   5    3.35    0.48
  -4   0   5    5.06    0.80
  -4   0  -5    3.35    0.49
   4   0  -5    5.29    0.98
  -4   0  -5    4.36    0.87
   4   0   5    4.36    0.72
   4   0  -6   63.81    3.79
   4   0   6   62.39    3.36
  -4   0   6   65.35    3.46
  -4   0  -6   62.15    3.67
   4   0   6   67.49    2.59
  -4   0  -7   23.49    1.27
  -4   0  -7   21.23    1.89
   4   0  -7   21.46    2.02
   4   0   7   22.42    1.74
  -4   0   7   23.05    1.84
   4   0   8    7.21    1.17
  -4   0  -8    5.86    1.24
  -4   0   8    5.54    1.09
   4   0  -8    4.97    1.24
   4   0   9    3.50    0.98
  -4   0   9    2.54    0.96
   4   0  -9    1.36    0.97
  -4   0  -9    3.45    1.16
   4  -1   0   92.71    4.10
   4   1   0   92.85    4.19
   4  -1   0   93.44    3.07
  -4   1   0   95.27    4.04
  -4  -1   0   88.09    3.11
  -4  -1   0   92.80    3.90
  -4   1   0   90.82    3.10
   4   1   1    0.61    0.22
  -4   1  -1    0.61    0.24
  -4   1  -1    0.79    0.27
  -4  -1   1    0.95    0.28
  -4  -1   1    0.68    0.23
   4  -1  -1    0.60    0.21
   4  -1  -1    0.42    0.31
  -4   1   1    0.72    0.24
   4   1  -1    0.81    0.30
  -4  -1  -1    0.87    0.27
  -4  -1  -1    0.41    0.18
   4  -1   1    0.74    0.18
   4   1  -1    0.75    0.18
   4  -1   1    0.30    0.17
  -4   1   1    0.57    0.26
  -4   1  -2   45.26    1.72
  -4  -1   2   44.64    2.11
   4   1   2   41.79    2.11
  -4   1  -2   44.08    2.20
  -4   1  -2   43.22    2.05
   4  -1  -2   39.68    2.25
  -4  -1   2   43.30    1.69
   4  -1  -2   42.88    1.64
  -4   1  -2   45.23    1.58
   4   1  -2   42.64    1.54
   4   1  -2   35.52    2.23
  -4  -1  -2   42.23    1.66
  -4   1   2   47.30    1.62
  -4   1   2   42.93    2.14
  -4  -1  -2   43.95    1.63
  -4  -1  -2   45.69    2.02
  -4  -1   3  110.96    3.83
  -4   1  -3  113.83    3.89
  -4   1  -3  121.33    5.35
  -4   1  -3  104.72    4.97
   4  -1  -3  111.65    3.85
  -4  -1   3  110.28    5.05
  -4   1  -3  111.82    3.75
   4  -1  -3  103.91    5.39
  -4   1   3  114.33    3.73
  -4  -1  -3  110.88    3.82
  -4  -1  -3  119.70    3.85
   4   1  -3  114.04    3.74
  -4   1   3  114.64    5.09
  -4  -1  -3  113.38    5.39
  -4   1  -4   52.35    2.06
  -4   1  -4   46.98    2.71
  -4  -1   4   47.62    2.58
   4   1   4   46.59    2.47
  -4  -1   4   50.62    1.97
  -4   1  -4   49.81    1.86
   4  -1  -4   47.62    2.00
   4   1  -4   48.40    1.89
  -4   1   4   49.21    2.62
  -4  -1  -4   47.85    2.79
   4   1  -4   55.75    2.95
  -4  -1  -4   53.19    2.00
  -4   1   4   51.42    1.84
  -4  -1  -4   48.57    1.95
  -4   1  -5    4.27    0.49
  -4  -1   5    3.85    0.55
  -4   1  -5    2.15    0.62
  -4  -1   5    5.79    0.86
   4   1   5    4.36    0.73
   4  -1  -5    4.30    0.58
  -4   1  -5    4.67    0.89
   4  -1  -5    5.08    0.99
   4  -1   5    5.12    0.62
  -4   1   5    4.95    0.49
  -4  -1  -5    5.06    0.58
  -4  -1  -5    4.63    0.55
   4   1  -5    4.84    0.95
  -4  -1  -5    5.57    1.01
  -4   1   5    4.02    0.77
   4   1  -5    5.17    0.56
  -4  -1   6    6.27    0.97
   4  -1  -6    6.00    1.17
   4  -1  -6    7.14    0.76
  -4   1  -6    6.20    0.63
   4   1   6    5.98    0.96
  -4   1  -6    6.71    1.14
   4   1  -6    6.28    1.15
   4  -1   6    6.75    0.79
   4  -1   6    6.63    0.97
  -4   1   6    4.76    0.94
  -4  -1  -6    7.48    0.74
  -4  -1  -6    7.48    1.19
   4  -1  -7    0.84    0.75
  -4  -1   7    1.63    0.70
  -4   1  -7    1.23    0.76
   4   1   7    0.41    0.61
   4   1  -7    1.50    0.80
  -4  -1  -7    0.85    0.42
   4  -1   7    1.97    0.72
  -4  -1  -7    1.85    0.84
  -4   1   7    0.57    0.64
  -4  -1   8    0.57    0.64
  -4   1  -8    1.61    0.82
   4  -1  -8    1.66    0.89
   4   1   8    1.44    0.75
   4  -1   8    1.76    0.79
  -4   1   8    2.62    0.88
  -4  -1  -8    2.27    1.01
   4   1  -8    1.00    0.88
   4   1   9   -0.18    0.65
  -4  -1   9    0.49    0.77
  -4   1  -9   -0.32    0.73
   4  -1  -9   -0.91    0.64
   4  -1   9   -0.65    0.53
   4   1  -9   -0.09    0.80
  -4  -1  -9   -0.23    0.70
  -4   1   9    0.07    0.67
  -4   2   0   19.37    0.91
   4  -2   0   19.53    0.86
  -4   2   0   19.37    1.12
  -4  -2   0   17.88    0.93
   4   2   0   18.10    1.07
  -4  -2   0   19.72    0.82
  -4   2  -1    0.46    0.25
  -4   2  -1    0.11    0.21
   4   2   1    0.27    0.21
   4  -2  -1    0.08    0.17
  -4  -2   1    0.27    0.19
  -4  -2   1    0.44    0.27
   4  -2  -1    0.60    0.30
  -4   2   1    0.25    0.27
  -4   2   1    0.32    0.21
   4  -2   1    0.29    0.18
  -4  -2  -1    0.34    0.19
   4   2  -1    0.44    0.15
   4   2  -1    0.29    0.25
  -4  -2  -1    0.17    0.22
  -4  -2   2   17.35    1.07
   4  -2  -2   17.51    0.89
   4  -2  -2   15.22    1.10
  -4   2  -2   18.18    0.97
   4   2   2   17.00    0.94
  -4   2  -2   18.21    1.07
  -4  -2   2   17.46    0.95
   4   2   2   17.58    1.06
  -4   2   2   18.16    1.15
  -4   2   2   19.57    0.83
   4   2  -2   18.72    1.21
  -4  -2  -2   18.67    0.88
   4   2  -2   17.34    0.73
   4  -2   2   17.96    0.80
  -4  -2  -2   16.76    0.88
   4   2   3    2.50    0.43
  -4  -2   3    2.49    0.45
  -4   2  -3    2.52    0.55
  -4   2  -3    2.18    0.42
   4  -2  -3    2.77    0.63
   4  -2  -3    2.73    0.42
  -4  -2   3    2.64    0.49
  -4   2  -3    2.37    0.30
  -4  -2  -3    2.66    0.40
   4   2  -3    2.26    0.28
   4   2  -3    2.47    0.61
  -4   2   3    2.56    0.52
  -4   2   3    3.15    0.34
  -4  -2  -3    2.08    0.37
  -4   2  -4    0.15    0.42
   4  -2  -4   -0.04    0.27
  -4   2  -4    0.22    0.20
  -4   2  -4   -0.13    0.33
  -4  -2   4   -0.46    0.26
  -4  -2   4   -0.20    0.30
   4   2   4   -0.01    0.27
   4  -2  -4    0.30    0.51
  -4  -2  -4    0.44    0.45
   4   2  -4    0.50    0.52
  -4   2   4    0.32    0.36
  -4  -2  -4    0.09    0.25
   4   2  -4    0.27    0.22
  -4  -2  -4    0.27    0.27
  -4   2   4    0.29    0.20
  -4  -2   5    4.11    0.62
  -4   2  -5    4.51    0.86
   4  -2  -5    4.08    0.61
   4   2   5    4.58    0.72
   4  -2  -5    6.02    1.07
  -4   2  -5    4.88    0.49
  -4  -2   5    5.48    0.83
  -4  -2  -5    3.46    0.54
  -4  -2  -5    4.78    0.55
   4   2  -5    3.59    0.88
  -4  -2  -5    6.17    1.01
  -4   2   5    4.91    0.82
   4  -2   5    5.94    0.71
  -4  -2   6    5.33    0.92
   4  -2  -6    4.48    1.05
  -4   2  -6    6.62    0.61
  -4   2  -6    6.19    1.08
   4  -2  -6    6.49    0.79
  -4  -2   6    4.91    0.71
   4   2   6    5.74    0.91
  -4   2   6    5.92    0.96
  -4  -2  -6    6.11    1.16
  -4  -2  -6    4.67    0.65
   4   2  -6    5.26    1.08
   4  -2   6    5.94    0.79
   4  -2  -7   11.10    1.08
   4  -2  -7   11.06    1.60
   4   2   7   10.70    1.34
  -4   2  -7   13.33    1.42
  -4  -2   7   13.36    1.41
  -4  -2  -7   12.66    0.98
   4   2  -7    9.80    1.52
  -4  -2  -7    9.49    1.54
   4  -2   7   11.06    1.24
  -4   2   7   11.44    1.43
  -4   2  -8   -0.30    0.64
   4   2   8   -0.17    0.56
  -4  -2   8    0.19    0.61
   4  -2  -8   -0.15    0.75
   4   2  -8    0.19    0.79
  -4  -2  -8    0.14    0.40
  -4  -2  -8   -0.21    0.73
   4  -2   8   -0.25    0.59
  -4   2   8   -0.36    0.56
  -4  -2   9    1.77    0.84
   4  -2  -9    1.03    0.99
  -4   2  -9    0.90    0.89
   4   2   9    1.93    0.84
  -4  -2  -9    1.87    1.06
   4  -2   9    1.65    0.84
   4   2  -9    2.09    1.06
  -4   2   9    1.60    0.87
   4   3   0   35.61    1.87
  -4  -3   0   40.60    1.39
  -4   3   0   36.32    1.45
  -4   3   0   34.92    1.86
  -4  -3   0   34.70    1.49
   4  -3   0   36.94    1.43
  -4   3  -1  194.43    8.80
   4   3   1  206.81    9.22
  -4  -3   1  199.37    6.70
  -4   3  -1  198.22    6.66
   4  -3  -1  221.94    9.12
   4  -3  -1  194.29    6.66
  -4  -3   1  206.44    6.50
   4   3  -1  209.04    9.27
   4  -3   1  209.91    6.60
  -4  -3  -1  211.98    6.64
  -4   3   1  203.61    8.83
  -4   3   1  217.40    6.58
  -4  -3  -1  202.85    6.65
   4   3   2   80.67    3.58
  -4  -3   2   82.85    3.73
  -4   3  -2   82.69    2.99
  -4  -3   2   81.81    3.01
   4  -3  -2   78.36    2.96
   4  -3  -2   88.98    3.95
  -4   3  -2   85.59    3.86
   4   3   2   77.40    3.90
   4   3  -2   78.95    2.70
   4  -3   2   86.73    2.82
  -4   3   2   78.29    3.80
  -4  -3  -2   87.30    2.95
  -4  -3  -2   82.17    2.88
  -4   3   2   87.21    2.78
   4   3  -2   83.14    4.05
   4  -3  -3    1.87    0.40
  -4   3  -3    2.04    0.51
  -4   3  -3    1.83    0.42
   4  -3  -3    1.94    0.55
   4   3   3    1.42    0.34
  -4  -3   3    0.97    0.38
   4   3   3    0.84    0.32
  -4  -3   3    1.45    0.42
  -4  -3  -3    1.01    0.29
   4   3  -3    1.29    0.51
   4  -3   3    1.79    0.28
  -4  -3  -3    0.94    0.33
   4   3  -3    1.39    0.21
  -4   3   3    1.59    0.47
  -4   3   3    1.33    0.24
   4  -3  -4   41.64    1.93
   4  -3  -4   43.91    2.58
   4   3   4   40.74    2.23
  -4   3  -4   44.49    2.48
  -4  -3   4   44.04    1.94
  -4  -3   4   43.99    2.41
   4   3  -4   47.32    1.62
   4  -3   4   46.31    1.68
   4   3  -4   40.65    2.63
  -4   3   4   45.61    2.45
  -4  -3  -4   42.41    1.89
   4  -3   4   43.69    1.96
  -4  -3  -4   49.27    1.79
   4  -3  -5   -0.10    0.45
  -4  -3   5   -0.09    0.36
  -4  -3   5   -0.01    0.37
  -4   3  -5   -0.15    0.44
   4  -3  -5    0.43    0.37
  -4   3  -5    0.17    0.44
   4   3   5    0.11    0.38
  -4   3  -5   -0.15    0.17
  -4  -3  -5    0.28    0.32
  -4  -3  -5   -0.03    0.47
   4   3  -5    0.18    0.55
   4  -3   5    0.78    0.44
  -4   3   5    0.10    0.38
  -4   3  -6   -0.03    0.55
   4   3   6    0.68    0.51
  -4  -3   6    0.66    0.52
  -4  -3   6    1.21    0.51
  -4   3  -6    0.23    0.56
   4  -3  -6    0.52    0.44
   4  -3  -6    0.33    0.62
   4  -3   6    0.25    0.44
   4   3  -6    0.42    0.66
  -4  -3  -6    0.62    0.41
  -4  -3  -6    0.89    0.68
  -4   3   6    1.38    0.59
   4   3   7   11.98    1.30
  -4  -3   7   10.96    1.42
   4  -3  -7   16.71    1.21
   4  -3  -7   13.46    1.77
  -4   3  -7   11.92    1.59
   4   3  -7   10.15    1.55
   4  -3   7   15.75    1.22
  -4   3   7   12.81    1.38
  -4  -3  -7   13.07    1.06
  -4  -3  -7   13.19    1.54
  -4   3  -8    2.84    1.01
  -4  -3   8    2.80    0.92
   4  -3  -8    3.36    1.16
   4   3   8    2.90    0.85
  -4  -3  -8    2.23    0.61
   4  -3   8    3.17    0.93
   4   3  -8    1.53    0.96
  -4  -3  -8    2.90    1.06
  -4   3   8    3.56    0.96
   4  -3  -9    0.73    0.95
  -4   3  -9    1.37    0.95
   4   3   9    0.34    0.75
  -4  -3   9    0.61    0.78
   4   3  -9    0.77    0.95
  -4  -3  -9    1.16    1.01
  -4   3   9    1.53    0.84
   4  -3   9    1.62    0.88
   4   4   0   18.91    1.17
   4  -4   0   19.60    0.97
  -4  -4   0   18.51    1.02
  -4   4   0   18.22    0.95
  -4  -4   0   20.11    0.88
  -4   4   0   18.70    1.23
   4  -4  -1    1.91    0.31
   4  -4  -1    1.43    0.33
  -4   4  -1    1.55    0.41
   4   4   1    1.81    0.38
   4   4   1    1.94    0.23
  -4  -4   1    1.81    0.23
  -4  -4   1    1.69    0.39
  -4   4  -1    2.45    0.41
   4   4  -1    1.31    0.38
  -4  -4  -1    1.62    0.35
  -4   4   1    2.07    0.45
   4  -4   1    1.72    0.30
  -4   4   1    1.71    0.32
  -4  -4  -1    1.70    0.32
   4   4   2   96.65    4.76
   4  -4  -2   95.36    3.60
  -4   4  -2  106.41    4.71
  -4  -4   2  102.72    3.67
   4   4   2   96.22    4.38
   4  -4  -2  107.83    4.77
  -4   4  -2   94.53    3.59
   4   4  -2  107.94    4.94
   4   4  -2   97.57    3.28
  -4  -4  -2  101.92    3.58
  -4   4   2  109.06    3.38
   4  -4   2  103.91    3.44
  -4  -4  -2  102.05    3.50
  -4   4   2  106.43    4.69
   4  -4  -3   16.87    1.08
   4   4   3   17.41    1.08
  -4  -4   3   18.42    1.13
   4  -4  -3   20.23    1.31
  -4   4  -3   18.97    1.25
   4   4   3   16.28    1.17
  -4  -4  -3   20.37    1.08
   4  -4   3   18.32    0.86
   4   4  -3   18.48    0.71
   4   4  -3   18.45    1.41
  -4   4   3   18.03    1.29
   4  -4   3   18.82    1.15
  -4  -4  -3   19.41    0.94
  -4   4   3   17.97    0.78
   4   4   4   67.15    3.32
  -4   4  -4   61.60    3.42
   4  -4  -4   65.98    3.51
   4  -4  -4   62.53    2.66
  -4  -4   4   64.41    3.29
   4   4   4   64.49    3.14
  -4  -4   4   65.79    2.68
  -4  -4  -4   71.17    2.43
  -4  -4  -4   64.83    2.63
   4  -4   4   66.19    2.35
   4  -4   4   64.24    2.70
   4   4  -4   69.49    3.67
  -4   4   4   68.26    3.38
   4  -4  -5    1.09    0.44
  -4  -4   5    2.36    0.56
   4   4   5    2.15    0.55
  -4   4  -5    0.03    0.45
   4  -4  -5    1.73    0.73
  -4   4  -5    1.54    0.61
  -4  -4   5    0.87    0.51
   4  -4   5    1.40    0.31
  -4  -4  -5    1.18    0.44
  -4   4   5    1.82    0.61
   4   4  -5    1.75    0.71
   4  -4   5    0.87    0.49
  -4  -4   6    0.01    0.45
  -4   4  -6    0.68    0.61
   4   4   6    0.11    0.46
   4  -4  -6   -0.23    0.38
   4  -4  -6   -0.15    0.62
  -4   4  -6    0.50    0.59
  -4  -4   6    0.67    0.55
   4   4  -6    0.43    0.68
   4  -4   6    0.18    0.43
  -4   4   6    0.05    0.47
  -4  -4  -6    0.27    0.60
  -4  -4  -6    0.13    0.39
  -4  -4   7    2.41    0.83
   4   4   7    1.86    0.73
   4  -4  -7    2.57    0.63
  -4   4  -7   -0.20    0.59
  -4   4  -7    2.74    0.84
   4  -4  -7    2.90    1.02
  -4   4   7    1.27    0.69
  -4  -4  -7    2.42    0.95
   4   4  -7    1.70    0.90
  -4  -4  -7    2.81    0.64
   4  -4   7    1.88    0.67
  -4   4  -8   -0.26    0.66
  -4  -4   8    0.58    0.69
   4   4   8    0.15    0.63
   4  -4  -8    0.24    0.76
  -4  -4  -8   -0.10    0.41
   4   4  -8   -0.19    0.70
  -4  -4  -8    0.05    0.70
  -4   4   8    0.24    0.67
  -4  -4   9    5.58    1.27
   4  -4  -9    3.82    1.35
  -4   4  -9    4.97    1.26
   4  -4   9    6.98    1.35
  -4   4   9    4.45    1.09
   4   4  -9    1.70    1.11
  -4  -4  -9    4.14    1.27
   4   5   0  129.59    6.08
  -4   5   0  135.98    5.79
  -4   5   0  127.24    5.89
  -4  -5   0  129.03    4.50
   4  -5   0  136.61    4.46
  -4   5   0  125.06    4.40
  -4  -5   0  135.61    4.36
  -4  -5   1   64.37    2.52
   4  -5  -1   61.51    2.43
  -4   5  -1   67.45    2.94
   4   5   1   64.17    3.17
  -4  -5   1   62.59    2.20
   4   5   1   62.43    2.81
  -4   5  -1   64.55    3.15
  -4   5   1   64.31    2.29
   4  -5   1   60.31    2.31
  -4  -5  -1   65.59    2.43
   4   5  -1   64.64    3.22
  -4  -5  -1   65.62    2.38
  -4   5   1   61.62    3.12
  -4   5   1   64.87    2.92
   4  -5  -2   45.01    1.88
   4   5   2   40.41    2.02
   4  -5  -2   44.08    2.22
  -4   5  -2   44.56    2.19
   4   5   2   41.71    2.27
  -4  -5   2   44.03    1.92
  -4   5   2   46.27    2.34
   4  -5   2   43.64    1.91
   4  -5   2   42.03    1.66
  -4   5   2   44.14    1.61
  -4  -5  -2   43.47    1.75
  -4  -5  -2   43.02    1.82
   4   5  -2   40.65    2.37
  -4   5  -3   -0.18    0.36
   4  -5  -3    1.47    0.45
   4  -5  -3    0.93    0.40
   4   5   3    1.72    0.37
  -4   5  -3    1.43    0.44
   4   5   3    0.98    0.38
  -4  -5   3    1.50    0.46
  -4  -5  -3    0.99    0.35
  -4   5   3    1.43    0.47
   4   5  -3    1.25    0.51
   4   5  -3    1.44    0.16
   4  -5   3    1.33    0.28
  -4   5   3    1.49    0.24
  -4  -5  -3    0.94    0.30
   4  -5   3    1.39    0.47
  -4  -5   4   20.45    1.28
   4   5   4   19.42    1.30
   4  -5  -4   17.91    1.40
   4  -5  -4   15.75    1.18
   4   5   4   19.91    1.25
  -4   5  -4   19.06    1.38
  -4  -5  -4   18.45    1.16
   4  -5   4   16.04    1.22
   4   5  -4   19.79    1.57
  -4  -5  -4   19.13    0.97
  -4   5   4   17.33    1.41
   4  -5   4   18.25    0.91
   4  -5  -5    0.29    0.42
  -4  -5   5    0.34    0.47
   4  -5  -5    0.57    0.56
   4   5   5    0.96    0.42
  -4   5  -5   -0.11    0.43
  -4  -5   5    0.87    0.49
   4   5   5    0.58    0.38
  -4   5  -5    0.49    0.52
  -4  -5  -5    0.76    0.41
  -4   5   5    0.54    0.51
   4   5  -5   -0.12    0.57
   4  -5   5   -0.36    0.40
  -4   5  -6    0.25    0.55
  -4  -5   6    1.07    0.61
   4  -5  -6    1.01    0.49
   4  -5  -6    0.15    0.67
   4   5   6    1.39    0.51
  -4   5  -6    0.29    0.58
   4   5   6    0.90    0.53
  -4  -5   6    0.96    0.56
   4   5  -6    0.98    0.76
  -4   5   6    1.32    0.66
  -4  -5  -6    0.71    0.49
   4  -5   6    0.40    0.56
  -4  -5   7   14.95    1.39
   4   5   7   15.80    1.46
   4  -5  -7   13.60    1.83
   4  -5  -7   17.71    1.37
  -4  -5   7   16.23    1.63
  -4   5  -7   13.83    1.49
  -4   5   7   16.17    1.55
   4  -5   7   15.70    1.47
   4   5  -7   12.15    1.79
  -4  -5  -7   15.93    1.27
   4  -5  -8    5.80    0.98
  -4   5  -8    4.53    1.12
  -4  -5   8    7.17    1.26
   4  -5  -8    5.69    1.38
  -4  -5  -8    6.74    0.99
   4   5  -8    4.04    1.18
  -4   5   8    6.19    1.17
   4  -5  -9    0.56    1.01
  -4  -5   9    0.46    0.77
  -4   5  -9   -0.16    0.75
   4  -5   9    0.69    0.77
  -4   5   9    0.41    0.76
  -4  -5  -9   -0.17    0.51
   4   5  -9   -0.85    0.79
   4   6   0   10.77    0.90
  -4   6   0   10.69    0.64
  -4  -6   0   10.19    0.69
   4  -6   0    9.57    0.79
  -4  -6   0   11.88    0.88
   4  -6   0   11.27    0.84
  -4   6   0   11.88    1.03
   4   6   1   15.10    0.94
  -4   6  -1   17.27    1.26
  -4  -6   1   17.85    1.11
   4  -6  -1   18.69    0.98
   4  -6  -1   15.66    1.01
   4   6   1   15.15    1.12
  -4   6  -1   16.29    0.93
  -4  -6   1   15.91    0.78
  -4  -6  -1   16.07    1.01
  -4  -6  -1   16.47    0.94
   4  -6   1   17.01    0.94
  -4   6   1   15.99    0.89
   4  -6   1   15.37    1.01
  -4   6   1   16.29    1.22
   4   6  -1   15.85    1.17
  -4   6  -2    2.41    0.43
   4  -6  -2    2.11    0.35
  -4  -6   2    1.80    0.47
   4  -6  -2    2.29    0.47
  -4  -6   2    1.74    0.23
   4   6   2    1.78    0.37
   4   6   2    2.09    0.47
  -4   6  -2    0.22    0.43
  -4  -6  -2    2.50    0.44
   4  -6   2    1.83    0.33
  -4   6   2    2.47    0.36
   4  -6   2    2.08    0.51
  -4  -6  -2    2.01    0.43
   4   6  -2    2.26    0.54
  -4   6   2    2.13    0.56
   4  -6  -3    6.89    0.83
   4  -6  -3    7.07    0.55
  -4  -6   3    6.47    0.84
  -4   6  -3    7.19    0.76
   4   6   3    7.11    0.74
   4  -6  -3    7.79    0.80
   4   6   3    7.07    0.72
  -4  -6  -3    7.86    0.68
  -4  -6  -3    6.73    0.77
   4  -6   3    7.07    0.59
   4   6  -3    8.79    0.97
  -4   6   3    7.69    0.97
   4  -6   3    7.72    0.90
   4   6   4    0.27    0.34
   4  -6  -4    0.85    0.44
  -4   6  -4    0.31    0.45
  -4  -6   4    1.22    0.50
   4  -6  -4    0.01    0.45
   4   6   4    0.13    0.30
  -4   6  -4    0.05    0.44
   4   6  -4    0.60    0.58
   4   6  -4   -0.14    0.40
   4  -6   4    0.19    0.44
  -4   6   4    0.22    0.40
   4  -6   4    0.30    0.23
  -4  -6  -4    0.68    0.38
  -4   6  -5   -0.06    0.45
   4  -6  -5    0.17    0.41
  -4   6  -5   -0.28    0.44
   4   6   5   -0.03    0.39
  -4  -6   5    0.07    0.46
   4   6   5    0.09    0.29
   4  -6  -5   -0.12    0.49
  -4   6   5   -0.06    0.42
   4  -6   5    0.56    0.47
  -4  -6  -5    0.10    0.37
   4   6  -5   -0.43    0.50
  -4  -6   6    3.40    0.87
  -4  -6   6    2.49    0.72
   4   6   6    3.43    0.69
   4  -6  -6    3.04    0.93
   4  -6  -6    1.83    0.61
   4   6   6    3.41    0.79
  -4   6  -6    3.58    0.90
   4  -6   6    2.94    0.75
  -4  -6  -6    2.45    0.65
   4   6  -6    2.26    0.91
  -4   6   6    1.66    0.72
  -4   6  -7    8.74    1.32
   4  -6  -7    8.01    1.05
  -4  -6   7    9.44    1.16
   4   6   7    7.08    1.03
  -4  -6   7    6.80    1.24
   4  -6  -7    6.18    1.25
   4  -6   7    8.26    1.16
  -4  -6  -7    8.96    1.08
  -4   6   7    6.87    1.20
   4   6  -7    5.49    1.31
   4  -6  -8   -0.65    0.46
   4   6   8    0.25    0.45
  -4  -6   8    1.07    0.76
  -4   6  -8    0.00    0.71
   4  -6  -8    0.52    0.88
  -4   6  -8   -0.02    0.66
   4  -6   8   -0.40    0.62
   4   6  -8    0.38    0.83
  -4  -6  -8   -0.49    0.49
  -4   6   8    0.37    0.66
   4  -6  -9    2.51    1.27
   4   6   9    3.81    0.85
  -4  -6   9    2.66    1.06
   4   6  -9    2.20    1.14
  -4  -6  -9    2.89    0.82
  -4   6   9    4.20    1.13
  -4  -7   0   83.22    3.16
   4  -7   0   83.12    3.09
   4  -7   0   81.21    3.08
  -4   7   0   88.16    4.06
   4   7   0   76.33    4.03
  -4   7   0   82.99    3.76
  -4  -7   0   81.73    2.95
  -4  -7   1    1.46    0.28
  -4   7  -1    2.07    0.34
  -4  -7   1    1.81    0.48
   4   7   1    1.64    0.36
   4  -7  -1    2.29    0.49
  -4   7  -1    1.11    0.47
   4  -7  -1    1.66    0.41
   4   7   1    2.57    0.53
  -4   7   1    2.05    0.54
  -4  -7  -1    2.03    0.41
   4  -7   1    2.31    0.53
  -4   7   1    2.27    0.34
   4   7  -1    1.67    0.48
  -4  -7  -1    1.73    0.43
   4  -7   1    2.09    0.42
   4  -7  -2   30.33    1.62
   4   7   2   30.64    1.70
  -4  -7   2   29.99    1.19
  -4  -7   2   32.85    1.70
   4  -7  -2   34.83    1.43
  -4   7  -2   32.21    1.76
   4   7   2   29.85    1.87
  -4   7   2   33.79    1.67
   4   7  -2   34.34    2.00
  -4  -7  -2   32.32    1.57
   4  -7   2   29.60    1.40
  -4   7   2   33.69    1.98
   4  -7   2   31.04    1.67
  -4  -7  -2   33.39    1.51
   4   7   3   81.71    3.95
  -4  -7   3   84.85    3.47
  -4   7  -3   85.60    4.23
   4  -7  -3   83.20    3.39
   4   7   3   87.85    4.28
   4  -7   3   84.55    3.42
   4   7  -3   88.24    4.51
   4  -7   3   84.85    3.05
  -4  -7  -3   88.18    3.38
  -4  -7  -3   86.70    3.12
  -4   7   3   89.47    4.09
  -4   7   3   88.47    4.26
   4   7   4    7.14    0.82
  -4   7  -4    8.16    0.90
   4  -7  -4    7.72    0.92
   4  -7  -4    9.49    1.03
   4   7   4    7.31    0.85
  -4  -7   4    6.94    0.95
  -4  -7  -4    7.49    0.90
  -4   7   4    8.72    1.13
   4  -7   4    8.74    1.03
   4   7  -4    6.99    1.12
  -4   7  -5    0.05    0.51
  -4   7  -5    0.54    0.56
   4  -7  -5    0.99    0.61
   4  -7  -5    1.48    0.56
   4   7   5    1.11    0.50
   4   7   5    1.70    0.52
  -4  -7   5    0.97    0.57
   4   7  -5   -0.05    0.49
   4   7  -5    1.55    0.77
  -4  -7  -5    0.92    0.49
   4  -7   5    0.61    0.57
  -4   7   5    0.75    0.54
   4  -7  -6    7.84    1.04
  -4  -7   6    8.21    1.09
  -4   7  -6    6.96    1.18
   4   7   6    8.45    0.92
   4  -7  -6    6.58    1.25
   4  -7   6    6.14    1.03
  -4  -7  -6    5.93    0.91
   4   7  -6    6.22    1.28
  -4   7   6    8.30    1.22
   4   7   7    1.21    0.54
  -4   7  -7   -0.47    0.60
  -4  -7   7    1.98    0.81
  -4  -7   7   -0.06    0.59
   4  -7  -7    0.09    0.79
   4  -7  -7    0.78    0.57
  -4   7  -7    0.35    0.70
  -4   7   7    0.52    0.66
   4  -7   7   -0.12    0.62
   4   7  -7   -0.23    0.75
  -4  -7  -7   -0.37    0.46
   4  -7  -8    1.54    1.03
  -4  -7   8    1.52    0.84
   4   7   8    1.87    0.62
  -4   7  -8   -0.37    0.70
   4  -7  -8    2.66    0.81
  -4  -7  -8    0.99    0.66
  -4   7   8    1.23    0.78
   4  -7   8    0.82    0.73
   4   7  -8    0.81    0.91
  -4   8   0  121.65    5.48
  -4  -8   0  119.67    4.19
   4   8   0  118.19    5.78
  -4  -8   0  117.42    4.41
  -4   8   0  127.23    5.71
   4  -8   0  125.37    4.35
   4  -8   0  116.85    4.30
   4  -8  -1   -0.34    0.27
  -4  -8   1   -0.07    0.18
  -4   8  -1   -0.15    0.37
   4   8   1    0.14    0.27
  -4   8  -1   -0.05    0.24
  -4  -8   1   -0.21    0.30
   4   8   1   -0.25    0.25
   4  -8  -1    0.08    0.33
  -4   8   1    0.08    0.18
  -4  -8  -1    0.29    0.30
   4  -8   1    0.08    0.31
   4  -8   1    0.25    0.38
  -4   8   1   -0.21    0.34
  -4  -8  -1   -0.29    0.27
   4   8  -1   -0.31    0.32
   4   8  -1   -0.08    0.23
   4  -8  -2   19.28    1.32
   4   8   2   22.78    1.49
  -4   8  -2   21.34    1.34
  -4  -8   2   21.94    1.43
   4   8   2   19.08    1.31
   4  -8  -2   23.24    1.17
  -4  -8  -2   21.31    1.23
  -4   8   2   22.32    1.59
  -4  -8  -2   21.88    1.31
   4  -8   2   20.73    1.38
  -4   8   2   25.08    1.28
   4  -8   2   19.36    1.14
   4   8  -2   21.62    1.56
   4   8   3    1.22    0.45
   4   8   3    1.10    0.42
  -4   8  -3    0.30    0.54
  -4  -8   3    1.92    0.62
  -4   8  -3    1.38    0.48
   4  -8  -3    1.64    0.52
   4   8  -3   -0.10    0.35
  -4   8   3    1.61    0.59
  -4  -8  -3    1.83    0.43
   4  -8   3    0.56    0.47
  -4  -8  -3    1.22    0.47
  -4   8   3    1.78    0.39
   4  -8   3    1.71    0.38
   4   8  -3    1.51    0.60
   4   8   4    1.07    0.46
  -4   8  -4   -0.44    0.45
  -4  -8   4    1.30    0.58
   4  -8  -4    1.02    0.49
  -4  -8  -4    0.73    0.45
   4   8  -4    0.96    0.65
   4  -8   4    0.33    0.52
   4   8  -4   -0.05    0.40
  -4   8   4    1.32    0.41
  -4   8   4    1.91    0.64
   4  -8  -5    1.81    0.74
  -4  -8   5    1.80    0.68
   4  -8  -5    0.59    0.53
   4   8   5    1.21    0.51
  -4   8  -5   -0.09    0.51
  -4   8   5    1.25    0.64
   4   8  -5   -0.39    0.43
   4   8  -5    0.66    0.73
   4  -8   5    2.26    0.74
  -4  -8  -5    1.43    0.57
  -4  -8   6   21.03    1.63
   4   8   6   22.83    1.58
   4  -8  -6   20.59    1.53
   4  -8  -6   16.74    1.70
   4   8  -6   15.58    1.86
   4  -8   6   21.61    1.68
  -4  -8  -6   22.89    1.58
  -4   8   6   21.03    1.76
   4   8   7   12.34    1.20
   4  -8  -7   11.00    1.64
  -4  -8   7   13.67    1.71
  -4  -8   7   11.05    1.39
   4  -8  -7   12.76    1.44
   4  -8   7   14.46    1.58
  -4  -8  -7   11.54    1.34
  -4   8   7   10.80    1.50
  -4  -8   8    1.06    0.84
  -4  -8   8    0.75    0.72
   4  -8  -8    0.54    0.62
  -4   8  -8   -0.83    0.65
   4  -8  -8    0.58    0.92
   4   8   8    1.71    0.66
  -4  -8  -8    0.57    0.64
   4   8  -8    0.03    0.89
  -4   8   8   -0.04    0.69
   4  -8   8    0.41    0.71
  -4  -9   0   15.61    1.20
   4  -9   0   18.68    1.21
   4   9   0   18.14    1.34
  -4   9   0   20.32    1.51
   4  -9   0   16.05    1.18
  -4  -9   0   17.86    1.05
  -4  -9   1    5.23    0.78
  -4  -9   1    4.62    0.53
   4   9   1    5.65    0.82
   4   9   1    4.69    0.67
   4  -9  -1    4.34    0.71
   4  -9  -1    4.54    0.66
  -4   9  -1    4.69    0.80
   4  -9   1    3.47    0.67
  -4   9   1    4.64    0.51
  -4   9   1    5.73    0.90
   4  -9   1    5.85    0.70
  -4  -9  -1    4.18    0.67
   4   9  -1    5.27    0.86
  -4  -9  -1    5.89    0.72
   4   9   2   15.36    1.28
   4  -9  -2   20.80    1.13
   4  -9  -2   17.73    1.26
  -4  -9   2   15.61    1.29
   4  -9   2   17.60    1.32
  -4   9   2   16.67    1.41
   4   9  -2   17.52    1.41
  -4   9   2   17.33    1.08
  -4  -9  -2   17.71    1.21
  -4  -9  -2   15.67    1.13
   4  -9   2   16.83    1.10
  -4  -9   3   75.84    3.29
   4  -9  -3   75.31    3.14
   4   9   3   69.66    3.81
   4   9  -3   74.56    4.08
  -4   9   3   70.61    3.82
   4  -9   3   70.53    3.18
  -4  -9  -3   76.98    3.14
  -4   9   3   77.79    3.62
   4  -9  -4   36.39    2.03
  -4  -9   4   39.41    2.16
   4   9   4   34.10    2.20
  -4   9   4   40.11    2.08
   4   9  -4   35.99    2.58
   4  -9   4   34.15    2.07
  -4  -9  -4   35.45    1.97
  -4   9   4   36.83    2.35
   4  -9  -5    3.90    0.81
   4   9   5    5.81    0.92
  -4  -9   5    5.01    0.96
   4  -9   5    2.41    0.83
  -4  -9  -5    2.96    0.72
  -4   9   5    4.60    0.97
  -4   9   5    5.83    0.81
   4   9  -5    2.69    0.91
  -4   9  -6    1.04    0.66
   4   9   6    1.35    0.57
  -4  -9   6    0.94    0.66
   4  -9  -6    1.06    0.61
  -4   9   6    0.63    0.66
   4   9  -6    1.02    0.88
  -4  -9  -6    0.78    0.54
   4  -9   6    1.47    0.74
  -4   9   6    0.83    0.52
   4   9  -6    0.34    0.64
   4  -9  -7   -0.30    0.53
   4   9   7    0.01    0.44
  -4  -9   7   -0.67    0.58
  -4  -9   7   -0.17    0.62
  -4   9  -7    0.27    0.64
   4  -9   7    0.02    0.63
  -4  -9  -7    0.89    0.58
   4   9  -7    0.14    0.81
  -4   9   7    0.37    0.67
  -4  -9   8    1.94    0.96
  -4   9  -8    0.16    0.81
   4  -9  -8    1.38    0.76
  -4  -9   8    2.80    0.94
   4   9   8    1.99    0.69
   4  -9   8    3.61    1.02
  -4  -9  -8    1.35    0.71
  -4   9   8    1.38    0.87
   4   9  -8    0.42    1.01
  -4 -10   0    0.32    0.43
  -4 -10   0   -0.02    0.25
   4  10   0    0.17    0.35
   4 -10   0    0.40    0.43
   4  10   0    0.00    0.35
  -4  10   0    0.28    0.47
   4 -10   0   -0.25    0.34
   4 -10  -1    0.50    0.43
  -4 -10   1    0.38    0.26
   4  10   1    1.22    0.48
  -4 -10   1    1.25    0.53
  -4  10  -1   -0.03    0.44
   4 -10  -1    0.46    0.43
  -4 -10  -1    1.00    0.45
   4 -10   1    0.58    0.42
   4 -10   1    1.21    0.55
  -4 -10  -1    1.06    0.42
   4  10  -1   -0.23    0.30
  -4  10   1    0.90    0.55
   4  10  -1    0.77    0.48
   4 -10  -2    4.20    0.74
   4  10   2    5.60    0.91
  -4 -10   2    3.94    0.80
  -4 -10  -2    4.12    0.70
   4 -10   2    3.45    0.61
  -4  10   2    3.81    0.81
   4  10  -2    4.12    0.84
   4 -10   2    3.60    0.78
  -4 -10  -2    3.72    0.70
   4 -10  -3   -0.14    0.38
   4  10   3    0.29    0.44
  -4  10  -3    0.25    0.59
  -4 -10   3   -0.51    0.43
   4  10  -3    0.00    0.50
  -4  10   3    0.31    0.51
   4 -10   3   -0.37    0.48
  -4 -10  -3    0.19    0.43
   4  10  -3   -0.06    0.36
   4  10   4    0.00    0.38
   4 -10  -4   -0.19    0.47
  -4 -10   4   -0.25    0.49
  -4  10  -4   -0.22    0.51
   4  10  -4    0.01    0.42
  -4 -10  -4   -0.01    0.44
  -4  10   4   -0.06    0.31
   4  10  -4   -0.41    0.55
  -4  10   4    0.02    0.54
   4 -10   4   -1.03    0.44
   4  10   5    6.84    1.03
  -4 -10   5    9.21    1.27
   4 -10  -5    7.30    1.07
   4  10  -5    4.25    1.13
  -4 -10  -5   10.29    1.24
  -4  10   5    7.69    1.22
  -4  10   5    7.93    0.87
   4 -10   5    7.45    1.15
   4  10   6    3.07    0.75
   4 -10  -6    3.94    0.86
  -4 -10   6    3.51    0.92
  -4  10   6    4.54    0.81
   4 -10   6    2.83    0.90
  -4  10   6    2.68    0.91
  -4 -10  -6    1.99    0.69
   4  10  -6    1.05    0.92
  -4 -10   7    3.42    0.98
   4  10   7    3.39    0.83
   4 -10  -7    3.44    0.87
  -4  10   7    5.12    0.91
  -4 -10  -7    3.80    0.89
   4 -10   7    3.22    1.00
  -4  10   7    2.86    0.98
   4  10  -7    1.64    1.03
  -4  11   0    3.03    0.80
  -4 -11   0    2.32    0.50
   4 -11   0    2.30    0.61
   4 -11   0    3.17    0.72
  -4 -11   0    2.55    0.67
   4  11   0    1.74    0.59
  -4 -11   1   15.46    1.45
   4 -11  -1   14.77    1.16
   4 -11  -1   12.20    1.19
   4  11   1   11.13    1.14
  -4  11   1   12.72    1.34
   4 -11   1   12.81    1.21
  -4 -11  -1   12.88    1.24
   4  11  -1   13.60    1.28
  -4 -11  -1   10.46    1.07
   4 -11   1   13.06    1.31
  -4 -11   2   26.90    1.78
   4 -11  -2   29.48    1.72
   4  11   2   26.19    1.82
  -4 -11  -2   26.39    1.56
   4  11  -2   26.25    1.94
  -4  11   2   25.39    1.91
  -4 -11  -2   28.44    1.65
   4 -11   2   24.99    1.75
  -4 -11   3    4.63    0.95
   4 -11  -3    5.42    0.95
   4  11   3    6.87    1.03
   4  11  -3    4.70    0.99
   4 -11   3    6.13    1.05
  -4  11   3    5.66    1.03
  -4 -11  -3    6.46    0.95
   4  11   4   17.09    1.45
  -4 -11   4   19.16    1.78
   4 -11  -4   16.68    1.42
   4  11  -4   15.26    1.74
  -4 -11  -4   18.43    1.48
   4 -11   4   16.74    1.64
  -4  11   4   19.17    1.64
  -4 -11   5    0.09    0.65
  -4  11  -5    0.11    0.60
   4 -11  -5   -0.72    0.39
   4  11   5   -0.02    0.41
  -4 -11  -5    0.37    0.51
   4  11  -5    0.23    0.52
   4 -11   5   -0.23    0.59
   4  11  -5   -0.67    0.58
  -4  11   5    0.65    0.65
  -4  11  -6   -0.64    0.57
   4 -11  -6    2.01    0.74
   4  11   6    1.78    0.66
  -4 -11   6    3.13    0.99
   4 -11   6    0.27    0.67
   4  11  -6    0.24    0.67
  -4 -11  -6    1.91    0.68
   4  11  -6    0.73    0.86
  -4  11   6    0.94    0.75
  -4 -11   7   11.46    1.57
   4 -11  -7   11.39    1.47
   4  11   7   12.82    1.30
  -4  11   7   10.13    1.59
   4 -11   7   11.51    1.55
  -4 -11  -7   10.30    1.39
  -4  12   0    7.84    1.24
   4 -12   0    7.55    1.01
   4 -12   0    8.98    1.09
  -4 -12   0    7.61    1.10
  -4 -12   0    7.42    0.85
   4  12   0    7.78    1.14
   4  12   1   -0.14    0.40
   4 -12  -1   -0.10    0.45
  -4  12  -1   -0.43    0.56
  -4 -12   1   -0.41    0.46
   4 -12  -1    1.05    0.53
   4  12  -1    0.33    0.50
   4 -12   1   -0.07    0.53
  -4 -12  -1   -0.17    0.42
   4 -12   1    0.47    0.46
  -4 -12  -1   -0.22    0.38
  -4  12   1    0.52    0.55
   4  12   2   13.61    1.27
  -4 -12   2   15.31    1.61
   4 -12  -2   14.83    1.47
   4 -12   2   11.53    1.37
  -4  12   2   13.01    1.43
  -4 -12  -2   14.45    1.37
   4  12  -2   13.82    1.38
   4 -12  -3    5.09    0.92
  -4 -12   3    6.28    1.10
   4  12   3    5.96    1.04
  -4 -12  -3    5.29    0.96
   4 -12   3    3.85    0.96
   4  12  -3    4.02    1.01
  -4  12   3    5.37    1.04
   4  12   4   11.41    1.17
   4 -12  -4    9.22    1.21
  -4 -12   4   10.47    1.40
  -4  12   4    9.08    1.31
  -4 -12  -4   10.74    1.34
   4 -12   4   10.92    1.39
   4  12  -4    5.76    1.20
   4  12   5    0.53    0.52
  -4 -12   5    0.45    0.69
   4 -12  -5    0.96    0.60
  -4  12  -5    0.00    0.63
   4 -12   5    0.40    0.63
  -4 -12  -5    0.39    0.56
  -4  12   5    0.32    0.65
   4  12  -5   -0.01    0.80
   4  12  -5    0.51    0.59
  -4  12  -6    0.11    0.70
   4 -12  -6    1.21    0.66
  -4 -12   6    1.71    0.86
   4  12   6    1.23    0.59
   4 -12   6    0.63    0.78
   4  12  -6    0.24    0.96
   4  12  -6   -0.54    0.58
  -4  12   6    0.64    0.75
  -4 -12  -6    0.96    0.67
   4  13   0   35.18    2.39
  -4  13   0   36.16    2.54
   4 -13   0   38.96    2.07
   4 -13   0   40.13    2.14
  -4 -13   0   36.24    2.15
   4  13   1   32.57    2.22
   4 -13  -1   36.90    2.06
  -4 -13   1   31.40    2.05
  -4 -13  -1   34.62    1.98
  -4  13   1   34.27    2.39
  -4 -13  -1   31.30    1.84
   4 -13   1   35.78    2.08
   4  13  -1   31.45    2.29
   4 -13  -2    5.94    1.05
  -4 -13   2    5.59    1.07
   4  13   2    5.65    1.02
  -4  13   2    5.77    1.14
  -4 -13  -2    5.60    0.93
   4 -13   2    3.37    0.90
   4  13  -2    4.77    1.03
   4  13   3    0.69    0.53
  -4 -13   3    0.64    0.67
   4 -13  -3    0.67    0.57
  -4  13  -3    0.26    0.72
   4  13  -3    0.79    0.71
   4 -13   3    0.26    0.59
  -4  13   3    0.62    0.62
  -4 -13  -3    0.34    0.52
   4 -13  -4    8.18    1.17
   4  13   4    9.03    1.28
  -4 -13   4    4.78    1.12
   4 -13   4    7.24    1.22
  -4 -13  -4    7.22    1.18
   4  13  -4    3.45    1.05
  -4  13   4    7.77    1.29
   4 -13  -5   -0.12    0.56
  -4  13  -5   -0.23    0.66
  -4 -13   5   -0.19    0.66
   4  13   5    0.95    0.62
   4  13  -5   -0.35    0.53
  -4  13   5    0.12    0.67
  -4 -13  -5    0.23    0.62
   4 -13   5   -0.06    0.70
   4  13  -5   -0.59    0.69
  -4  13  -6   -0.16    0.71
   4  13   6    1.16    0.69
   4 -13  -6    0.74    0.64
  -4 -13  -6    0.84    0.72
  -4  13   6    1.37    0.88
   4  13  -6    0.35    1.01
   4  13  -6    0.03    0.65
   4 -13   6    0.62    0.80
  -4  14   0    5.37    1.07
  -4 -14   0    4.96    0.99
   4  14   0    5.87    1.09
   4 -14   0    6.06    1.04
   4 -14   0    5.69    1.00
   4  14   1    8.98    1.31
  -4 -14   1   10.19    1.39
   4 -14  -1    9.62    1.29
   4 -14   1    8.32    1.23
  -4 -14  -1    9.34    1.14
  -4  14   1    9.18    1.47
   4  14  -1    8.95    1.35
  -4 -14  -1    8.36    1.18
   4  14   2    6.00    1.09
   4 -14  -2    6.27    1.05
  -4 -14   2    5.67    1.11
   4  14  -2    4.25    1.03
  -4  14   2    3.83    0.99
  -4 -14  -2    4.33    0.89
   4 -14   2    4.94    1.05
  -4 -14   3   -0.31    0.62
   4  14   3    0.22    0.51
  -4  14  -3   -0.41    0.61
   4 -14  -3    0.58    0.64
   4 -14   3    0.43    0.67
  -4 -14  -3    0.12    0.57
   4  14  -3   -0.02    0.65
  -4  14   3    0.59    0.69
   4 -14  -4    0.36    0.58
  -4 -14   4    0.34    0.71
   4  14   4    0.39    0.55
  -4  14  -4   -0.31    0.67
   4  14  -4   -0.47    0.71
   4 -14   4   -0.25    0.65
  -4 -14  -4   -0.27    0.58
  -4  14   4   -0.08    0.62
   4  14   5    0.33    0.62
  -4  14  -5   -0.32    0.65
   4 -14  -5   -0.27    0.57
  -4 -14   5    0.83    0.79
   4  14  -5   -0.20    0.82
  -4 -14  -5    0.97    0.67
  -4  14   5    0.46    0.78
   4 -14   5   -0.66    0.64
  -4 -15   0   18.03    1.84
   4  15   0   13.68    1.51
   4 -15   0   20.67    1.67
  -4 -15   1    1.42    0.78
   4 -15  -1    0.60    0.64
   4  15   1    0.27    0.52
  -4  15  -1    0.19    0.80
   4 -15   1    1.16    0.78
   4  15  -1    0.37    0.54
  -4  15   1   -0.09    0.64
   4 -15  -2   12.09    1.47
   4  15   2   11.63    1.31
  -4 -15   2    8.90    1.38
   4 -15   2    9.40    1.42
   4  15  -2    8.19    1.40
  -4 -15  -2   13.05    1.44
  -4  15   2   10.90    1.61
   4 -15  -3   14.64    1.60
   4  15   3   14.88    1.43
   4 -15   3   11.46    1.58
   4  15  -3    7.41    1.39
  -4 -15  -3   12.14    1.49
  -4  15   3   11.79    1.64
  -4 -15   4    1.27    0.84
  -4  15  -4   -0.39    0.71
   4  15   4    1.46    0.73
   4 -15  -4    1.94    0.83
   4 -15   4   -0.08    0.75
   4  15  -4    0.09    0.77
  -4 -15  -4    1.40    0.73
  -4  15   4    1.44    0.84
   4  16   0    9.36    1.46
  -4 -16   0    8.65    1.36
  -4  16  -1   -0.55    0.85
   4  16   1    1.74    0.72
  -4 -16   1    1.64    0.87
   4 -16   1    1.11    0.76
   4  16  -1    0.56    0.68
  -4  16   1    1.97    0.92
  -4 -16   2    0.56    0.76
  -4  16  -2   -1.19    0.76
   4  16   2   -0.02    0.52
   4 -16  -2    1.34    0.76
   4  16  -2    0.70    0.75
  -4  16   2    0.34    0.70
   4 -16   2    0.01    0.73
  -5   0   0   -0.41    0.18
  -5   0   0    0.00    0.22
   5   0   0   -0.22    0.14
   5   0   0   -0.19    0.16
   5   0   1   31.02    1.51
  -5   0  -1   30.41    1.32
   5   0  -1   30.40    1.22
  -5   0   1   29.76    1.30
  -5   0  -1   31.85    1.50
  -5   0   1   29.61    1.54
   5   0  -1   30.70    1.61
  -5   0  -2  242.71    7.55
   5   0  -2  232.39    7.52
   5   0   2  233.09   10.44
  -5   0   2  235.96    7.57
  -5   0  -2  246.93    7.63
  -5   0  -2  231.17    9.91
  -5   0   2  229.54   10.02
  -5   0  -3   40.45    1.57
  -5   0  -3   34.91    1.96
  -5   0   3   40.65    1.62
   5   0  -3   39.47    1.58
  -5   0   3   39.49    2.11
  -5   0  -3   39.99    1.70
   5   0  -3   40.59    2.31
  -5   0  -3   41.30    2.24
  -5   0   4    0.66    0.42
  -5   0  -4    0.91    0.51
   5   0  -4    0.87    0.61
  -5   0  -4    0.18    0.39
  -5   0   4    0.61    0.30
  -5   0  -4    0.72    0.28
  -5   0  -4    1.74    0.42
   5   0  -4    1.23    0.32
  -5   0  -5    0.53    0.30
  -5   0   5    0.06    0.41
  -5   0  -5    0.48    0.57
   5   0  -5    0.07    0.29
   5   0  -5    0.11    0.56
  -5   0  -5    0.90    0.41
  -5   0   5    0.09    0.29
   5   0   6    8.90    0.87
  -5   0  -6    7.13    0.73
  -5   0   6    8.64    1.18
   5   0   6    9.20    1.12
   5   0  -6    8.62    1.34
  -5   0  -6   10.36    1.43
  -5   0  -7    6.68    1.25
  -5   0   7    7.53    1.21
   5   0  -7    7.50    1.36
   5   0   7    6.61    1.07
  -5   0  -7    6.45    0.74
  -5   0   8    1.39    0.78
  -5   0  -8    1.84    0.97
   5   0   8    1.85    0.76
   5   0  -8    1.35    0.89
   5   0   9    0.49    0.66
  -5   0   9    0.40    0.72
  -5   0  -9    0.32    0.91
   5   0  -9    1.61    1.03
  -5   1   0    0.06    0.21
   5  -1   0    0.13    0.14
  -5  -1   0    0.08    0.22
  -5  -1   0   -0.07    0.15
  -5   1   0    0.22    0.23
   5   1   0   -0.02    0.14
   5   1   0   -0.06    0.17
   5  -1   0   -0.06    0.15
   5  -1  -1    3.71    0.38
  -5  -1   1    4.67    0.51
  -5   1  -1    3.51    0.45
  -5  -1   1    4.29    0.44
   5   1   1    3.82    0.43
  -5   1  -1    3.52    0.43
   5  -1  -1    4.19    0.51
   5   1  -1    3.54    0.34
  -5   1   1    4.11    0.45
  -5  -1  -1    4.24    0.47
   5  -1   1    3.70    0.34
  -5   1   1    3.24    0.45
   5  -1   1    4.19    0.41
  -5  -1  -1    3.86    0.38
   5   1  -1    4.21    0.53
  -5  -1   2    8.31    0.68
  -5   1  -2    7.77    0.68
   5  -1  -2    7.62    0.76
   5   1   2    7.35    0.60
  -5  -1   2    7.36    0.69
  -5   1  -2    8.27    0.67
   5  -1  -2    6.62    0.57
  -5   1   2    6.27    0.71
  -5  -1  -2    8.02    0.55
  -5  -1  -2    7.43    0.57
   5   1  -2    6.82    0.50
  -5  -1  -2    7.41    0.63
   5   1  -2    6.65    0.75
  -5   1   2    7.65    0.60
  -5  -1   3   87.00    3.03
  -5   1  -3   86.47    3.08
  -5   1  -3   85.52    4.12
  -5  -1   3   84.42    3.90
   5  -1  -3   81.72    2.99
  -5   1  -3   83.34    2.91
  -5   1  -3   81.49    3.81
  -5   1   3   87.54    2.92
   5   1  -3   73.23    4.19
  -5  -1  -3   84.04    2.97
  -5   1   3   82.08    3.93
  -5  -1  -3   86.28    3.02
  -5  -1  -3   89.77    3.85
   5   1  -3   81.73    2.89
  -5  -1   4   24.99    1.26
   5   1   4   23.83    1.44
   5  -1  -4   24.06    1.24
  -5  -1   4   23.82    1.57
  -5   1  -4   23.36    1.11
  -5   1  -4   26.72    1.70
   5  -1  -4   24.62    1.77
  -5   1  -4   24.02    1.32
  -5   1   4   23.64    1.12
  -5  -1  -4   26.07    1.27
   5   1  -4   26.34    1.17
  -5  -1  -4   22.89    1.19
  -5   1   4   24.86    1.62
   5   1  -4   22.63    1.75
  -5  -1  -4   26.34    1.75
  -5   1  -5   80.04    4.30
  -5   1  -5   71.67    4.00
  -5   1  -5   83.24    2.98
   5  -1  -5   85.68    4.49
  -5  -1   5   81.68    4.09
   5  -1  -5   82.48    3.13
  -5  -1   5   81.93    3.07
   5   1   5   79.18    3.94
  -5   1  -5   91.02    3.23
  -5  -1  -5   80.70    3.07
  -5   1   5   78.32    4.08
  -5  -1  -5   80.97    4.38
   5   1  -5   85.61    3.01
  -5  -1  -5   89.54    3.14
   5   1  -5   85.63    4.55
   5  -1  -6    7.85    1.27
   5   1   6    5.58    0.91
  -5  -1   6    5.05    0.93
   5  -1  -6    5.56    0.71
  -5   1  -6    5.25    1.04
  -5   1  -6    6.05    0.64
  -5  -1  -6    6.30    1.18
   5  -1   6    5.22    0.75
   5   1  -6    3.89    0.98
  -5   1   6    6.49    1.01
  -5  -1  -6    5.99    0.70
  -5  -1   7    5.94    1.07
   5  -1  -7    5.44    1.26
  -5   1  -7    5.99    1.21
   5   1   7    7.26    1.09
  -5  -1  -7    6.81    1.30
  -5   1   7    5.88    1.07
   5  -1   7    7.38    1.10
  -5  -1  -7    6.27    0.75
   5   1  -7    4.57    1.15
  -5   1  -8    0.40    0.75
   5   1   8    0.44    0.61
   5  -1  -8    1.18    0.91
  -5  -1   8    1.05    0.74
  -5  -1  -8    0.34    0.77
   5   1  -8    1.00    0.91
   5  -1   8    0.03    0.58
  -5   1   8    0.22    0.63
  -5   1  -9   -0.79    0.75
   5  -1  -9   -0.08    0.79
   5   1   9    0.23    0.71
  -5  -1   9    0.22    0.74
   5  -1   9    0.19    0.63
  -5  -1  -9   -0.65    0.76
  -5   1   9    0.42    0.74
   5   1  -9    0.24    0.85
  -5   2   0   -0.20    0.22
   5   2   0    0.07    0.21
   5  -2   0   -0.04    0.14
  -5  -2   0    0.03    0.14
   5  -2   0   -0.10    0.17
  -5   2   0   -0.08    0.21
  -5  -2   0   -0.21    0.22
   5   2   1   50.03    2.53
  -5   2  -1   50.26    2.48
  -5  -2   1   50.77    2.00
   5  -2  -1   51.10    1.93
  -5   2  -1   53.11    2.01
   5  -2  -1   47.39    2.50
  -5  -2   1   53.01    2.36
  -5  -2  -1   53.42    1.91
   5  -2   1   52.34    2.35
   5  -2   1   55.05    1.91
  -5  -2  -1   51.01    2.00
  -5   2   1   52.15    2.51
   5   2  -1   52.65    1.83
  -5   2   1   55.83    1.94
   5   2  -1   54.55    2.60
   5  -2  -2    3.86    0.47
  -5  -2   2    4.45    0.54
   5  -2  -2    5.46    0.71
  -5   2  -2    3.88    0.51
  -5   2  -2    4.52    0.53
   5   2   2    3.58    0.42
   5   2   2    3.66    0.53
  -5  -2   2    3.26    0.51
  -5  -2  -2    4.19    0.46
  -5   2   2    4.10    0.59
  -5   2   2    4.14    0.44
   5  -2   2    4.27    0.42
   5   2  -2    3.76    0.63
   5   2  -2    3.66    0.35
  -5  -2  -2    4.29    0.49
   5  -2  -3    6.75    0.66
   5   2   3    5.58    0.61
   5   2   3    5.13    0.65
  -5   2  -3    5.60    0.68
   5  -2  -3    8.28    0.99
  -5   2  -3    7.40    0.73
  -5  -2   3    6.89    0.73
  -5  -2   3    6.33    0.66
  -5   2   3    6.08    0.77
  -5   2   3    6.36    0.53
   5   2  -3    5.58    0.48
   5   2  -3    5.23    0.81
  -5  -2  -3    7.22    0.65
  -5  -2  -3    6.59    0.61
   5   2   4    5.03    0.66
  -5   2  -4    5.21    0.82
  -5  -2   4    4.51    0.71
  -5   2  -4    4.81    0.48
   5  -2  -4    5.22    0.92
  -5  -2   4    2.83    0.51
  -5   2  -4    4.40    0.63
   5  -2  -4    4.63    0.60
  -5   2   4    5.22    0.49
  -5   2   4    5.05    0.79
  -5  -2  -4    4.57    0.57
   5   2  -4    5.11    0.48
   5   2  -4    5.36    0.93
  -5  -2  -4    4.22    0.54
   5   2   5    6.63    0.86
   5  -2  -5    7.60    0.82
  -5   2  -5    6.31    1.01
   5  -2  -5    7.91    1.22
  -5   2  -5    6.95    0.59
  -5  -2   5    6.66    0.94
  -5  -2   5    7.44    0.78
  -5   2   5    6.64    0.97
  -5  -2  -5    8.76    0.78
   5   2  -5    5.43    1.04
  -5  -2  -5    7.85    0.76
  -5  -2  -5    7.82    1.20
  -5   2  -6    7.98    0.71
   5  -2  -6    8.09    1.33
   5   2   6    8.36    1.05
  -5   2  -6    9.28    1.27
   5  -2  -6    6.60    0.85
  -5  -2   6    8.06    1.15
  -5  -2   6    7.72    0.85
  -5   2   6    7.12    1.07
   5  -2   6   10.16    1.02
  -5  -2  -6    7.86    1.31
   5   2  -6    6.01    1.20
  -5  -2  -6    6.97    0.80
  -5  -2   7    3.49    0.90
   5   2   7    4.62    0.91
   5  -2  -7    3.32    1.02
  -5   2  -7    3.50    0.96
  -5  -2  -7    4.32    1.09
  -5  -2  -7    4.67    0.72
  -5   2   7    3.38    0.89
   5   2  -7    3.48    1.05
  -5  -2   8    1.34    0.77
   5   2   8    1.20    0.69
  -5   2  -8    1.33    0.87
   5  -2  -8    1.04    0.87
  -5   2   8    1.12    0.72
   5  -2   8    2.41    0.83
  -5  -2  -8    1.59    0.55
   5   2  -8    1.13    0.90
  -5  -2  -8    1.75    0.97
   5   2   9    0.64    0.70
  -5   2  -9   -0.41    0.74
  -5  -2   9    0.37    0.77
   5  -2  -9    0.04    0.85
   5  -2   9    0.02    0.66
  -5  -2  -9    0.26    0.84
  -5   2   9    0.48    0.72
   5   2  -9   -0.29    0.80
  -5   3   0    0.13    0.26
   5   3   0   -0.08    0.21
  -5  -3   0    0.17    0.25
  -5   3   0   -0.34    0.20
  -5  -3   0   -0.04    0.14
   5  -3   0   -0.14    0.17
  -5  -3   1  155.42    6.68
   5   3   1  155.44    7.16
   5  -3  -1  158.42    5.25
  -5   3  -1  150.56    5.24
  -5  -3   1  149.17    5.29
   5  -3  -1  162.14    7.05
  -5   3  -1  160.17    6.90
  -5  -3  -1  155.56    5.24
  -5   3   1  163.92    5.17
   5  -3   1  159.07    5.18
   5   3  -1  160.41    7.22
  -5   3   1  164.07    6.92
  -5  -3  -1  157.61    5.19
  -5   3  -2   17.91    1.05
   5   3   2   16.98    0.93
   5   3   2   17.22    1.13
   5  -3  -2   19.45    1.20
  -5  -3   2   18.12    1.12
  -5   3  -2   19.74    1.08
  -5  -3   2   17.64    1.06
   5  -3  -2   18.99    1.00
   5   3  -2   17.82    1.26
  -5  -3  -2   18.41    0.97
  -5   3   2   18.69    0.89
   5  -3   2   16.82    0.85
  -5   3   2   18.48    1.24
   5   3  -2   18.63    0.78
  -5  -3  -2   18.43    0.96
   5   3   3   51.57    2.58
   5   3   3   50.70    2.79
  -5  -3   3   55.90    2.77
  -5   3  -3   56.08    2.84
   5  -3  -3   54.08    2.24
   5  -3  -3   55.42    2.96
  -5  -3   3   59.56    2.29
  -5   3  -3   58.91    2.31
   5  -3   3   56.06    2.05
   5   3  -3   58.85    3.10
  -5  -3  -3   57.42    2.15
  -5   3   3   57.38    2.86
  -5   3   3   58.95    2.01
   5   3  -3   53.93    1.94
  -5  -3  -3   56.07    2.19
   5  -3  -4    0.41    0.50
   5  -3  -4    0.47    0.34
  -5   3  -4   -0.09    0.43
  -5   3  -4    0.31    0.37
   5   3   4    0.07    0.27
  -5   3  -4   -0.18    0.33
  -5  -3   4   -0.24    0.31
   5   3   4    0.00    0.28
  -5  -3   4    0.05    0.35
  -5  -3  -4    0.18    0.28
  -5   3   4    0.17    0.36
  -5  -3  -4    0.20    0.27
  -5   3   4    0.54    0.23
   5   3  -4    0.44    0.49
   5   3  -4    0.36    0.21
   5  -3   4    0.12    0.20
   5  -3  -5   -0.33    0.52
  -5  -3   5    0.05    0.39
   5   3   5    0.09    0.34
  -5   3  -5   -0.10    0.42
  -5   3  -5    0.10    0.48
   5  -3  -5    0.46    0.39
  -5  -3   5    0.60    0.43
   5   3  -5   -0.34    0.52
  -5  -3  -5   -0.20    0.29
   5  -3   5    0.31    0.38
  -5  -3  -5    0.38    0.31
  -5   3   5    0.26    0.42
   5  -3  -6    5.63    0.79
   5  -3  -6    4.01    1.05
  -5   3  -6    5.18    0.99
  -5  -3   6    3.83    0.84
   5   3   6    4.12    0.79
  -5  -3   6    5.38    0.79
   5   3  -6    4.33    1.07
  -5  -3  -6    4.64    1.09
  -5  -3  -6    4.81    0.71
  -5   3   6    4.89    0.94
   5  -3   6    4.04    0.74
   5  -3  -7    4.47    1.12
   5   3   7    4.01    0.86
   5  -3  -7    3.07    0.67
  -5  -3   7    4.10    0.94
  -5   3  -7    3.71    0.97
  -5   3  -7    0.55    0.68
  -5  -3  -7    2.63    1.02
   5  -3   7    3.12    0.72
  -5   3   7    3.94    0.91
  -5  -3  -7    3.04    0.64
   5   3  -7    1.76    0.88
   5   3   8    0.28    0.61
  -5  -3   8    0.79    0.73
   5  -3  -8    0.03    0.82
  -5   3  -8    0.81    0.78
  -5  -3  -8    0.38    0.48
   5   3  -8   -0.04    0.66
   5  -3   8    0.17    0.64
  -5   3   8    0.37    0.66
  -5  -3  -8   -0.21    0.75
  -5   3  -9    8.24    1.54
  -5  -3   9    7.83    1.44
   5  -3  -9    8.44    1.73
   5   3  -9    5.86    1.47
  -5   3   9   11.56    1.65
  -5  -3  -9    9.23    1.68
   5  -3   9   10.67    1.58
  -5   4   0   -0.41    0.27
  -5   4   0   -0.43    0.21
   5   4   0   -0.04    0.25
   5  -4   0   -0.22    0.20
  -5  -4   0   -0.30    0.25
  -5  -4   0   -0.36    0.14
   5   4   1   45.98    2.37
  -5   4  -1   47.11    2.39
   5  -4  -1   47.19    2.17
   5  -4  -1   44.30    1.85
  -5   4  -1   43.30    1.87
  -5  -4   1   44.33    1.91
  -5  -4   1   45.25    1.65
  -5  -4  -1   47.56    1.80
  -5   4   1   47.46    1.77
  -5  -4  -1   44.46    1.88
  -5   4   1   45.61    2.37
   5   4  -1   46.31    2.42
   5  -4   1   46.12    1.78
   5   4   2   12.50    0.72
  -5   4  -2   12.13    0.87
   5  -4  -2   14.05    0.91
  -5  -4   2   12.72    0.93
  -5   4  -2   13.07    0.82
  -5  -4   2   11.83    0.90
   5  -4  -2   13.88    0.93
   5   4   2   13.22    0.96
  -5   4   2   13.64    0.75
   5   4  -2   12.25    0.60
   5  -4   2   12.21    0.74
  -5  -4  -2   11.92    0.79
  -5   4   2   12.39    1.06
   5   4  -2   12.95    1.05
  -5  -4  -2   12.45    0.84
   5  -4  -3    3.34    0.54
  -5   4  -3    3.30    0.56
  -5  -4   3    3.80    0.60
  -5  -4   3    3.34    0.57
  -5   4  -3    3.29    0.56
   5   4   3    2.51    0.51
   5  -4  -3    3.89    0.65
   5   4   3    3.42    0.45
   5  -4   3    3.61    0.42
  -5   4   3    2.82    0.60
  -5  -4  -3    3.04    0.48
   5   4  -3    3.05    0.29
   5   4  -3    2.33    0.64
  -5   4   3    3.06    0.36
  -5  -4  -3    2.62    0.43
   5   4   4    5.66    0.70
  -5  -4   4    5.46    0.81
   5   4   4    5.78    0.76
  -5  -4   4    6.49    0.81
   5  -4  -4    6.86    0.79
  -5   4  -4    7.00    0.90
   5  -4  -4    6.43    0.91
   5  -4   4    6.31    0.80
  -5  -4  -4    6.06    0.70
   5   4  -4    3.63    0.81
  -5   4   4    5.30    0.85
   5  -4   4    6.53    0.57
  -5  -4  -4    6.98    0.66
   5   4   5    7.38    0.78
  -5  -4   5    5.81    0.83
  -5   4  -5    6.55    0.98
  -5  -4   5    6.84    0.99
   5  -4  -5    6.99    0.84
   5   4   5    6.95    0.87
   5  -4  -5    6.58    1.06
   5  -4   5    7.68    0.64
  -5   4   5    7.30    1.05
   5   4  -5    4.44    0.95
  -5  -4  -5    7.38    0.83
   5  -4   5    7.31    0.90
  -5   4  -6   29.37    2.21
   5   4   6   33.48    2.07
  -5  -4   6   33.76    2.25
  -5  -4   6   36.15    1.89
   5  -4  -6   36.70    1.91
   5  -4  -6   30.78    2.36
   5   4   6   38.20    2.12
  -5   4   6   32.05    2.21
   5   4  -6   29.98    2.45
  -5  -4  -6   33.95    1.76
   5  -4   6   35.59    1.88
   5  -4  -7    9.63    1.09
  -5  -4   7    9.56    1.34
   5   4   7    9.29    1.23
  -5   4  -7    7.41    1.30
   5  -4  -7    6.77    1.33
   5  -4   7    7.90    1.03
  -5  -4  -7    7.03    0.92
   5   4  -7    5.43    1.26
  -5   4   7    6.79    1.12
  -5  -4   8    1.49    0.80
  -5   4  -8    2.69    1.01
   5  -4  -8    2.09    1.00
  -5  -4  -8    1.38    0.54
  -5   4   8    0.88    0.72
   5   4  -8    1.22    0.89
  -5  -4   9    0.36    0.76
  -5   4  -9    0.26    0.89
   5  -4  -9    0.70    1.07
  -5   4   9    0.32    0.71
   5  -4   9    0.13    0.68
   5   4  -9    0.44    0.87
   5   5   0    0.02    0.14
  -5   5   0    0.17    0.34
  -5  -5   0    0.13    0.29
   5   5   0   -0.08    0.25
  -5   5   0    0.00    0.26
   5  -5   0    0.00    0.22
  -5  -5   0   -0.24    0.15
   5  -5  -1  176.17    5.70
   5   5   1  166.59    7.73
  -5   5  -1  168.50    7.48
  -5  -5   1  160.01    5.42
  -5   5  -1  158.64    5.63
  -5  -5   1  171.64    5.76
  -5   5   1  172.86    7.47
  -5   5   1  160.89    7.42
  -5   5   1  177.15    5.57
  -5  -5  -1  169.52    5.59
  -5  -5  -1  170.76    5.67
   5  -5   1  171.34    5.58
   5   5  -1  169.38    7.79
  -5  -5   2   -0.15    0.30
   5   5   2    0.37    0.20
   5  -5  -2   -0.06    0.30
   5   5   2    0.47    0.30
  -5   5  -2   -0.17    0.35
  -5   5  -2    0.00    0.29
   5  -5  -2    0.55    0.35
  -5   5  -2    0.31    0.26
   5   5  -2    0.09    0.13
   5   5  -2   -0.18    0.26
   5  -5   2    0.08    0.19
  -5  -5  -2   -0.23    0.19
  -5   5   2    0.20    0.23
  -5  -5  -2    0.10    0.25
   5   5  -2    0.64    0.38
  -5   5   2    0.23    0.33
   5   5   3   12.28    0.84
  -5   5  -3   12.78    0.97
  -5  -5   3   12.74    1.12
   5   5   3    9.77    0.93
   5  -5  -3   11.57    0.98
   5  -5  -3   13.80    1.00
  -5   5   3   13.50    0.70
   5   5  -3   13.08    1.19
  -5  -5  -3   13.00    0.93
   5   5  -3   11.93    0.57
   5  -5   3   12.75    0.76
   5  -5   3   13.39    1.04
  -5  -5  -3   13.64    0.86
  -5   5   3   13.24    1.13
   5  -5  -4    9.04    0.97
  -5  -5   4    9.05    1.00
  -5   5  -4    9.47    0.92
   5   5   4    7.71    0.83
   5  -5  -4    9.15    0.98
  -5  -5   4   10.16    1.04
   5   5   4    9.59    0.84
  -5  -5  -4    8.49    0.89
   5   5  -4   10.57    1.17
   5  -5   4    7.09    0.88
  -5  -5  -4   10.08    0.75
   5  -5   4    9.00    0.66
  -5   5   4    9.87    1.04
   5   5   5    0.92    0.43
   5   5   5    0.90    0.45
   5  -5  -5    0.97    0.46
   5  -5  -5    1.25    0.67
  -5  -5   5    0.67    0.48
  -5   5  -5   -0.14    0.47
  -5   5  -5    0.94    0.57
  -5  -5   5    0.85    0.54
   5  -5   5    1.81    0.59
  -5  -5  -5    1.07    0.44
  -5   5   5    0.92    0.56
   5   5  -5    1.17    0.66
   5   5   6   -0.01    0.34
   5   5   6    0.26    0.46
  -5   5  -6    0.03    0.58
   5  -5  -6    0.48    0.48
  -5   5  -6   -0.04    0.50
  -5  -5   6    1.22    0.57
  -5  -5   6   -0.19    0.52
   5  -5  -6    0.28    0.65
  -5  -5  -6    0.04    0.41
  -5   5   6   -0.41    0.48
   5  -5   6    0.03    0.45
   5   5  -6    0.41    0.70
   5  -5  -7    5.02    0.89
  -5  -5   7    4.33    1.02
  -5  -5   7    4.10    0.87
   5  -5  -7    4.50    1.19
  -5   5  -7    4.57    1.03
   5   5   7    4.63    0.81
  -5  -5  -7    3.92    0.77
   5   5  -7    3.31    1.13
  -5   5   7    3.97    0.94
   5  -5   7    4.95    0.92
  -5  -5   8    3.18    1.02
   5   5   8    1.97    0.65
   5  -5  -8    4.00    1.25
  -5   5  -8    4.16    1.10
   5  -5  -8    2.97    0.79
  -5   5  -8    0.00    0.71
  -5  -5  -8    3.09    0.73
   5   5  -8    2.43    1.07
  -5   5   8    3.45    0.95
  -5  -5   9    8.12    1.47
   5  -5  -9    6.44    1.61
   5   5   9   10.44    1.15
   5   5  -9    3.85    1.34
   5  -5   9    6.09    1.33
  -5  -5  -9    7.59    1.07
  -5   5   9   10.05    1.51
  -5  -6   0   -0.21    0.27
  -5  -6   0   -0.13    0.17
  -5   6   0    0.03    0.27
   5  -6   0   -0.09    0.24
  -5   6   0    0.16    0.34
   5   6   0   -0.10    0.16
   5   6   0   -0.05    0.24
  -5   6  -1   13.85    1.18
  -5  -6   1   14.85    1.00
   5   6   1   12.19    1.00
  -5  -6   1   12.83    0.70
   5  -6  -1   13.60    0.97
  -5   6   1   14.25    0.85
   5  -6   1   13.33    0.89
  -5  -6  -1   15.38    0.89
  -5   6   1   13.33    0.75
   5   6  -1   14.44    1.09
  -5   6   1   12.62    1.10
  -5  -6  -1   14.36    0.96
  -5  -6   2   26.74    1.52
  -5  -6   2   25.74    1.05
   5  -6  -2   24.93    1.40
   5   6   2   26.32    1.40
  -5   6  -2   26.44    1.46
   5   6   2   27.57    1.67
  -5   6   2   29.18    1.43
  -5  -6  -2   25.48    1.35
   5  -6   2   28.06    1.28
  -5   6   2   28.90    1.76
   5   6  -2   27.07    1.75
  -5   6   2   28.95    1.22
  -5  -6  -2   27.06    1.36
   5  -6   2   25.34    1.45
   5  -6  -3   18.15    1.26
  -5  -6   3   16.27    1.23
   5   6   3   15.98    1.24
   5   6   3   16.16    1.08
  -5   6  -3   17.12    1.19
   5  -6  -3   17.79    1.20
   5  -6   3   16.40    1.21
  -5   6   3   18.22    0.87
  -5   6   3   18.98    1.42
  -5  -6  -3   19.99    1.17
   5  -6   3   18.76    0.97
   5   6  -3   18.83    1.47
  -5  -6  -3   20.42    1.08
  -5   6  -4   -0.30    0.41
  -5   6  -4    0.36    0.46
   5   6   4   -0.02    0.29
   5   6   4    0.01    0.30
   5  -6  -4    0.07    0.44
  -5  -6   4    0.23    0.42
   5  -6  -4    0.29    0.40
  -5   6   4    0.30    0.41
   5  -6   4   -0.03    0.41
   5   6  -4   -0.33    0.47
   5  -6   4   -0.19    0.20
  -5  -6  -4   -0.18    0.31
   5   6   5    1.13    0.46
   5  -6  -5    0.37    0.56
  -5   6  -5   -0.34    0.49
  -5  -6   5    1.19    0.57
  -5  -6   5    1.22    0.55
   5  -6  -5    1.07    0.49
  -5   6  -5    0.44    0.53
   5  -6   5    1.11    0.59
   5   6  -5    1.05    0.71
  -5   6   5    1.06    0.57
  -5  -6  -5    1.13    0.48
  -5  -6   6    5.21    1.02
   5  -6  -6    5.32    0.92
   5  -6  -6    5.01    1.06
  -5   6  -6    6.96    1.12
  -5  -6   6    5.71    0.91
   5   6   6    5.58    0.88
  -5  -6  -6    5.15    0.84
  -5   6   6    5.01    1.01
   5  -6   6    5.59    0.92
   5   6  -6    3.68    1.05
   5  -6  -7   10.00    1.57
  -5  -6   7    8.66    1.35
   5   6   7    9.79    1.03
   5  -6  -7    9.57    1.17
  -5  -6   7    8.60    1.16
   5  -6   7    9.54    1.24
  -5   6   7    9.14    1.36
   5   6  -7    5.47    1.36
  -5  -6  -7    9.49    1.12
   5  -6  -8    2.26    1.10
  -5  -6   8    2.06    0.92
   5  -6  -8    3.03    0.81
   5   6   8    2.28    0.66
  -5   6  -8    0.10    0.71
  -5  -6  -8    1.71    0.67
   5  -6   8    1.63    0.76
   5   6  -8    1.04    0.97
  -5   6   8    1.08    0.75
   5  -6  -9    0.17    0.98
  -5  -6   9   -0.06    0.72
   5   6   9    0.12    0.49
   5   6  -9   -0.32    0.90
  -5  -6  -9    0.09    0.57
  -5   6   9    0.22    0.78
  -5   7   0   -0.19    0.32
  -5  -7   0   -0.04    0.21
   5   7   0   -0.08    0.29
   5  -7   0   -0.16    0.25
   5   7   0    0.00    0.18
  -5   7   0    0.06    0.15
   5  -7   0   -0.17    0.28
  -5  -7   0   -0.23    0.28
   5   7   1    5.56    0.78
  -5  -7   1    5.51    0.51
   5  -7  -1    7.64    0.74
   5  -7  -1    5.54    0.70
  -5   7  -1    4.87    0.83
  -5  -7   1    6.14    0.78
   5   7  -1    6.68    0.92
  -5   7   1    4.97    0.44
   5  -7   1    6.75    0.79
   5  -7   1    5.81    0.65
  -5   7   1    5.73    0.83
  -5  -7  -1    5.73    0.73
  -5  -7  -1    5.85    0.65
   5  -7  -2    5.93    0.76
   5   7   2    6.20    0.85
  -5  -7   2    5.02    0.42
   5  -7  -2    5.44    0.58
  -5  -7   2    4.84    0.76
   5   7   2    5.07    0.56
  -5  -7  -2    5.28    0.67
  -5  -7  -2    4.85    0.68
  -5   7   2    6.11    0.91
   5  -7   2    4.81    0.73
  -5   7   2    5.56    0.50
   5   7  -2    6.11    0.89
   5  -7   2    5.28    0.61
  -5  -7   3   35.12    1.91
   5  -7  -3   35.00    1.85
   5  -7  -3   35.99    2.07
   5   7   3   36.95    2.13
  -5  -7  -3   35.35    1.63
   5  -7   3   34.61    1.89
   5   7  -3   35.81    2.33
   5  -7   3   37.53    1.57
  -5  -7  -3   35.94    1.78
  -5   7   3   36.90    2.21
   5  -7  -4    5.49    0.88
   5   7   4    3.40    0.66
  -5  -7   4    4.37    0.80
   5  -7  -4    4.06    0.72
  -5   7   4    2.13    0.68
   5   7  -4    2.39    0.76
  -5  -7  -4    4.43    0.71
   5  -7   4    5.63    0.86
  -5  -7   5   46.42    2.30
   5  -7  -5   38.39    2.60
   5   7   5   46.49    2.52
   5  -7  -5   39.75    2.14
   5   7  -5   34.63    2.76
   5  -7   5   48.65    2.32
  -5  -7  -5   45.87    2.20
  -5   7   5   42.59    2.61
   5  -7  -6    8.41    1.10
   5  -7  -6    6.28    1.20
  -5  -7   6    7.41    1.07
   5   7   6    6.23    0.95
  -5  -7   6    6.89    1.16
   5  -7   6    8.94    1.18
  -5  -7  -6    8.38    1.04
   5   7  -6    3.65    1.11
  -5   7   6    7.38    1.20
  -5  -7   7    8.92    1.20
   5  -7  -7    8.13    1.46
  -5  -7   7   11.13    1.54
   5   7   7    8.88    1.14
   5  -7  -7    7.01    1.06
   5   7  -7    4.52    1.31
  -5   7   7    8.27    1.29
  -5  -7  -7    6.66    1.01
   5  -7   7    9.22    1.25
  -5   7  -8   -0.49    0.70
   5   7   8    0.84    0.55
  -5  -7   8    1.24    0.85
   5  -7  -8    2.01    1.15
   5  -7  -8    2.16    0.78
  -5   7   8    0.79    0.73
   5  -7   8    0.98    0.79
   5   7  -8    0.55    0.92
  -5  -7  -8    1.31    0.68
   5  -8   0    0.19    0.33
  -5  -8   0   -0.13    0.33
   5   8   0   -0.48    0.27
   5  -8   0   -0.36    0.30
   5   8   0   -0.04    0.23
  -5  -8   0   -0.10    0.22
  -5   8   0    0.57    0.44
   5   8   1   12.59    1.09
   5  -8  -1   14.10    0.99
  -5  -8   1   12.92    0.77
  -5  -8   1   14.64    1.16
   5  -8  -1   13.43    1.04
  -5   8  -1   13.81    1.27
  -5  -8  -1   13.20    1.03
  -5   8   1   13.81    1.22
   5   8  -1   12.16    1.13
  -5  -8  -1   13.42    0.92
   5  -8   1   11.12    0.92
   5  -8   1   14.82    1.11
   5  -8  -2   70.64    2.57
   5  -8  -2   69.02    2.84
  -5  -8   2   64.43    2.87
   5   8   2   64.32    3.47
  -5   8   2   67.54    3.49
   5  -8   2   66.57    2.58
  -5   8   2   69.41    3.17
   5   8  -2   64.95    3.56
   5  -8   2   58.20    2.77
  -5  -8  -2   67.64    2.72
  -5  -8  -2   66.54    2.66
  -5  -8   3    3.55    0.73
   5   8   3    3.88    0.73
   5  -8  -3    5.01    0.80
   5  -8   3    3.68    0.53
   5   8  -3    3.94    0.87
  -5  -8  -3    3.60    0.65
  -5   8   3    4.50    0.58
  -5  -8  -3    3.16    0.57
  -5   8   3    3.72    0.79
   5  -8   3    3.66    0.74
   5   8   4    5.61    0.85
  -5  -8   4    4.96    0.87
   5  -8  -4    5.53    0.87
   5   8  -4    4.18    1.01
  -5   8   4    5.96    1.01
  -5  -8  -4    6.11    0.85
  -5   8   4    6.52    0.69
   5  -8   4    5.64    0.90
   5  -8  -5    7.56    1.13
   5   8   5    7.60    0.91
   5  -8  -5    8.37    1.08
  -5  -8   5    7.31    1.07
   5   8  -5    5.84    1.18
  -5  -8  -5    8.82    1.08
   5  -8   5    6.48    1.04
  -5   8   5    8.32    1.21
   5  -8  -6    2.09    0.73
   5   8   6    1.55    0.58
   5  -8  -6    2.04    0.86
  -5  -8   6    1.97    0.75
  -5  -8   6    2.48    0.82
  -5   8   6    2.90    0.86
  -5  -8  -6    1.59    0.64
   5  -8   6    1.83    0.79
   5   8  -6    1.77    0.94
  -5  -8   7    2.23    0.80
   5  -8  -7    2.42    0.80
  -5   8  -7   -0.24    0.64
  -5  -8   7    2.38    0.92
   5  -8  -7    1.12    0.89
   5   8   7    2.96    0.73
   5  -8   7    3.54    0.96
  -5   8   7    1.75    0.85
   5   8  -7    0.92    0.89
  -5  -8  -7    1.47    0.65
  -5  -8   8    1.57    0.85
   5  -8  -8    0.61    0.67
  -5   8  -8   -0.31    0.74
   5  -8  -8    0.92    0.94
  -5  -8   8    0.60    0.80
   5   8   8    2.27    0.71
   5   8  -8    1.11    1.05
   5  -8   8    1.44    0.86
  -5  -8  -8    0.71    0.67
  -5   8   8    0.49    0.75
   5   9   0   -0.07    0.32
  -5   9   0    0.02    0.44
  -5  -9   0    0.43    0.38
  -5  -9   0    0.06    0.23
   5  -9   0    0.35    0.40
   5  -9   0   -0.49    0.31
  -5  -9   1    1.20    0.52
   5  -9  -1    0.16    0.38
   5  -9  -1    0.51    0.38
   5   9   1    0.08    0.34
  -5   9  -1    0.62    0.50
  -5  -9   1    0.44    0.24
  -5  -9  -1    0.09    0.30
   5  -9   1    0.11    0.36
   5   9  -1   -0.05    0.26
   5   9  -1    0.35    0.43
   5  -9   1    0.61    0.44
  -5  -9  -1    0.36    0.40
  -5   9   1   -0.09    0.44
   5   9   2    0.74    0.46
  -5   9  -2    0.50    0.60
   5  -9  -2    0.00    0.41
   5  -9  -2    0.35    0.35
  -5  -9   2    0.77    0.52
   5   9  -2    0.25    0.33
  -5  -9  -2    0.51    0.39
   5  -9   2    0.82    0.39
   5   9  -2    0.44    0.43
  -5  -9  -2    0.55    0.40
  -5   9   2    0.45    0.50
   5  -9   2    1.06    0.52
  -5  -9   3   53.89    2.61
   5  -9  -3   51.02    2.50
   5   9   3   51.68    2.97
   5  -9   3   52.22    2.56
  -5  -9  -3   54.44    2.47
   5   9  -3   55.74    3.24
  -5   9   3   54.46    3.05
  -5   9  -4   -0.65    0.48
   5  -9  -4    1.17    0.54
   5   9   4    0.65    0.44
  -5  -9   4    1.45    0.65
  -5  -9  -4    2.14    0.60
  -5   9   4    1.15    0.64
   5   9  -4    1.85    0.80
   5   9  -4   -0.18    0.38
   5  -9   4    1.09    0.63
   5   9   5   32.22    2.11
  -5  -9   5   34.04    2.07
   5  -9  -5   24.16    1.82
   5  -9   5   31.67    2.04
  -5   9   5   38.80    2.02
  -5  -9  -5   31.95    1.93
  -5   9   5   30.39    2.24
  -5  -9   6    8.74    1.28
   5   9   6    8.49    1.12
   5  -9  -6    8.10    1.12
  -5   9   6    8.88    1.36
  -5  -9  -6    6.50    1.05
   5  -9   6    8.37    1.26
  -5   9   6    8.26    0.95
  -5  -9   7    3.78    1.03
   5   9   7    3.73    0.84
   5  -9  -7    1.99    0.77
  -5  -9   7    2.79    0.86
   5  -9  -7    2.75    1.08
   5   9  -7    1.28    0.99
  -5  -9  -7    3.96    0.90
   5  -9   7    2.93    0.94
  -5   9   7    2.36    0.88
   5  -9  -8    0.88    0.73
  -5  -9   8    0.92    0.87
   5   9   8    0.63    0.51
   5  -9  -8    0.04    0.89
  -5   9  -8   -0.91    0.68
  -5  -9   8    1.52    0.89
   5  -9   8    0.19    0.76
   5   9  -8    0.66    0.99
  -5  -9  -8    0.09    0.61
  -5   9   8    0.05    0.72
   5 -10   0   -0.24    0.35
   5 -10   0   -0.13    0.39
   5  10   0   -0.32    0.33
  -5  10   0   -0.07    0.43
  -5 -10   0    0.34    0.45
  -5 -10   0    0.15    0.30
   5 -10  -1   11.37    1.07
   5 -10  -1   12.92    1.25
  -5 -10   1   13.86    1.34
   5  10   1   10.00    1.06
  -5 -10  -1   11.30    0.94
  -5 -10  -1   10.68    1.11
   5 -10   1   11.10    1.16
   5  10  -1    9.57    1.11
  -5  10   1   10.85    1.34
   5 -10   1   12.31    1.09
   5 -10  -2   -0.17    0.41
  -5  10  -2   -0.34    0.58
  -5 -10   2    0.05    0.49
   5  10   2    0.13    0.40
   5  10  -2    0.20    0.47
  -5 -10  -2   -0.44    0.33
  -5 -10  -2    0.12    0.36
   5 -10   2   -0.37    0.44
  -5  10   2    0.02    0.44
   5 -10   2    0.19    0.40
   5  10  -2    0.09    0.31
  -5 -10   3    4.89    0.93
   5 -10  -3    6.10    0.91
   5  10   3    4.21    0.83
   5  10  -3    3.66    0.90
  -5 -10  -3    5.51    0.87
   5 -10   3    4.40    0.86
  -5  10   3    4.44    0.90
   5  10   4    1.45    0.59
  -5 -10   4    1.45    0.69
   5 -10  -4    0.88    0.56
  -5  10  -4   -0.31    0.52
  -5 -10  -4    0.17    0.50
   5 -10   4    1.03    0.62
  -5  10   4    1.08    0.70
   5  10  -4    0.33    0.66
   5  10  -4   -0.27    0.39
   5  10   5    1.47    0.58
  -5  10  -5   -0.15    0.58
   5 -10  -5    2.35    0.73
  -5 -10   5    2.87    0.85
   5  10  -5    0.34    0.70
   5 -10   5    1.72    0.76
  -5  10   5    1.67    0.78
  -5 -10  -5    1.89    0.68
   5  10  -5   -0.41    0.53
   5  10   6    6.01    1.00
  -5 -10   6    5.21    1.13
   5 -10  -6    4.65    0.98
  -5  10   6    5.31    1.13
   5  10  -6    1.57    0.97
  -5 -10  -6    6.22    1.03
   5 -10   6    5.10    1.05
   5 -10  -7    3.47    0.91
  -5 -10   7    5.03    1.12
   5  10   7    3.62    0.84
  -5 -10   7    4.96    1.11
   5 -10   7    3.73    1.05
  -5 -10  -7    3.46    0.90
  -5  10   7    5.06    1.20
   5  10  -7    1.77    1.04
   5 -11   0   -0.04    0.44
   5 -11   0   -0.33    0.46
  -5 -11   0    0.33    0.33
  -5 -11   0    0.05    0.50
  -5  11   0    0.40    0.55
   5  11   0   -0.25    0.36
   5 -11  -1   41.47    2.21
  -5 -11   1   44.07    2.35
   5  11   1   42.75    2.59
   5 -11  -1   46.36    2.15
   5 -11   1   42.17    2.24
  -5  11   1   42.72    2.67
   5  11  -1   42.59    2.67
   5 -11   1   41.72    2.11
  -5 -11  -1   45.05    2.20
  -5 -11  -1   40.19    2.02
   5  11   2    0.45    0.48
  -5 -11   2    0.85    0.59
   5 -11  -2   -0.31    0.40
  -5  11  -2    0.00    0.61
  -5  11   2    0.39    0.53
  -5 -11  -2    0.33    0.47
  -5 -11  -2    0.88    0.45
   5  11  -2    0.55    0.53
   5 -11   2   -0.50    0.46
   5 -11  -3   12.67    1.31
  -5 -11   3   12.97    1.45
   5  11   3   10.27    1.16
  -5 -11  -3   14.89    1.38
  -5  11   3   12.64    1.36
   5  11  -3   12.16    1.41
   5 -11   3   12.59    1.41
  -5 -11   4    6.76    1.14
   5  11   4    6.24    1.04
   5 -11  -4    5.14    0.96
   5 -11   4    5.21    1.00
  -5 -11  -4    8.42    1.13
   5  11  -4    4.09    1.03
  -5  11   4    6.50    1.12
  -5  11  -5    0.06    0.59
   5  11   5    0.07    0.47
  -5 -11   5    1.41    0.72
   5 -11  -5   -0.11    0.51
  -5 -11  -5    0.39    0.55
  -5  11   5    0.13    0.64
   5 -11   5    1.37    0.78
   5  11  -5    0.81    0.81
   5  11  -5   -0.14    0.54
   5 -11  -6   -0.27    0.51
  -5  11  -6    0.49    0.68
   5  11   6    0.24    0.50
  -5 -11   6   -0.61    0.64
   5 -11   6    0.51    0.76
  -5  11   6    0.35    0.67
   5  11  -6    0.26    0.90
  -5 -11  -6    0.48    0.59
   5  11  -6    0.17    0.64
   5 -11  -7    0.60    0.68
  -5 -11   7    1.14    0.85
  -5 -11   7    0.15    0.75
  -5  11  -7   -0.74    0.67
   5  11   7    1.05    0.62
  -5 -11  -7    0.91    0.71
   5  11  -7   -0.88    0.85
   5 -11   7    1.95    0.92
  -5  11   7    1.75    0.91
   5 -12   0    0.16    0.49
   5  12   0   -0.29    0.38
  -5 -12   0   -0.50    0.44
  -5  12   0   -0.16    0.52
   5 -12   0   -0.11    0.54
   5 -12  -1    9.54    1.13
   5 -12  -1   11.47    1.27
  -5 -12   1    8.91    1.22
   5  12   1    9.76    1.12
  -5 -12  -1    9.54    1.06
   5 -12   1    9.68    1.22
   5  12  -1   10.72    1.42
   5 -12   1   10.95    1.18
  -5 -12  -1   11.01    1.22
  -5  12   1   10.69    1.42
   5  12   2    4.39    0.90
   5 -12  -2    3.25    0.77
  -5  12  -2    0.25    0.74
  -5 -12   2    3.83    0.93
  -5 -12  -2    4.75    0.84
  -5  12   2    3.69    0.89
   5 -12   2    3.08    0.85
   5  12  -2    3.23    0.85
  -5 -12   3    4.08    0.92
   5 -12  -3    4.89    0.94
   5  12   3    5.18    0.97
   5  12  -3    2.42    0.88
  -5 -12  -3    4.11    0.85
   5 -12   3    4.16    0.94
  -5  12   3    5.76    1.09
   5  12   4    5.61    1.01
  -5 -12   4    4.49    1.02
   5 -12  -4    5.00    0.99
  -5  12   4    4.77    1.04
  -5 -12  -4    4.92    0.96
   5 -12   4    3.16    0.91
   5  12  -4    2.68    0.97
   5  12   5   -0.26    0.44
  -5  12  -5   -0.57    0.58
  -5 -12   5    0.82    0.70
   5 -12  -5    0.68    0.56
  -5 -12  -5    0.11    0.56
   5 -12   5   -0.74    0.58
   5  12  -5   -0.40    0.70
  -5  12   5    0.39    0.64
   5 -12  -6   20.02    1.91
   5  12   6   17.89    1.60
  -5 -12   6   18.24    2.00
  -5 -12  -6   21.04    1.69
  -5  12   6   15.44    1.78
   5 -12   6   16.87    1.84
  -5 -13   0   -0.55    0.49
   5  13   0   -0.05    0.48
   5 -13   0   -0.09    0.52
  -5  13   0   -0.44    0.56
   5 -13   0   -0.14    0.51
  -5 -13   1   34.44    2.23
   5 -13  -1   41.40    2.20
   5  13   1   38.48    2.50
  -5 -13  -1   38.75    2.04
  -5 -13  -1   39.64    2.20
   5 -13   1   37.93    2.22
  -5  13   1   38.50    2.62
   5  13  -1   37.58    2.57
  -5  13  -2   -0.83    0.65
  -5 -13   2    0.70    0.68
   5 -13  -2    1.61    0.64
   5  13   2    1.39    0.66
  -5 -13  -2    1.18    0.55
  -5  13   2    0.81    0.67
   5  13  -2    1.15    0.67
   5 -13   2    1.57    0.76
   5  13   3    3.26    0.87
  -5 -13   3    2.43    0.83
   5 -13  -3    0.60    0.59
  -5  13  -3   -0.45    0.64
   5  13  -3    1.59    0.80
   5 -13   3    2.00    0.84
  -5  13   3    1.48    0.76
  -5 -13  -3    1.73    0.69
   5  13   4    3.62    0.89
  -5  13  -4   -0.41    0.68
   5 -13  -4    1.66    0.74
  -5 -13   4    2.06    0.82
  -5  13   4    2.15    0.86
   5  13  -4    2.39    0.96
   5 -13   4    2.20    0.85
  -5 -13  -4    1.55    0.69
  -5 -13   5    0.05    0.64
   5 -13  -5    0.22    0.58
  -5  13  -5   -0.58    0.63
   5  13   5    0.73    0.58
  -5  13   5   -0.30    0.63
   5 -13   5   -0.44    0.65
   5  13  -5    0.87    0.94
  -5 -13  -5    0.30    0.61
   5 -14   0   -0.16    0.52
  -5  14   0   -0.07    0.56
   5  14   0   -0.30    0.46
   5 -14   0    0.15    0.56
  -5 -14   0    0.22    0.59
  -5 -14   1   11.54    1.44
   5 -14  -1   12.02    1.40
   5  14   1   10.92    1.27
   5 -14   1   10.25    1.34
  -5  14   1   11.49    1.63
   5  14  -1   11.97    1.36
  -5 -14  -1   11.76    1.38
  -5 -14   2    4.87    1.10
   5  14   2    5.77    1.09
   5 -14  -2    3.32    0.88
   5 -14   2    4.46    1.01
  -5 -14  -2    4.84    0.93
  -5  14   2    4.58    1.06
   5  14  -2    4.63    1.08
   5  14   3   -0.03    0.49
  -5 -14   3    0.53    0.73
  -5  14  -3   -0.28    0.76
   5 -14  -3    0.48    0.61
  -5 -14  -3    0.55    0.57
  -5  14   3    0.70    0.71
   5 -14   3    1.03    0.75
   5  14  -3   -0.05    0.66
  -5  14  -4   -0.06    0.72
  -5 -14   4    0.53    0.80
   5  14   4    1.00    0.64
   5 -14  -4    1.49    0.70
   5  14  -4    0.79    0.88
  -5  14   4    0.88    0.72
  -5 -14  -4    0.67    0.63
   5 -14   4    0.97    0.80
  -5  14  -5    0.03    0.73
   5 -14  -5    0.71    0.66
  -5 -14   5    1.10    0.80
   5  14   5    0.89    0.69
  -5  14   5    0.12    0.70
  -5 -14  -5    0.46    0.64
   5  14  -5   -0.21    0.83
   5 -14   5   -0.40    0.67
  -5  15   0   -0.32    0.54
  -5 -15   0   -0.29    0.58
   5  15   0    0.06    0.52
   5  15   1    0.83    0.61
   5 -15  -1    0.64    0.65
  -5  15  -1   -0.21    0.76
  -5 -15   1    1.65    0.78
   5 -15   1    1.02    0.73
  -5  15   1    0.47    0.67
   5  15  -1    1.18    0.69
  -5 -15   2   -0.28    0.70
   5  15   2   -0.28    0.52
  -5  15  -2    0.43    0.87
   5 -15  -2    0.70    0.68
   5  15  -2    0.43    0.67
  -5  15   2    0.56    0.69
  -5 -15  -2   -0.30    0.51
   5 -15   2    0.29    0.73
   5  15   3   10.89    1.50
   5 -15  -3    8.61    1.33
  -5 -15   3    8.97    1.45
  -5 -15  -3   10.63    1.39
   5  15  -3    6.61    1.35
   5 -15   3    9.80    1.45
  -5  15   3   12.71    1.74
  -5  15  -4    0.20    0.81
  -5 -15   4    0.34    0.80
   5 -15  -4    0.88    0.72
   5  15   4    0.46    0.60
  -5  15   4    0.32    0.74
   5 -15   4    1.28    0.88
   5  15  -4    0.04    0.76
  -5 -15  -4    1.35    0.76
  -5 -16   0   -0.02    0.64
   5  16   0    0.09    0.60
  -5  16   0   -0.05    0.69
  -5 -16   1    3.54    1.01
   5  16   1    5.04    1.09
   5 -16   1    5.14    1.10
  -5  16   1    3.20    1.08
   5  16  -1    3.57    1.00
  -5 -16   2   14.77    1.83
   5 -16  -2   16.76    1.81
   5  16   2   17.42    1.65
   5  16  -2   15.33    1.77
  -5  16   2   13.05    1.86
   5 -16   2   13.73    1.74
  -6   0   0  251.80    8.47
   6   0   0  262.68    8.41
   6   0   0  263.55   11.65
  -6   0   0  277.15   11.10
   6   0   1    4.90    0.45
  -6   0   1    5.48    0.57
   6   0  -1    4.78    0.53
   6   0  -1    5.54    0.49
   6   0   1    4.79    0.44
  -6   0  -1    4.83    0.54
  -6   0  -1    4.58    0.50
  -6   0   1    5.21    0.56
   6   0  -2  213.31    6.80
  -6   0   2  207.88    9.00
  -6   0  -2  215.14    6.79
  -6   0  -2  207.71    8.87
  -6   0   2  211.43    6.85
  -6   0  -2  209.19    6.89
   6   0   2  205.90    9.34
  -6   0  -3    0.65    0.35
   6   0  -3    0.53    0.50
   6   0  -3    0.25    0.25
  -6   0   3    0.66    0.31
  -6   0   3    0.69    0.35
  -6   0  -3    0.42    0.32
  -6   0  -3    0.67    0.25
   6   0   3    0.81    0.29
  -6   0  -4   56.10    3.18
  -6   0   4   58.90    3.03
  -6   0  -4   62.99    2.95
  -6   0  -4   59.59    2.41
   6   0  -4   59.62    2.31
  -6   0   4   56.71    2.29
  -6   0  -4   56.58    2.24
  -6   0  -5    0.30    0.56
  -6   0   5   -0.17    0.32
  -6   0  -5    0.41    0.43
   6   0  -5    0.18    0.58
  -6   0  -5    0.68    0.30
   6   0  -5    0.59    0.35
  -6   0  -5    0.03    0.43
  -6   0   5   -0.23    0.40
   6   0  -6   38.56    2.72
   6   0   6   36.68    2.29
  -6   0  -6   36.67    2.59
  -6   0  -6   45.71    2.03
  -6   0   6   38.43    2.48
  -6   0  -6   40.46    1.77
  -6   0  -7    0.20    0.65
  -6   0   7   -0.09    0.56
   6   0   7   -0.43    0.48
   6   0  -7   -0.32    0.70
  -6   0  -7   -0.08    0.31
  -6   0   8   -0.12    0.59
   6   0   8    0.17    0.60
   6   0  -8    0.20    0.84
  -6   0  -8   -0.76    0.69
   6   0   9    0.01    0.61
  -6   0   9   -0.19    0.67
  -6   0  -9    0.14    0.85
   6   0  -9   -0.50    0.83
  -6   1   0   21.50    1.23
  -6  -1   0   20.86    1.10
  -6  -1   0   20.11    1.09
   6   1   0   22.34    0.96
   6  -1   0   22.25    1.11
   6   1   0   20.73    1.18
   6  -1   0   21.26    0.99
  -6   1   0   19.04    1.03
  -6  -1   1    0.06    0.25
  -6  -1   1    0.00    0.19
  -6   1  -1   -0.13    0.24
  -6   1  -1    0.02    0.20
   6   1   1    0.18    0.21
   6  -1  -1    0.11    0.18
  -6  -1  -1    0.26    0.26
   6   1  -1    0.07    0.24
  -6  -1  -1   -0.01    0.17
   6  -1   1    0.00    0.17
   6  -1   1   -0.10    0.13
  -6   1   1    0.40    0.27
   6   1  -1   -0.06    0.15
  -6  -1  -1    0.18    0.17
  -6   1   1    0.27    0.26
  -6  -1   2    0.84    0.32
   6   1   2    1.17    0.31
  -6   1  -2    1.26    0.37
   6  -1  -2    0.72    0.45
   6  -1  -2    0.54    0.25
  -6  -1   2    1.09    0.37
  -6   1  -2    1.26    0.35
  -6  -1  -2    1.37    0.35
   6   1  -2    0.61    0.39
  -6  -1  -2    1.15    0.28
  -6   1   2    1.56    0.34
   6  -1   2    0.94    0.25
   6   1  -2    0.65    0.22
   6  -1   2    1.39    0.28
  -6   1   2    1.33    0.39
  -6  -1  -2    0.86    0.26
  -6   1  -3   84.40    3.00
  -6  -1   3   89.18    3.14
  -6   1  -3   78.21    3.88
  -6   1  -3   90.35    3.21
   6   1   3   86.18    4.07
  -6  -1   3   85.48    4.02
   6  -1  -3   85.11    3.09
  -6  -1  -3   86.26    3.14
   6   1  -3   88.90    4.38
  -6  -1  -3   85.65    3.06
  -6   1   3   88.23    4.06
  -6   1   3   88.36    3.05
   6   1  -3   81.33    2.99
  -6  -1  -3   86.72    3.89
  -6   1  -4    0.03    0.35
  -6   1  -4   -0.01    0.41
  -6   1  -4    0.11    0.23
   6  -1  -4   -0.20    0.50
  -6   1  -4    0.14    0.35
  -6  -1   4    0.45    0.39
  -6  -1   4    0.09    0.30
   6   1  -4    0.08    0.47
  -6   1   4    0.12    0.35
  -6   1   4   -0.54    0.23
  -6  -1  -4    0.05    0.31
  -6  -1  -4    0.32    0.25
   6   1  -4    0.09    0.26
   6  -1  -5    2.71    0.82
  -6  -1   5    2.42    0.66
  -6   1  -5    2.61    0.75
   6   1   5    1.96    0.56
  -6   1  -5    3.34    0.62
  -6  -1   5    2.07    0.50
   6  -1  -5    2.62    0.53
  -6   1  -5    1.27    0.35
  -6   1  -5    1.40    0.55
   6   1  -5    2.28    0.46
   6   1  -5    0.46    0.61
  -6  -1  -5    2.34    0.53
  -6   1   5    2.57    0.66
  -6  -1  -5    2.46    0.48
  -6  -1  -5    2.98    0.82
  -6   1  -6    0.27    0.31
  -6  -1   6   -0.32    0.47
  -6   1  -6    0.23    0.62
   6   1   6    0.18    0.48
   6  -1  -6    0.61    0.67
   6  -1  -6    0.12    0.35
   6   1  -6   -0.04    0.62
  -6  -1  -6    0.59    0.66
  -6  -1  -6    0.36    0.35
  -6   1   6    0.14    0.52
   6  -1  -7    1.53    0.85
  -6  -1   7    1.45    0.71
  -6   1  -7    1.94    0.90
   6   1   7    1.71    0.67
  -6  -1  -7    2.72    0.92
   6  -1   7    1.55    0.70
   6   1  -7    1.47    0.85
  -6   1   7    2.21    0.79
  -6  -1  -7    1.24    0.47
   6   1   8    0.80    0.65
   6  -1  -8    0.13    0.79
  -6   1  -8    0.07    0.75
  -6  -1   8    0.51    0.66
   6   1  -8    1.09    0.89
  -6   1   8    0.44    0.67
  -6  -1  -8    1.13    0.83
   6  -1   8    0.79    0.65
   6   1   9    0.89    0.74
   6  -1  -9   -0.52    0.84
  -6  -1   9   -0.59    0.68
  -6   1  -9   -0.30    0.79
  -6   1   9    0.59    0.77
   6   1  -9   -0.46    0.83
  -6  -1  -9    0.45    0.88
   6  -1   9    0.41    0.64
  -6  -2   0   14.31    0.77
   6  -2   0   17.13    0.84
  -6   2   0   13.79    0.85
  -6  -2   0   14.76    0.91
  -6  -2   0   16.81    0.77
   6   2   0   14.57    0.97
   6  -2   0   15.01    0.81
  -6   2   0   15.00    1.02
   6   2   1   16.68    1.06
   6  -2  -1   16.28    1.04
   6  -2  -1   17.79    0.91
  -6   2  -1   17.97    1.13
  -6  -2   1   16.93    1.01
  -6   2  -1   17.06    0.97
  -6  -2   1   16.66    0.96
   6   2  -1   16.75    1.10
   6   2  -1   17.34    0.81
  -6   2   1   15.36    0.89
  -6   2   1   16.55    1.13
   6  -2   1   16.96    0.86
  -6  -2  -1   16.81    0.99
  -6  -2  -1   17.69    0.86
   6  -2   1   17.41    0.86
  -6   2  -2  139.13    4.71
  -6   2  -2  129.92    6.03
   6   2   2  134.80    6.26
  -6  -2   2  138.55    4.70
  -6  -2   2  139.87    5.98
   6  -2  -2  136.84    4.65
   6   2  -2  135.38    4.48
  -6  -2  -2  140.13    4.60
   6  -2   2  134.96    6.11
   6  -2   2  138.71    4.56
  -6   2   2  137.20    6.07
   6   2  -2  135.75    6.42
  -6  -2  -2  134.11    4.64
  -6   2   2  140.48    4.58
  -6   2  -3    1.64    0.47
  -6   2  -3    1.14    0.41
   6   2   3    1.47    0.39
  -6  -2   3    1.07    0.40
   6  -2  -3    1.04    0.53
   6   2   3    1.31    0.34
   6  -2  -3    0.76    0.32
  -6   2  -3    0.70    0.35
  -6  -2   3    1.46    0.42
  -6   2   3    1.70    0.48
   6   2  -3    1.23    0.26
   6   2  -3    0.89    0.50
   6  -2   3    1.71    0.32
  -6  -2  -3    1.70    0.37
  -6  -2  -3    1.45    0.38
  -6   2   3    1.33    0.33
   6   2   4    2.21    0.48
  -6   2  -4    2.71    0.66
   6  -2  -4    2.63    0.49
  -6  -2   4    2.67    0.58
  -6   2  -4    3.24    0.59
  -6  -2   4    2.33    0.50
  -6   2  -4    1.59    0.48
   6  -2  -4    2.16    0.71
   6   2   4    1.85    0.46
  -6   2   4    3.06    0.42
  -6   2   4    2.70    0.61
   6   2  -4    2.18    0.69
  -6  -2  -4    3.18    0.50
  -6  -2  -4    2.72    0.49
   6   2  -4    2.86    0.40
  -6   2  -5    0.05    0.25
  -6   2  -5    0.61    0.45
  -6  -2   5    0.47    0.44
   6  -2  -5    0.15    0.38
   6   2   5    0.12    0.36
  -6  -2   5   -0.15    0.35
  -6   2  -5    0.02    0.44
  -6   2  -5    0.66    0.54
   6  -2  -5    0.38    0.58
   6   2  -5   -0.48    0.48
  -6  -2  -5   -0.17    0.32
  -6  -2  -5   -0.14    0.28
  -6   2   5    0.25    0.45
   6  -2  -6   24.06    1.43
  -6   2  -6   23.54    1.87
  -6  -2   6   23.26    1.42
  -6   2  -6   22.50    1.80
   6   2   6   23.35    1.66
  -6  -2   6   25.05    1.85
  -6   2  -6   24.52    1.22
   6  -2  -6   20.80    1.95
  -6  -2  -6   25.51    1.41
   6   2  -6   20.84    1.98
  -6   2   6   25.54    1.87
  -6  -2  -6   24.24    2.00
   6  -2   6   23.61    1.45
   6   2   7   -0.23    0.50
  -6   2  -7    0.38    0.70
   6  -2  -7   -0.56    0.66
  -6  -2   7   -0.42    0.56
  -6  -2  -7    0.30    0.43
   6   2  -7   -0.65    0.67
  -6  -2  -7    0.56    0.72
   6  -2   7   -0.04    0.48
  -6   2   7   -0.10    0.53
  -6  -2   8    0.56    0.69
   6  -2  -8    0.24    0.78
  -6   2  -8    1.50    0.85
   6   2   8    0.58    0.65
  -6  -2  -8   -0.04    0.42
   6   2  -8   -0.33    0.72
  -6   2   8    0.22    0.65
   6  -2   8    0.24    0.59
  -6  -2  -8   -0.32    0.74
  -6  -2   9   -0.15    0.74
  -6   2  -9    0.47    0.92
   6  -2  -9   -0.39    0.87
   6  -2   9    0.06    0.65
   6   2  -9   -0.32    0.84
  -6   2   9   -0.33    0.62
  -6  -2  -9    0.94    0.91
   6  -3   0    0.73    0.27
  -6  -3   0    0.71    0.22
  -6   3   0    0.98    0.36
   6   3   0    0.92    0.33
  -6   3   0    0.86    0.32
  -6  -3   0    0.88    0.34
  -6   3  -1    6.37    0.75
  -6  -3   1    6.86    0.70
   6   3   1    7.24    0.67
   6  -3  -1    6.69    0.62
   6  -3  -1    7.31    0.58
  -6  -3   1    6.62    0.56
  -6   3  -1    7.28    0.70
  -6   3   1    6.28    0.61
  -6   3   1    6.29    0.76
   6   3  -1    7.54    0.72
  -6  -3  -1    6.74    0.66
   6  -3   1    7.47    0.64
  -6  -3  -1    7.62    0.56
   6   3  -1    6.34    0.48
  -6  -3   2    7.48    0.72
  -6  -3   2    8.38    0.82
   6   3   2    8.48    0.53
  -6   3  -2    8.65    0.80
   6  -3  -2    8.32    0.74
   6  -3  -2    8.69    0.78
   6   3   2    8.65    0.75
  -6  -3  -2    9.43    0.76
  -6   3   2    9.43    0.66
  -6  -3  -2    8.71    0.67
   6   3  -2    8.20    0.84
   6  -3   2    8.78    0.63
  -6   3   2    7.18    0.84
   6   3  -2    8.55    0.53
  -6   3  -3   -0.14    0.30
  -6  -3   3    0.55    0.35
   6  -3  -3    0.20    0.29
   6   3   3    0.49    0.30
  -6   3  -3    0.18    0.34
  -6   3  -3    0.09    0.31
  -6  -3   3    0.12    0.29
   6   3   3    0.27    0.23
   6  -3  -3    0.29    0.44
  -6  -3  -3    0.12    0.27
   6  -3   3    0.22    0.21
  -6   3   3   -0.15    0.21
  -6  -3  -3    0.11    0.25
   6   3  -3    0.10    0.43
  -6   3   3    0.36    0.34
   6   3  -3    0.18    0.17
   6   3   4    3.07    0.53
  -6  -3   4    2.73    0.60
  -6   3  -4    3.82    0.72
   6  -3  -4    2.63    0.52
   6  -3  -4    2.84    0.75
  -6  -3   4    3.23    0.58
  -6   3  -4    1.00    0.46
   6   3   4    3.07    0.58
  -6   3  -4    2.52    0.56
  -6   3   4    2.71    0.64
  -6  -3  -4    3.40    0.54
   6   3  -4    3.42    0.39
  -6   3   4    3.13    0.42
   6  -3   4    3.61    0.44
  -6  -3  -4    2.91    0.51
   6   3  -4    2.16    0.69
   6   3   5    0.46    0.35
   6  -3  -5    0.20    0.57
   6   3   5   -0.08    0.34
   6  -3  -5    0.07    0.39
  -6   3  -5   -0.22    0.43
  -6  -3   5   -0.21    0.37
  -6  -3   5   -0.14    0.37
  -6   3  -5   -0.08    0.44
  -6   3   5    0.00    0.42
  -6  -3  -5   -0.04    0.31
   6   3  -5    0.24    0.55
   6  -3   5   -0.07    0.23
  -6  -3  -5   -0.08    0.31
  -6   3  -6   -0.17    0.52
   6  -3  -6   -0.19    0.61
  -6  -3   6   -0.12    0.48
   6   3   6    0.42    0.40
  -6  -3   6   -0.61    0.40
   6   3   6    0.33    0.47
   6  -3  -6    0.28    0.42
  -6   3  -6   -0.21    0.58
   6   3  -6    0.42    0.72
  -6   3   6    0.32    0.51
  -6  -3  -6    0.40    0.39
   6  -3   6   -0.26    0.43
   6  -3  -7   31.75    2.58
  -6   3  -7   33.42    2.47
   6  -3  -7   37.22    1.98
  -6  -3   7   34.90    2.44
  -6   3   7   33.49    2.40
   6  -3   7   35.96    1.95
  -6  -3   8    0.14    0.65
  -6   3  -8    0.20    0.77
   6  -3  -8    0.87    0.88
  -6  -3  -8    0.19    0.46
   6  -3   8    0.78    0.68
  -6   3   8    0.95    0.72
   6   3  -8    0.85    0.87
  -6  -3   9    0.52    0.82
  -6   3  -9    1.28    0.99
   6  -3  -9    1.64    1.04
   6  -3   9    1.05    0.79
   6   3  -9    0.53    0.93
  -6   3   9    0.82    0.72
  -6  -4   0  152.43    5.02
  -6  -4   0  149.04    5.20
   6   4   0  153.51    7.02
  -6   4   0  152.56    6.77
   6  -4   0  154.63    5.12
  -6   4   0  151.66    5.12
  -6   4  -1   16.12    1.03
   6  -4  -1   17.90    0.99
  -6  -4   1   18.09    1.10
  -6  -4   1   18.16    1.00
   6   4   1   17.13    1.18
  -6  -4   1   17.95    0.84
   6  -4  -1   18.94    1.05
  -6   4  -1   18.32    1.28
  -6   4   1   17.98    1.28
  -6  -4  -1   17.84    0.96
  -6   4   1   19.25    1.01
   6   4  -1   18.04    1.25
  -6  -4  -1   18.05    1.06
   6  -4   1   20.72    1.01
  -6  -4   2  196.30    6.62
   6  -4  -2  189.68    6.53
  -6   4  -2  186.64    6.56
   6   4   2  189.68    8.88
  -6  -4   2  198.61    8.38
   6  -4  -2  207.87    8.83
  -6   4  -2  198.60    8.68
   6   4  -2  193.23    6.25
  -6   4   2  185.76    8.55
  -6  -4  -2  193.85    6.50
  -6   4   2  199.80    6.36
   6   4  -2  197.87    9.05
   6  -4   2  198.10    6.42
  -6  -4  -2  197.92    6.50
  -6  -4   3    0.20    0.35
  -6   4  -3    0.24    0.32
   6  -4  -3    0.02    0.36
   6   4   3    0.12    0.28
  -6   4  -3    0.47    0.43
   6   4   3    0.18    0.23
  -6  -4   3    0.23    0.31
   6  -4  -3   -0.02    0.29
  -6   4  -3   -0.02    0.30
  -6   4   3    0.03    0.34
   6   4  -3    0.36    0.16
  -6  -4  -3    0.18    0.29
  -6   4   3   -0.02    0.22
   6   4  -3    0.14    0.44
   6  -4   3    0.30    0.22
  -6  -4  -3    0.21    0.26
  -6  -4   4   25.86    1.45
  -6  -4   4   23.54    1.63
  -6   4  -4   25.91    1.50
   6   4   4   25.68    1.46
   6  -4  -4   25.81    1.76
   6   4   4   25.44    1.59
  -6   4  -4   23.08    1.60
   6  -4  -4   26.81    1.46
   6   4  -4   23.67    1.85
  -6  -4  -4   26.30    1.31
  -6   4   4   24.46    1.73
  -6  -4  -4   25.31    1.35
   6  -4   4   24.49    1.18
  -6  -4   5    1.93    0.62
   6  -4  -5    2.41    0.70
   6  -4  -5    2.81    0.63
   6   4   5    1.78    0.51
  -6   4  -5    0.46    0.48
  -6   4  -5    2.47    0.68
  -6  -4   5    2.52    0.64
   6   4   5    1.97    0.52
   6  -4   5    2.29    0.61
   6   4  -5    2.45    0.81
  -6  -4  -5    1.48    0.45
   6  -4   5    3.26    0.47
  -6   4   5    2.02    0.64
  -6   4  -6   10.45    1.22
   6   4   6   11.58    1.04
   6  -4  -6   11.18    1.12
  -6  -4   6   11.69    1.16
   6  -4  -6   10.57    1.46
  -6  -4   6   11.12    1.36
   6   4  -6    6.93    1.31
   6  -4   6   12.22    1.21
  -6   4   6   10.21    1.32
  -6  -4  -6    9.23    1.00
   6  -4  -7    0.39    0.54
   6  -4  -7    0.24    0.81
  -6  -4   7    0.12    0.63
   6   4   7    0.33    0.45
  -6   4  -7    0.43    0.68
  -6   4  -7    0.28    0.71
  -6   4   7    0.90    0.67
   6   4  -7    0.80    0.86
  -6  -4  -7    0.18    0.42
   6  -4   7    0.08    0.56
   6   4   8    6.19    0.97
  -6   4  -8    3.61    1.05
  -6  -4   8    4.66    1.13
   6  -4  -8    6.29    1.41
   6   4  -8    1.89    0.99
  -6  -4  -8    4.27    0.79
  -6   4   8    3.56    0.99
  -6  -4   9    0.25    0.77
   6  -4  -9    0.16    0.91
   6   4   9    0.39    0.55
   6   4  -9    0.67    0.95
  -6  -4  -9    0.76    0.60
  -6   4   9    0.53    0.77
   6  -4   9    0.22    0.75
  -6  -5   0   28.26    1.23
   6  -5   0   29.67    1.38
  -6   5   0   28.94    1.78
  -6  -5   0   27.01    1.43
   6   5   0   29.73    1.72
  -6   5   0   28.65    1.38
  -6   5  -1   19.36    1.17
  -6   5  -1   22.36    1.48
   6  -5  -1   20.12    1.16
   6   5   1   19.28    1.34
  -6  -5   1   21.56    0.95
  -6  -5   1   21.01    1.27
  -6  -5  -1   21.69    1.22
  -6   5   1   21.98    1.11
   6   5  -1   21.52    1.43
   6  -5   1   22.36    1.12
  -6   5   1   22.95    1.49
  -6  -5  -1   20.91    1.08
  -6   5   1   21.39    1.04
   6  -5  -2    5.54    0.60
  -6   5  -2    6.15    0.72
   6  -5  -2    6.20    0.71
  -6  -5   2    6.86    0.71
   6   5   2    5.11    0.72
  -6   5  -2    5.22    0.49
  -6  -5   2    5.39    0.72
   6  -5   2    6.18    0.61
  -6   5   2    6.16    0.59
  -6  -5  -2    6.32    0.68
   6   5  -2    5.38    0.82
   6   5  -2    5.70    0.44
  -6   5   2    6.22    0.84
  -6  -5  -2    4.92    0.59
   6   5   3    0.07    0.28
  -6  -5   3    0.32    0.36
  -6   5  -3   -0.46    0.38
   6  -5  -3   -0.25    0.28
  -6  -5   3   -0.05    0.30
   6  -5  -3   -0.06    0.36
  -6   5  -3    0.22    0.33
  -6   5  -3    0.21    0.30
   6  -5   3    0.19    0.24
   6   5  -3    0.12    0.15
  -6  -5  -3    0.02    0.27
  -6  -5  -3   -0.15    0.24
  -6   5   3    0.39    0.25
  -6   5   3    0.04    0.35
   6   5  -3    0.28    0.44
  -6  -5   4    0.69    0.46
  -6   5  -4    0.67    0.44
   6   5   4   -0.14    0.27
  -6  -5   4   -0.08    0.37
  -6   5  -4    0.22    0.44
   6  -5  -4    0.40    0.50
   6  -5  -4    0.46    0.43
   6  -5   4   -0.14    0.22
  -6   5   4   -0.15    0.35
   6  -5   4   -0.71    0.33
  -6  -5  -4    0.12    0.30
   6   5  -4    0.06    0.46
  -6  -5  -4    0.01    0.28
  -6  -5   5   -0.11    0.45
  -6  -5   5    0.02    0.42
  -6   5  -5   -0.15    0.47
   6  -5  -5    0.24    0.45
   6   5   5    0.09    0.33
   6  -5  -5    0.25    0.56
  -6   5  -5   -0.21    0.47
   6  -5   5   -0.11    0.43
  -6  -5  -5   -0.22    0.31
  -6   5   5   -0.44    0.43
   6   5  -5    0.46    0.63
  -6  -5   6   -0.05    0.49
  -6   5  -6   -0.64    0.45
   6  -5  -6    0.39    0.50
   6   5   6    0.43    0.41
  -6   5  -6    0.10    0.59
  -6  -5   6    0.45    0.52
   6  -5  -6    0.10    0.67
  -6   5   6   -0.10    0.53
   6   5  -6    0.40    0.70
  -6  -5  -6   -0.25    0.38
   6  -5   6    0.55    0.56
   6   5   7   26.32    1.77
  -6  -5   7   25.91    1.71
   6  -5  -7   25.86    1.72
  -6  -5   7   26.87    2.09
   6  -5  -7   23.24    2.14
  -6   5   7   22.29    1.94
   6  -5   7   24.57    1.69
   6   5  -7   17.68    2.12
   6  -5  -8   -0.58    0.78
  -6   5  -8   -0.62    0.65
   6  -5  -8   -0.01    0.55
  -6  -5   8    0.14    0.72
   6   5   8   -0.12    0.43
  -6  -5  -8   -0.11    0.48
  -6   5   8    0.49    0.71
   6   5  -8   -0.59    0.77
   6   5   9    1.59    0.66
   6  -5  -9    3.34    1.34
  -6  -5   9    2.05    1.00
  -6  -5  -9    2.31    0.75
  -6   5   9    2.41    1.00
   6   5  -9    1.98    1.13
  -6   6   0    0.92    0.37
  -6  -6   0    0.72    0.40
   6  -6   0    1.39    0.39
   6   6   0    1.21    0.42
  -6  -6   0    1.07    0.28
  -6   6   0    0.38    0.40
  -6   6  -1    0.56    0.35
   6  -6  -1    0.67    0.34
  -6  -6   1    1.07    0.43
  -6   6  -1    0.75    0.43
   6   6   1    0.97    0.39
  -6  -6   1    0.41    0.21
   6   6  -1   -0.04    0.22
  -6   6   1    0.80    0.43
  -6  -6  -1    0.34    0.33
   6   6  -1    0.97    0.43
  -6   6   1    0.64    0.16
  -6  -6  -1    0.29    0.26
   6  -6   1    0.69    0.31
  -6   6   1    0.48    0.30
  -6   6  -2  117.06    4.35
   6  -6  -2  120.74    5.53
  -6  -6   2  115.06    4.41
   6   6   2  116.23    5.73
   6  -6  -2  125.28    4.42
  -6   6   2  126.10    4.12
  -6  -6  -2  127.15    4.30
  -6   6   2  119.97    5.62
   6   6  -2  117.43    5.84
   6  -6   2  120.53    4.18
  -6  -6  -2  117.44    4.25
   6  -6  -3    0.88    0.43
   6  -6  -3    0.72    0.44
   6   6   3    1.00    0.44
  -6   6  -3   -0.24    0.46
  -6  -6   3    1.01    0.48
  -6  -6  -3    0.70    0.37
   6   6  -3    1.10    0.54
   6  -6   3    0.70    0.43
  -6   6   3    0.82    0.47
   6  -6   3    0.77    0.31
  -6   6   3    1.17    0.32
  -6  -6  -3    1.25    0.40
   6  -6  -4    2.55    0.68
  -6  -6   4    3.09    0.68
   6  -6  -4    1.94    0.56
  -6  -6   4    2.25    0.63
   6   6   4    3.17    0.62
   6  -6   4    3.32    0.69
  -6  -6  -4    2.95    0.58
   6  -6   4    3.39    0.48
  -6  -6  -4    3.16    0.53
  -6   6   4    4.20    0.82
   6   6  -4    1.36    0.68
  -6   6  -5   -0.13    0.50
   6  -6  -5    0.42    0.56
  -6  -6   5    0.18    0.47
   6   6   5    0.25    0.36
   6  -6  -5   -0.04    0.42
  -6  -6   5   -0.13    0.47
   6   6  -5    0.04    0.61
  -6   6   5    0.13    0.47
  -6  -6  -5    0.06    0.37
   6  -6   5    0.43    0.50
  -6  -6   6   21.80    1.79
   6  -6  -6   18.72    1.75
   6  -6  -6   18.72    1.44
  -6  -6   6   21.77    1.57
   6   6   6   19.87    1.49
   6   6  -6   14.59    1.82
  -6   6   6   18.66    1.67
   6  -6   6   20.19    1.51
  -6  -6  -6   19.74    1.38
  -6   6  -7   -0.34    0.57
   6  -6  -7    0.24    0.84
  -6  -6   7    0.96    0.65
  -6  -6   7    1.47    0.77
   6  -6  -7    0.45    0.55
   6   6   7    0.83    0.51
  -6  -6  -7    1.00    0.56
   6  -6   7    1.09    0.71
   6   6  -7   -0.57    0.73
  -6   6   7    0.85    0.69
  -6  -6   8    1.62    0.88
   6   6   8    2.69    0.69
   6  -6  -8    2.96    0.83
  -6   6  -8    0.14    0.73
   6  -6  -8    3.11    1.16
   6   6  -8    1.43    0.99
  -6   6   8    3.68    0.99
   6  -6   8    3.91    0.97
  -6  -6  -8    3.02    0.76
  -6   7   0    0.12    0.40
  -6  -7   0    0.13    0.36
  -6  -7   0   -0.25    0.18
   6  -7   0    0.29    0.31
   6   7   0   -0.03    0.30
  -6   7  -1   -0.05    0.38
  -6  -7   1    0.02    0.16
  -6  -7   1    0.31    0.37
   6  -7  -1   -0.09    0.30
   6   7   1    0.53    0.35
  -6   7   1   -0.01    0.37
  -6  -7  -1    0.06    0.32
   6  -7   1    0.64    0.34
  -6   7   1    0.50    0.32
   6   7  -1    0.28    0.35
  -6  -7  -1    0.34    0.27
   6   7  -1   -0.24    0.21
  -6   7  -2    0.25    0.49
   6   7   2    0.69    0.39
   6  -7  -2    0.52    0.38
  -6  -7   2    0.50    0.43
  -6  -7   2    0.47    0.19
   6  -7   2    0.90    0.44
  -6   7   2    0.60    0.46
   6  -7   2    0.31    0.30
  -6   7   2    0.12    0.29
   6   7  -2    0.04    0.28
  -6  -7  -2    0.67    0.34
   6   7  -2    0.61    0.43
  -6  -7  -2    0.28    0.35
  -6  -7   3   42.46    2.12
   6  -7  -3   37.39    2.17
   6  -7  -3   39.65    2.00
   6   7   3   39.12    2.30
  -6  -7  -3   36.75    1.80
   6  -7   3   36.08    1.97
   6  -7   3   42.91    1.75
   6   7  -3   40.88    2.54
  -6  -7  -3   39.09    1.90
  -6   7   3   41.78    2.41
   6  -7  -4   -0.39    0.41
  -6  -7   4   -0.35    0.45
  -6   7  -4   -0.24    0.46
   6  -7  -4    0.79    0.53
   6   7   4    0.47    0.39
   6   7  -4   -0.07    0.52
  -6  -7  -4    0.45    0.43
   6  -7   4    0.12    0.45
  -6   7   4    1.01    0.55
   6   7   5    0.30    0.38
  -6  -7   5    1.27    0.63
  -6   7  -5    0.06    0.53
   6  -7  -5    0.19    0.47
  -6  -7   5    0.71    0.61
   6  -7  -5    1.47    0.74
   6  -7   5    2.07    0.70
  -6   7   5    0.52    0.59
   6   7  -5    1.10    0.77
  -6  -7  -5    0.75    0.49
   6  -7  -6    2.17    0.87
  -6   7  -6    0.54    0.65
  -6  -7   6    0.32    0.61
   6   7   6    1.47    0.57
  -6  -7   6    1.82    0.78
   6  -7  -6    1.13    0.61
   6  -7   6    1.92    0.74
  -6   7   6    1.40    0.70
  -6  -7  -6    1.40    0.58
   6   7  -6    1.15    0.85
   6   7   7    2.21    0.66
   6  -7  -7    2.70    0.77
   6  -7  -7    2.45    1.05
  -6  -7   7    2.61    0.84
  -6  -7   7    2.91    0.94
  -6   7   7    2.75    0.90
   6   7  -7    1.46    0.93
  -6  -7  -7    2.40    0.72
   6  -7   7    2.62    0.84
  -6   7  -8    0.16    0.69
   6  -7  -8    1.29    0.66
   6  -7  -8    0.91    0.99
  -6  -7   8    0.76    0.78
   6   7   8    0.87    0.55
   6  -7   8    0.82    0.81
  -6   7   8    0.45    0.69
   6   7  -8    1.00    0.98
  -6  -7  -8    1.26    0.63
   6  -8   0   46.47    2.07
  -6   8   0   45.33    2.62
   6  -8   0   46.55    2.10
  -6  -8   0   45.79    2.16
  -6  -8   0   43.34    1.86
   6   8   0   45.54    2.58
   6  -8  -1    9.08    0.98
  -6  -8   1    6.95    0.59
  -6  -8   1    8.91    1.03
   6   8   1    8.25    1.03
  -6   8  -1    7.11    1.06
   6  -8  -1    8.14    0.84
   6  -8   1    7.15    0.88
  -6   8   1    7.98    1.06
   6   8  -1    8.47    1.12
  -6  -8  -1    6.70    0.84
  -6  -8  -1    8.23    0.80
   6  -8   1    6.59    0.78
  -6  -8   2   51.02    2.47
   6  -8  -2   52.27    2.38
   6   8   2   51.65    2.89
   6  -8  -2   58.31    2.20
  -6   8   2   54.68    2.96
   6  -8   2   48.58    2.40
  -6  -8  -2   49.65    2.28
  -6  -8  -2   49.94    2.27
   6   8  -2   55.57    3.05
   6  -8   2   51.37    2.21
  -6  -8   3    2.69    0.71
   6   8   3    2.48    0.63
  -6   8  -3    0.51    0.64
   6  -8  -3    1.90    0.59
  -6  -8  -3    2.35    0.54
   6  -8   3    3.53    0.58
  -6   8   3    2.37    0.71
   6   8  -3    2.14    0.72
  -6  -8  -3    1.83    0.53
   6  -8   3    1.96    0.61
   6  -8  -4   34.80    1.98
  -6  -8   4   38.14    2.13
   6   8   4   36.64    2.23
   6  -8   4   32.62    1.97
   6   8  -4   34.27    2.54
  -6   8   4   37.27    2.36
  -6  -8  -4   37.00    1.96
   6  -8  -5    0.72    0.52
  -6  -8   5    1.54    0.70
   6  -8  -5    0.46    0.64
  -6  -8   5    0.79    0.57
   6   8   5    0.43    0.42
  -6   8  -5   -0.09    0.58
   6   8  -5   -0.36    0.60
  -6  -8  -5    0.20    0.46
   6  -8   5    1.05    0.61
  -6   8   5    0.46    0.60
   6   8   6   40.25    2.43
   6  -8  -6   35.54    2.19
  -6  -8   6   42.60    2.39
  -6  -8   6   42.68    2.68
   6  -8  -6   35.33    2.61
   6  -8   6   39.01    2.28
  -6   8   6   34.76    2.55
   6  -8  -7    0.34    0.83
  -6   8  -7   -0.76    0.59
   6   8   7    0.08    0.44
  -6  -8   7    0.65    0.70
  -6  -8   7    0.17    0.72
   6  -8  -7   -0.08    0.54
   6   8  -7    0.18    0.89
   6  -8   7   -0.01    0.66
  -6   8   7    0.72    0.68
  -6  -8  -7    0.73    0.57
   6  -8  -8    0.57    0.63
  -6  -8   8    0.63    0.80
   6  -8  -8    0.24    0.91
  -6   8  -8    0.68    0.82
   6   8   8    0.59    0.55
   6   8  -8   -0.17    0.90
   6  -8   8    0.31    0.82
  -6   8   8    0.12    0.72
  -6  -8  -8    0.20    0.60
  -6  -9   0    0.59    0.45
   6  -9   0    0.79    0.47
  -6   9   0    0.50    0.50
   6  -9   0    0.37    0.42
  -6  -9   0    0.51    0.29
   6   9   0    0.52    0.43
  -6   9  -1    2.13    0.67
   6  -9  -1    2.40    0.59
  -6  -9   1    2.73    0.43
   6  -9  -1    2.35    0.56
  -6  -9   1    3.26    0.69
   6   9   1    2.70    0.66
   6  -9   1    2.05    0.54
  -6  -9  -1    3.96    0.72
  -6   9   1    2.93    0.75
   6  -9   1    2.40    0.62
  -6  -9  -1    2.58    0.51
   6   9  -1    2.79    0.69
  -6  -9   2   -0.03    0.40
  -6   9  -2    0.10    0.55
   6  -9  -2   -0.15    0.38
   6   9   2   -0.04    0.35
   6  -9  -2   -0.18    0.33
  -6  -9  -2    0.01    0.31
  -6   9   2    0.41    0.49
   6   9  -2    0.13    0.41
   6  -9   2    0.31    0.38
   6  -9   2    0.63    0.50
  -6  -9  -2   -0.02    0.36
  -6  -9   3   24.22    1.70
   6   9   3   23.60    1.69
   6  -9  -3   21.07    1.54
  -6   9   3   24.83    1.84
  -6  -9  -3   24.73    1.53
   6  -9   3   22.09    1.59
   6   9  -3   23.74    1.90
  -6  -9  -3   24.78    1.42
  -6  -9   4    0.62    0.59
  -6   9  -4   -0.81    0.48
   6  -9  -4    0.77    0.53
   6   9   4    0.44    0.47
  -6  -9  -4    0.69    0.49
   6   9  -4    1.09    0.69
   6   9  -4   -0.15    0.43
  -6   9   4   -0.06    0.52
   6  -9   4   -0.35    0.45
   6  -9  -5   -0.33    0.45
  -6  -9   5    0.08    0.58
  -6   9  -5    0.08    0.61
   6   9   5    0.24    0.46
  -6  -9  -5    0.40    0.53
   6  -9   5   -0.05    0.59
   6   9  -5    0.37    0.70
  -6   9   5    0.06    0.59
  -6  -9   6    1.28    0.74
  -6   9  -6   -0.35    0.59
  -6  -9   6    0.95    0.75
   6   9   6    1.18    0.58
   6  -9  -6    2.20    0.75
   6  -9   6    0.65    0.68
  -6   9   6    0.23    0.67
  -6  -9  -6    1.52    0.64
   6   9  -6    0.65    0.84
  -6  -9   7    4.21    1.04
   6  -9  -7    4.90    1.01
  -6  -9   7    4.90    1.15
   6   9   7    4.03    0.83
   6  -9   7    4.88    1.10
   6   9  -7    2.13    1.13
  -6  -9  -7    3.72    0.90
  -6   9   7    4.12    1.04
  -6  10   0    2.46    0.74
   6  10   0    3.72    0.79
  -6 -10   0    2.75    0.70
   6 -10   0    3.58    0.70
  -6 -10   0    3.08    0.52
   6 -10   0    3.52    0.73
   6  10   1    0.65    0.48
   6 -10  -1    1.26    0.52
  -6 -10   1    0.28    0.50
  -6  10  -1    0.80    0.54
   6 -10  -1    0.63    0.45
   6  10  -1    0.51    0.49
   6 -10   1    0.16    0.44
  -6 -10  -1   -0.07    0.40
  -6 -10  -1    0.20    0.34
  -6  10   1    0.58    0.56
   6 -10   1    0.51    0.51
  -6 -10   2   55.34    2.75
   6 -10  -2   58.64    2.69
   6  10   2   52.90    3.10
   6 -10   2   55.49    2.65
   6 -10   2   56.33    2.47
  -6 -10  -2   53.79    2.47
  -6  10   2   56.42    3.15
   6  10  -2   53.99    3.23
  -6 -10  -2   54.70    2.50
   6 -10  -3    0.72    0.52
  -6  10  -3    0.53    0.66
  -6 -10   3   -0.28    0.51
   6  10   3    1.04    0.56
  -6 -10  -3    1.02    0.49
  -6  10   3    0.62    0.58
   6 -10   3   -0.01    0.50
   6  10  -3    1.33    0.69
   6 -10  -4    1.26    0.58
  -6  10  -4    0.08    0.63
   6  10   4    1.07    0.59
  -6 -10   4    0.67    0.65
  -6  10   4    3.00    0.85
   6  10  -4    0.17    0.46
   6  10  -4    1.15    0.78
   6 -10   4    1.59    0.67
  -6 -10  -4    2.24    0.67
  -6 -10   5    0.64    0.67
  -6  10  -5   -0.41    0.56
   6 -10  -5    0.79    0.60
   6  10   5    1.07    0.57
  -6 -10  -5    1.25    0.59
   6 -10   5   -0.30    0.55
  -6  10   5    1.72    0.75
   6  10  -5   -0.53    0.51
   6  10  -5    0.45    0.75
  -6 -10   6   13.53    1.64
   6  10   6   12.15    1.23
   6 -10  -6   10.84    1.37
  -6 -10   6    9.43    1.37
  -6  10   6   10.69    1.56
   6 -10   6   11.07    1.45
  -6 -10  -6   10.00    1.28
   6  10   7    0.25    0.47
   6 -10  -7   -0.34    0.58
  -6 -10   7    0.80    0.82
  -6  10  -7    0.26    0.74
  -6 -10   7    0.19    0.74
  -6 -10  -7   -0.37    0.55
   6  10  -7   -0.14    0.88
   6 -10   7    0.47    0.76
  -6  10   7    0.10    0.70
   6 -11   0    3.89    0.77
  -6  11   0    2.52    0.80
   6  11   0    2.74    0.74
   6 -11   0    2.78    0.70
  -6 -11   0    4.37    0.85
  -6 -11   0    3.20    0.56
   6  11   1   13.27    1.24
  -6 -11   1    9.96    1.24
   6 -11  -1    9.61    1.18
   6 -11  -1   11.32    1.15
   6 -11   1   10.74    1.22
  -6 -11  -1   11.70    1.28
   6  11  -1   11.98    1.26
  -6 -11  -1    9.82    1.05
   6 -11   1   11.54    1.16
  -6  11   1    9.29    1.32
  -6 -11   2   -0.26    0.51
  -6  11  -2   -0.10    0.67
   6 -11  -2    0.34    0.51
   6  11   2    0.42    0.45
   6  11  -2    0.23    0.51
  -6 -11  -2   -0.09    0.39
   6 -11   2   -0.27    0.52
  -6 -11  -2    0.77    0.49
  -6  11   2    0.57    0.55
  -6 -11   3    0.72    0.64
  -6  11  -3   -0.46    0.60
   6  11   3    0.11    0.46
   6 -11  -3    0.70    0.55
   6  11  -3   -0.20    0.56
  -6 -11  -3    0.31    0.44
  -6  11   3   -0.03    0.54
   6 -11   3    0.24    0.52
  -6 -11   4    1.72    0.79
   6 -11  -4    1.08    0.60
  -6  11  -4    0.65    0.72
   6  11   4    1.94    0.68
   6 -11   4    0.31    0.63
   6  11  -4    0.62    0.69
  -6 -11  -4    1.34    0.65
  -6  11   4    0.79    0.65
  -6 -11   5    0.16    0.69
   6  11   5    0.42    0.50
   6 -11  -5   -0.54    0.47
  -6  11  -5    0.03    0.63
   6 -11   5    0.59    0.69
  -6 -11  -5    0.75    0.60
   6  11  -5   -0.52    0.71
  -6  11   5   -0.31    0.55
   6 -11  -6   -0.15    0.56
   6  11   6    0.43    0.52
  -6  11  -6   -0.14    0.64
  -6 -11   6    0.13    0.74
  -6 -11  -6    0.36    0.60
   6 -11   6    0.54    0.66
  -6  11   6   -0.60    0.60
   6  11  -6   -0.28    0.76
  -6  12   0   34.95    2.51
   6 -12   0   41.76    2.16
   6 -12   0   35.89    2.11
   6  12   0   36.34    2.41
  -6 -12   0   37.14    2.15
   6 -12  -1    2.84    0.79
  -6 -12   1    2.50    0.78
   6 -12  -1    2.22    0.70
  -6  12  -1   -0.11    0.60
   6  12   1    2.61    0.78
   6 -12   1    2.41    0.79
   6 -12   1    2.16    0.66
   6  12  -1    1.58    0.73
  -6  12   1    3.18    0.87
  -6 -12  -1    2.69    0.76
  -6 -12  -1    1.47    0.53
   6 -12  -2   73.21    3.22
  -6 -12   2   67.16    3.29
   6  12   2   69.69    3.80
   6 -12   2   60.19    3.09
  -6 -12  -2   66.26    3.00
   6  12  -2   64.66    3.88
  -6  12   2   67.63    3.82
  -6 -12  -2   67.34    3.00
  -6  12  -3    0.15    0.75
  -6 -12   3    0.13    0.60
   6 -12  -3    0.00    0.52
   6  12   3    0.27    0.50
   6 -12   3   -0.14    0.57
  -6 -12  -3    0.41    0.50
   6  12  -3   -0.21    0.54
  -6  12   3    0.19    0.58
   6  12   4    8.73    1.26
   6 -12  -4    7.28    1.12
  -6 -12   4    9.49    1.41
   6 -12   4    5.50    1.08
  -6 -12  -4    5.71    1.05
  -6  12   4    7.01    1.23
   6  12  -4    4.26    1.14
  -6 -12   5    0.39    0.74
  -6  12  -5   -0.05    0.60
   6  12   5   -0.05    0.48
   6 -12  -5   -1.07    0.47
   6 -12   5   -0.23    0.64
  -6  12   5   -0.05    0.62
   6  12  -5   -0.65    0.69
  -6 -12  -5   -0.47    0.49
   6  12   6    0.57    0.60
  -6 -12   6    1.95    0.93
   6 -12  -6   -0.28    0.58
  -6  12  -6    0.38    0.72
  -6 -12  -6    0.33    0.65
   6 -12   6    0.06    0.74
   6  12  -6   -0.99    0.79
  -6 -13   0    3.40    0.90
   6 -13   0    4.27    0.92
  -6  13   0    3.54    1.02
   6 -13   0    4.05    0.87
   6  13   0    3.03    0.85
  -6 -13   1    3.44    0.92
   6 -13  -1    3.96    0.89
   6  13   1    4.15    0.95
   6 -13   1    4.99    1.02
   6  13  -1    4.77    1.01
  -6 -13  -1    3.67    0.73
  -6  13   1    3.55    0.97
  -6 -13  -1    3.84    0.87
   6 -13  -2    0.00    0.51
  -6 -13   2    0.44    0.64
   6  13   2    0.76    0.59
  -6  13  -2   -0.84    0.67
  -6 -13  -2    0.24    0.50
   6  13  -2    0.87    0.65
   6 -13   2    0.66    0.67
  -6  13   2    0.76    0.69
   6 -13  -3    0.89    0.67
  -6  13  -3   -0.21    0.72
  -6 -13   3    0.15    0.69
   6  13   3    0.41    0.57
   6 -13   3   -0.33    0.62
  -6  13   3    0.89    0.66
   6  13  -3    0.02    0.63
  -6 -13  -3    0.29    0.54
  -6 -13   4   -0.12    0.69
   6 -13  -4   -0.21    0.54
   6  13   4    0.26    0.54
  -6  13  -4   -0.17    0.68
  -6  13   4    0.10    0.60
   6 -13   4    0.74    0.69
   6  13  -4   -0.29    0.72
  -6 -13  -4    0.22    0.56
  -6 -13   5    1.24    0.86
   6 -13  -5    0.80    0.69
   6  13   5    0.60    0.64
   6 -13   5    1.12    0.78
   6  13  -5    0.60    0.93
  -6  13   5    1.18    0.83
  -6 -13  -5    1.57    0.75
   6 -14   0    4.59    0.94
  -6  14   0    5.19    1.14
   6 -14   0    4.94    1.03
  -6 -14   0    3.20    0.88
   6  14   0    5.13    1.09
   6 -14  -1   -0.07    0.55
  -6 -14   1   -0.03    0.57
   6  14   1    0.10    0.49
  -6  14  -1   -0.60    0.66
  -6  14   1    0.10    0.61
   6  14  -1   -0.16    0.49
  -6 -14  -1    0.30    0.59
   6 -14   1    0.36    0.66
   6 -14  -2   24.86    1.83
   6  14   2   22.58    1.90
  -6 -14   2   24.63    1.96
   6 -14   2   21.98    1.85
  -6 -14  -2   22.91    1.69
  -6  14   2   21.54    1.97
   6  14  -2   23.84    2.04
   6  14   3   -0.17    0.49
  -6  14  -3    0.25    0.79
  -6 -14   3    0.41    0.73
   6 -14  -3   -0.10    0.59
  -6  14   3    0.23    0.64
   6  14  -3   -0.45    0.66
   6 -14   3    0.72    0.75
  -6 -14  -3   -0.38    0.48
   6 -14  -4    0.36    0.66
  -6  14  -4   -0.56    0.68
   6  14   4   -0.22    0.50
  -6 -14   4    0.14    0.77
   6  14  -4    0.24    0.80
  -6 -14  -4    0.28    0.59
   6 -14   4   -0.60    0.61
  -6  14   4   -0.36    0.61
  -6 -15   0   -0.66    0.55
  -6  15   0   -0.14    0.59
   6  15   0    0.22    0.62
   6 -15  -1    2.17    0.81
  -6  15  -1    0.17    0.85
  -6 -15   1    2.33    0.89
   6  15   1    1.53    0.73
  -6  15   1    1.26    0.79
   6 -15   1    2.11    0.84
   6  15  -1    1.43    0.77
   6 -15  -2   -0.04    0.61
  -6 -15   2    0.41    0.73
   6  15   2    1.01    0.67
  -6  15  -2    0.15    0.86
  -6  15   2    0.30    0.70
   6 -15   2    0.42    0.71
   6  15  -2    0.02    0.62
  -6 -15  -2    1.52    0.66
   6  15   3   18.34    1.68
   6 -15  -3   15.76    1.76
  -6 -15   3   15.78    1.90
  -6  15   3   16.97    1.78
   6 -15   3   13.06    1.68
  -6 -15  -3   16.65    1.71
   6  15  -3   10.48    1.71
   6  16   0    5.44    1.22
  -6 -16   0    3.96    1.05
  -6  16  -1   -0.65    0.80
   6 -16  -1    0.54    0.72
   6  16   1    0.96    0.72
  -6  16   1    1.25    0.81
   6 -16   1    1.54    0.84
   6  16  -1    0.82    0.76
  -7   0   0    0.03    0.27
   7   0   0   -0.23    0.16
   7   0   0   -0.13    0.20
  -7   0   0   -0.07    0.23
   7   0  -1   10.81    0.69
   7   0  -1   11.32    0.84
   7   0   1   12.42    0.70
  -7   0   1   11.20    0.81
  -7   0   1   10.18    0.82
  -7   0  -1   10.86    0.81
  -7   0  -1   10.68    0.76
   7   0   1   10.47    0.72
   7   0  -2   17.72    1.30
   7   0   2   19.43    1.13
  -7   0  -2   20.03    0.97
   7   0  -2   19.20    1.00
  -7   0   2   20.47    1.28
  -7   0  -2   20.11    1.13
  -7   0   2   19.55    1.08
  -7   0  -2   19.86    1.12
  -7   0   3   22.19    1.45
  -7   0  -3   23.13    1.27
   7   0   3   21.04    1.30
  -7   0   3   24.53    1.21
   7   0  -3   24.94    1.68
  -7   0  -3   22.21    1.10
   7   0  -3   22.01    1.14
  -7   0  -3   21.92    1.31
  -7   0   4   28.04    1.73
  -7   0   4   27.57    1.35
   7   0   4   22.49    1.50
   7   0  -4   28.88    1.35
  -7   0  -4   29.73    1.47
  -7   0  -4   23.25    1.56
  -7   0  -4   26.43    1.28
  -7   0  -5    7.46    0.76
  -7   0   5    7.79    1.06
  -7   0  -5    9.27    0.95
   7   0  -5    8.57    1.29
  -7   0  -5    9.21    1.26
  -7   0   5    7.30    0.79
  -7   0  -6    0.78    0.53
   7   0   6    0.78    0.54
  -7   0  -6   -0.53    0.57
  -7   0   6    0.44    0.56
   7   0  -6   -0.30    0.63
  -7   0  -6    0.21    0.33
   7   0  -7    0.44    0.78
  -7   0  -7    2.06    0.51
  -7   0  -7    1.30    0.82
   7   0   7    1.85    0.73
  -7   0   7    1.26    0.73
   7   0  -8    0.36    0.82
   7   0   8    0.80    0.65
  -7   0   8    0.26    0.64
  -7   0  -8    0.13    0.76
  -7   0   9    1.46    0.87
  -7   0  -9    1.61    1.03
   7   0  -9    0.64    0.93
   7   1   0    0.16    0.22
   7  -1   0    0.03    0.18
   7  -1   0    0.05    0.19
  -7  -1   0   -0.03    0.18
   7   1   0    0.08    0.17
  -7  -1   0   -0.34    0.24
  -7   1   0   -0.10    0.24
  -7   1   0   -0.14    0.23
   7  -1  -1    1.44    0.31
  -7   1  -1    0.97    0.36
  -7  -1   1    1.61    0.32
  -7  -1   1    1.29    0.37
   7   1   1    1.39    0.34
  -7   1  -1    1.61    0.37
   7  -1  -1    0.88    0.36
  -7  -1  -1    0.45    0.23
  -7  -1  -1    1.69    0.40
   7   1  -1    1.16    0.27
   7  -1   1    1.56    0.33
  -7   1   1    1.53    0.38
   7  -1   1    1.68    0.28
  -7   1   1    0.89    0.33
   7   1  -1    1.26    0.38
  -7  -1   2   -0.15    0.23
  -7   1  -2    0.02    0.27
   7   1   2    0.06    0.21
   7  -1  -2   -0.22    0.37
  -7  -1   2   -0.43    0.24
   7  -1  -2    0.05    0.22
  -7   1  -2    0.04    0.30
   7   1  -2    0.09    0.35
   7  -1   2    0.01    0.17
   7   1  -2    0.04    0.17
  -7  -1  -2    0.03    0.20
  -7  -1  -2    0.14    0.19
  -7   1   2    0.04    0.27
  -7   1   2   -0.08    0.25
  -7  -1  -2    0.32    0.30
   7  -1   2   -0.34    0.17
  -7  -1   3   33.61    1.88
  -7   1  -3   35.03    1.80
  -7  -1   3   34.56    1.61
   7   1   3   32.53    1.80
  -7   1  -3   33.38    1.62
   7  -1  -3   33.83    2.09
   7  -1  -3   33.50    1.52
  -7   1   3   34.14    1.95
  -7  -1  -3   31.21    1.57
  -7   1   3   33.07    1.50
   7   1  -3   34.67    1.43
  -7  -1  -3   34.00    1.49
  -7  -1  -3   34.53    1.73
   7  -1   3   32.93    1.74
   7   1  -3   25.75    1.97
  -7  -1   4    2.15    0.49
  -7   1  -4    2.71    0.57
  -7  -1   4    2.56    0.60
   7  -1  -4    2.60    0.51
   7  -1  -4    2.49    0.78
  -7   1  -4    2.33    0.40
  -7   1  -4    2.54    0.54
   7   1   4    2.49    0.49
  -7  -1  -4    3.57    0.60
   7   1  -4    1.35    0.66
  -7  -1  -4    2.58    0.43
  -7  -1  -4    4.17    0.70
   7   1  -4    2.13    0.40
  -7   1   4    2.57    0.62
  -7   1   4    1.90    0.43
   7  -1  -5   35.64    1.73
  -7   1  -5   35.62    2.34
  -7   1  -5   39.09    1.90
   7   1   5   33.12    2.03
  -7   1  -5   34.91    1.60
  -7  -1   5   34.67    2.22
  -7   1  -5   36.86    2.15
   7  -1  -5   33.10    2.42
  -7   1   5   37.79    2.30
   7   1  -5   36.53    1.63
  -7  -1  -5   39.50    1.84
   7   1  -5   34.84    2.50
  -7  -1  -5   37.47    1.68
   7   1   6    2.10    0.63
   7  -1  -6    1.22    0.80
  -7   1  -6    1.06    0.38
  -7   1  -6    1.00    0.57
  -7   1  -6    0.45    0.58
   7  -1  -6    2.44    0.56
  -7   1  -6    2.96    0.87
  -7  -1   6    1.61    0.69
   7   1  -6    1.38    0.82
  -7  -1  -6    1.27    0.55
  -7  -1  -6    1.69    0.47
  -7   1   6    1.69    0.69
   7   1   7    1.14    0.64
  -7   1  -7    1.10    0.81
  -7  -1   7    0.58    0.66
   7  -1  -7    0.34    0.74
  -7  -1  -7    1.10    0.86
   7  -1   7    0.45    0.62
  -7  -1  -7    1.77    0.50
   7   1  -7    1.69    0.93
  -7   1   7    1.31    0.70
   7  -1  -8    0.47    0.87
  -7   1  -8    0.66    0.80
  -7  -1   8    0.52    0.68
   7  -1   8    0.42    0.65
   7   1  -8   -0.08    0.75
  -7  -1  -8    1.27    0.95
  -7   1   8    0.64    0.71
   7  -1  -9    0.10    0.87
  -7  -1   9    0.59    0.79
  -7   1  -9    0.76    0.94
  -7   1   9    0.72    0.80
  -7  -1  -9   -0.21    0.82
   7   1  -9    0.80    1.06
   7  -1   9    0.55    0.68
   7   2   0   -0.07    0.21
  -7   2   0   -0.06    0.25
  -7  -2   0   -0.14    0.14
  -7  -2   0   -0.23    0.25
   7  -2   0   -0.05    0.17
  -7   2   0    0.36    0.29
   7  -2   0   -0.19    0.20
   7   2   0   -0.06    0.16
   7  -2  -1   23.31    1.16
   7  -2  -1   24.86    1.38
  -7  -2   1   23.03    1.25
  -7   2  -1   23.59    1.23
   7   2   1   24.82    1.40
  -7   2  -1   23.48    1.42
  -7  -2   1   24.20    1.27
   7  -2   1   23.67    1.19
  -7  -2  -1   25.24    1.12
  -7   2   1   23.41    1.45
   7   2  -1   24.33    1.45
  -7  -2  -1   23.18    1.22
   7  -2   1   25.95    1.14
  -7   2   1   23.92    1.19
   7   2  -1   23.24    1.05
  -7   2  -2    1.39    0.43
  -7  -2   2    1.43    0.43
   7  -2  -2    2.42    0.42
   7  -2  -2    2.02    0.53
  -7  -2   2    2.32    0.43
   7   2   2    1.92    0.41
  -7   2  -2    0.66    0.37
  -7   2   2    2.00    0.40
  -7   2   2    1.62    0.46
  -7  -2  -2    1.94    0.45
   7  -2   2    2.08    0.31
   7   2  -2    1.70    0.30
   7  -2   2    1.77    0.35
  -7  -2  -2    1.27    0.29
  -7  -2  -2    1.73    0.35
   7   2  -2    1.82    0.51
  -7  -2   3    7.49    0.85
   7  -2  -3    7.61    1.00
  -7   2  -3    7.96    0.82
  -7  -2   3    7.64    0.79
   7  -2  -3    8.19    0.75
   7   2   3    6.99    0.70
  -7   2  -3    6.68    0.74
  -7   2   3    7.59    0.68
  -7   2   3    6.46    0.84
   7  -2   3    6.71    0.62
  -7  -2  -3    6.29    0.71
   7   2  -3    5.43    0.87
   7   2  -3    6.02    0.55
  -7  -2  -3    6.83    0.66
   7   2   4    1.64    0.44
  -7   2  -4    1.19    0.47
   7   2   4    2.67    0.52
  -7  -2   4    1.77    0.53
   7  -2  -4    1.52    0.46
  -7  -2   4    1.21    0.46
  -7   2  -4    1.95    0.50
  -7   2  -4    0.79    0.51
   7  -2  -4    1.60    0.68
   7  -2   4    1.49    0.36
  -7   2   4    2.04    0.41
   7   2  -4    1.49    0.35
  -7   2   4    1.20    0.51
  -7  -2  -4    1.58    0.43
  -7  -2  -4    0.65    0.33
   7   2  -4    1.21    0.63
   7   2   5    2.11    0.53
  -7   2  -5    2.22    0.72
   7  -2  -5    1.69    0.51
  -7   2  -5    0.65    0.50
  -7  -2   5    1.88    0.52
   7  -2  -5    2.67    0.84
   7   2   5    2.16    0.57
  -7  -2   5    1.79    0.61
  -7   2  -5    1.74    0.56
  -7  -2  -5    3.33    0.59
   7   2  -5    1.76    0.74
  -7  -2  -5    1.88    0.48
  -7   2   5    2.29    0.66
  -7  -2   6   16.01    1.16
   7   2   6   12.05    1.22
   7   2   6   15.17    1.18
  -7  -2   6   13.89    1.43
  -7   2  -6   14.44    0.92
   7  -2  -6   16.81    1.20
  -7   2  -6   12.50    1.41
   7  -2  -6   14.49    1.60
  -7   2  -6    8.49    1.20
  -7  -2  -6   12.42    1.00
  -7   2   6   14.08    1.42
   7   2  -6    9.15    1.50
   7  -2  -7    0.66    0.78
  -7  -2   7    0.93    0.70
  -7   2  -7    0.37    0.72
  -7   2   7    1.32    0.71
   7   2  -7    0.53    0.81
  -7  -2  -7    0.57    0.43
   7  -2   7    1.94    0.63
  -7   2  -8   -0.16    0.73
   7  -2  -8   -0.29    0.73
  -7  -2   8    0.28    0.67
  -7   2   8   -0.64    0.55
  -7  -2  -8    0.18    0.42
   7   2  -8   -0.33    0.74
   7  -2   8    0.32    0.57
  -7   2  -9    0.95    0.97
  -7  -2   9   -0.24    0.73
   7  -2  -9    1.41    1.11
   7  -2   9    0.17    0.73
   7   2  -9    1.81    1.15
  -7   2   9    0.84    0.83
  -7   3   0    0.05    0.29
  -7  -3   0   -0.14    0.16
  -7   3   0    0.04    0.27
   7  -3   0   -0.34    0.19
  -7  -3   0   -0.33    0.25
   7   3   0   -0.06    0.25
  -7   3  -1  119.20    5.28
  -7   3  -1  116.81    4.12
   7  -3  -1  115.08    4.04
   7   3   1  118.27    5.44
  -7  -3   1  113.69    5.00
  -7  -3   1  112.89    4.16
  -7  -3  -1  114.48    4.12
  -7  -3  -1  115.90    3.98
  -7   3   1  119.63    5.30
   7  -3   1  119.38    4.02
   7   3  -1  111.66    5.47
  -7   3   1  120.19    4.05
   7   3  -1  114.78    3.88
  -7   3  -2    2.83    0.53
  -7  -3   2    4.06    0.61
   7   3   2    3.13    0.54
  -7  -3   2    3.77    0.53
   7  -3  -2    3.93    0.64
   7  -3  -2    3.53    0.53
  -7  -3  -2    3.95    0.55
   7  -3   2    3.38    0.35
  -7  -3  -2    3.58    0.47
   7   3  -2    2.64    0.59
  -7   3   2    3.49    0.63
  -7   3   2    4.37    0.54
   7  -3   2    3.97    0.49
   7   3  -2    3.69    0.39
  -7   3  -3    0.44    0.33
  -7   3  -3    0.05    0.36
  -7  -3   3    0.38    0.36
   7  -3  -3   -0.21    0.28
  -7   3  -3    0.18    0.37
  -7  -3   3    0.30    0.32
   7   3   3    0.63    0.33
   7   3   3    0.39    0.25
   7  -3  -3   -0.13    0.42
   7   3  -3    0.10    0.44
   7  -3   3    0.64    0.27
   7   3  -3    0.25    0.20
  -7   3   3    0.28    0.37
  -7  -3  -3    0.08    0.30
  -7   3   3    0.46    0.29
  -7  -3  -3    0.37    0.27
   7  -3  -4    0.92    0.60
   7   3   4    0.86    0.36
   7  -3  -4    1.31    0.46
   7   3   4    0.33    0.34
  -7   3  -4    0.28    0.41
  -7   3  -4    0.58    0.42
  -7  -3   4    0.73    0.42
  -7   3  -4    0.93    0.50
  -7  -3   4    0.43    0.40
  -7  -3  -4    1.16    0.37
  -7  -3  -4    0.29    0.34
   7  -3   4    0.57    0.27
  -7   3   4    0.71    0.49
   7   3  -4    0.50    0.25
   7   3  -4    0.21    0.51
  -7   3   4    0.98    0.33
  -7   3  -5    0.70    0.52
  -7   3  -5    0.60    0.49
  -7   3  -5    0.67    0.57
  -7  -3   5    0.69    0.47
   7  -3  -5    0.69    0.68
   7  -3  -5    0.48    0.41
  -7  -3   5    0.87    0.52
   7   3   5    0.17    0.34
  -7  -3  -5    0.59    0.37
   7  -3   5    0.35    0.29
  -7   3   5    0.28    0.49
  -7  -3  -5    0.18    0.36
   7   3  -5    0.26    0.62
  -7   3  -6    2.97    0.87
   7  -3  -6    1.86    0.59
  -7   3  -6    0.17    0.52
  -7  -3   6    1.36    0.67
  -7  -3   6    2.57    0.67
   7   3   6    2.00    0.57
   7  -3  -6    1.89    0.88
   7  -3   6    2.35    0.46
  -7  -3  -6    1.65    0.51
   7  -3   6    2.57    0.68
   7   3  -6    1.54    0.83
  -7   3   6    1.56    0.67
   7   3   7   -0.18    0.39
  -7  -3   7   -0.23    0.59
   7  -3  -7    0.19    0.78
   7  -3  -7    0.48    0.54
  -7   3  -7   -0.03    0.71
  -7   3  -7    0.35    0.66
   7   3  -7    0.53    0.84
  -7  -3  -7   -0.01    0.41
   7  -3   7    0.55    0.55
  -7   3   7    0.22    0.55
   7   3   8    1.02    0.56
  -7   3  -8    2.39    0.96
  -7  -3   8    1.10    0.80
   7  -3  -8    0.14    0.83
  -7   3   8    0.24    0.67
  -7  -3  -8    1.37    0.56
   7   3  -8   -0.26    0.80
   7  -3  -9    1.97    1.18
   7   3   9    4.94    0.93
  -7  -3   9    2.46    1.02
  -7   3   9    2.71    0.95
   7  -3   9    2.09    0.94
   7   3  -9    1.96    1.15
   7   4   0    0.05    0.27
   7  -4   0   -0.13    0.24
  -7  -4   0    0.00    0.19
  -7   4   0   -0.39    0.30
  -7   4   0   -0.15    0.27
  -7  -4   0   -0.10    0.30
   7  -4  -1   40.74    2.02
  -7  -4   1   41.29    1.96
   7   4   1   42.36    2.26
  -7   4  -1   42.99    2.30
  -7  -4   1   41.93    1.91
  -7   4  -1   37.80    1.80
   7  -4  -1   45.13    1.85
  -7   4   1   44.76    1.78
  -7  -4  -1   42.04    1.86
  -7   4   1   41.73    2.30
   7  -4   1   43.30    1.75
   7   4  -1   41.72    2.32
   7   4  -1   41.68    1.60
  -7  -4  -1   41.84    1.71
  -7   4  -2   22.27    1.28
   7   4   2   25.22    1.50
  -7  -4   2   23.80    1.34
   7  -4  -2   22.92    1.39
  -7  -4   2   23.39    1.36
   7  -4  -2   22.28    1.27
  -7  -4  -2   22.04    1.26
  -7   4   2   20.59    1.51
  -7   4   2   21.42    1.13
   7  -4   2   24.48    1.15
   7   4  -2   23.58    1.58
   7   4  -2   22.59    1.01
  -7  -4  -2   23.50    1.19
   7  -4   2   23.58    1.18
  -7   4  -3    0.35    0.44
   7   4   3    0.92    0.39
   7  -4  -3    1.88    0.49
  -7  -4   3    0.81    0.44
  -7   4  -3    1.13    0.44
  -7  -4   3    1.19    0.40
   7  -4  -3    1.34    0.52
  -7   4  -3    1.18    0.39
   7   4  -3    1.28    0.25
   7  -4   3    0.53    0.28
  -7   4   3    0.92    0.31
   7   4  -3    1.02    0.54
  -7  -4  -3    1.28    0.39
  -7  -4  -3    1.14    0.40
  -7   4   3    0.82    0.45
  -7  -4   4    3.72    0.69
   7  -4  -4    4.23    0.66
  -7   4  -4    3.58    0.68
   7  -4  -4    4.15    0.87
  -7   4  -4    3.54    0.69
  -7  -4   4    3.73    0.68
   7   4   4    4.30    0.70
   7  -4   4    4.48    0.54
  -7  -4  -4    2.61    0.52
  -7  -4  -4    3.21    0.58
   7   4  -4    2.25    0.72
  -7   4   4    3.83    0.77
  -7  -4   5    3.85    0.78
  -7   4  -5    1.53    0.61
  -7  -4   5    5.16    0.80
   7  -4  -5    3.90    0.72
   7   4   5    4.32    0.72
   7  -4  -5    3.80    0.92
  -7   4  -5    4.25    0.84
   7   4  -5    1.98    0.81
  -7  -4  -5    3.74    0.64
   7  -4   5    3.70    0.53
  -7   4   5    4.47    0.89
   7  -4  -6   11.52    1.58
  -7  -4   6   13.85    1.29
   7  -4  -6   11.28    1.20
   7   4   6   14.86    1.19
  -7  -4   6   13.42    1.43
  -7   4  -6   10.94    1.30
   7  -4   6   12.23    1.23
  -7  -4  -6    9.78    1.07
  -7   4   6   10.64    1.42
   7   4   7    2.59    0.66
   7  -4  -7    3.60    0.82
   7  -4  -7    2.67    1.09
  -7   4  -7    0.84    0.71
  -7  -4   7    4.35    1.03
   7   4  -7    1.53    0.92
   7  -4   7    2.83    0.81
  -7  -4  -7    2.78    0.68
  -7   4   7    2.36    0.81
   7  -4  -8    5.10    1.40
  -7   4  -8    1.65    0.90
  -7  -4   8    5.51    1.16
   7   4   8    6.52    0.99
  -7   4   8    4.77    1.08
   7   4  -8    3.44    1.21
  -7  -4  -8    5.97    0.93
   7  -4  -9    3.17    1.38
   7   4   9    2.12    0.70
  -7  -4   9    1.48    0.95
   7  -4   9    2.49    0.95
   7   4  -9    1.52    1.06
  -7   4   9    0.99    0.85
  -7  -4  -9    2.73    0.77
  -7   5   0    0.53    0.40
  -7  -5   0    0.19    0.32
  -7   5   0    0.38    0.31
  -7  -5   0    0.09    0.19
   7  -5   0   -0.05    0.26
   7   5   0   -0.14    0.26
   7  -5  -1   93.41    3.40
  -7   5  -1   89.91    4.34
  -7  -5   1   89.37    3.10
   7   5   1   85.20    4.37
  -7  -5   1   91.52    3.94
  -7   5  -1   86.48    3.35
  -7  -5   1   93.39    3.46
  -7   5   1   94.78    3.28
   7  -5   1   92.65    3.30
  -7  -5  -1   88.42    3.38
   7   5  -1   92.91    4.49
  -7   5   1   82.81    4.28
  -7  -5  -1   90.54    3.24
   7   5   2    0.29    0.33
  -7   5  -2    0.00    0.40
  -7  -5   2    0.41    0.28
   7  -5  -2    0.26    0.31
   7  -5  -2   -0.14    0.27
  -7   5  -2    1.29    0.45
  -7  -5   2    0.27    0.37
  -7   5   2    0.16    0.38
  -7  -5  -2    0.18    0.33
   7   5  -2   -0.09    0.33
   7   5  -2   -0.02    0.16
   7  -5   2   -0.21    0.21
  -7  -5  -2   -0.01    0.25
  -7   5   2   -0.19    0.25
   7  -5  -3    2.22    0.54
  -7   5  -3    2.22    0.54
   7  -5  -3    1.74    0.54
  -7   5  -3    0.18    0.49
  -7  -5   3    1.33    0.50
  -7  -5   3    1.79    0.49
   7   5   3    1.86    0.50
  -7  -5  -3    1.48    0.42
   7   5  -3    0.91    0.52
  -7  -5  -3    1.27    0.39
  -7   5   3    2.14    0.62
  -7   5   3    2.33    0.43
   7   5  -3    2.31    0.31
   7  -5   3    1.69    0.41
   7  -5  -4    0.17    0.38
   7  -5  -4    0.52    0.51
  -7   5  -4   -0.24    0.45
  -7  -5   4    0.10    0.38
  -7  -5   4    0.06    0.40
   7   5   4    0.40    0.35
  -7   5   4   -0.01    0.42
  -7  -5  -4    0.01    0.30
   7  -5   4    0.11    0.27
  -7  -5  -4   -0.15    0.30
   7   5  -4    0.21    0.53
  -7  -5   5    3.66    0.81
   7  -5  -5    2.85    0.70
   7  -5  -5    3.83    0.87
   7   5   5    4.12    0.74
  -7  -5   5    4.69    0.81
   7   5  -5    2.26    0.83
  -7   5   5    4.00    0.86
  -7  -5  -5    3.79    0.65
   7  -5   5    3.22    0.51
   7  -5   5    3.93    0.77
  -7   5  -6    0.32    0.58
  -7  -5   6    3.26    0.84
   7  -5  -6    1.44    0.61
   7  -5  -6    2.65    0.91
   7   5   6    1.38    0.54
  -7  -5   6    3.20    0.76
  -7  -5  -6    2.41    0.59
   7  -5   6    2.17    0.70
  -7   5   6    1.18    0.66
   7   5  -6    0.55    0.73
  -7  -5   7    0.28    0.67
  -7  -5   7    0.96    0.62
   7  -5  -7    0.40    0.80
   7  -5  -7    0.47    0.61
   7   5   7    1.45    0.58
  -7   5  -7    0.51    0.69
  -7  -5  -7    0.73    0.52
   7  -5   7    0.51    0.61
   7   5  -7    0.36    0.86
  -7   5   7    0.80    0.69
   7   5   8    0.96    0.54
  -7   5  -8    0.56    0.81
  -7  -5   8    0.42    0.72
   7  -5  -8    0.20    0.88
  -7  -5  -8    0.03    0.49
  -7   5   8    0.55    0.72
   7   5  -8   -0.15    0.87
  -7  -6   0    0.12    0.20
   7   6   0   -0.15    0.28
  -7   6   0    0.18    0.31
  -7  -6   0    0.12    0.34
  -7   6   0   -0.17    0.32
   7  -6   0   -0.16    0.29
   7  -6  -1    5.43    0.69
  -7  -6   1    6.41    0.53
   7   6   1    6.67    0.87
  -7  -6   1    5.05    0.77
  -7   6  -1    6.63    0.78
  -7   6  -1    5.46    0.87
  -7  -6  -1    5.88    0.64
   7  -6   1    5.07    0.63
   7   6  -1    5.76    0.85
  -7  -6  -1    6.13    0.79
  -7   6   1    6.37    0.69
  -7   6   1    4.60    0.79
  -7  -6   2    2.53    0.47
  -7   6  -2    0.39    0.49
  -7  -6   2    1.85    0.53
   7  -6  -2    1.73    0.50
   7   6   2    2.11    0.55
  -7   6  -2    2.19    0.53
  -7   6   2    1.87    0.58
   7   6  -2    1.74    0.29
   7  -6   2    0.87    0.37
  -7  -6  -2    1.50    0.46
   7   6  -2    2.17    0.58
  -7   6   2    2.61    0.46
  -7  -6  -2    1.90    0.44
   7   6   3    9.39    0.92
   7  -6  -3    9.96    1.01
  -7  -6   3   10.42    1.10
   7  -6  -3    8.59    0.84
  -7  -6   3    9.78    0.98
  -7   6   3    8.94    0.76
   7  -6   3    9.81    0.83
   7   6  -3    8.27    1.16
  -7  -6  -3    8.57    0.88
  -7   6   3    9.80    1.18
  -7  -6  -3    9.91    0.95
  -7   6  -4   -0.21    0.50
   7  -6  -4    2.14    0.60
   7  -6  -4    2.03    0.63
  -7  -6   4    2.21    0.64
   7   6   4    1.44    0.51
  -7  -6   4    1.92    0.62
  -7   6   4    2.70    0.75
  -7  -6  -4    1.79    0.48
   7  -6   4    2.87    0.49
   7  -6   4    1.80    0.59
   7   6  -4    1.15    0.69
  -7  -6  -4    2.84    0.55
  -7  -6   5    3.59    0.83
  -7  -6   5    4.19    0.84
   7  -6  -5    3.28    0.85
   7   6   5    3.03    0.69
   7  -6  -5    3.39    0.74
   7  -6   5    2.97    0.73
   7   6  -5    3.15    0.93
  -7   6   5    2.41    0.73
  -7  -6  -5    3.26    0.66
  -7  -6   6    0.54    0.57
   7  -6  -6    1.87    0.63
   7  -6  -6    1.64    0.86
  -7  -6   6    1.77    0.73
  -7   6  -6   -0.40    0.56
   7   6   6    1.94    0.60
   7  -6   6    0.84    0.64
  -7   6   6    1.00    0.66
  -7  -6  -6    2.48    0.64
   7   6  -6    1.38    0.85
   7   6   7    1.20    0.55
   7  -6  -7    1.15    0.65
  -7   6  -7    0.26    0.61
  -7  -6   7    1.27    0.76
  -7  -6   7    1.74    0.72
   7  -6  -7    1.17    0.93
   7  -6   7    1.79    0.72
  -7  -6  -7    0.98    0.57
   7   6  -7    0.34    0.79
  -7   6   7    0.25    0.61
   7   6   8   -0.02    0.47
  -7   6  -8    0.19    0.73
   7  -6  -8   -0.37    0.53
   7  -6  -8    0.67    0.98
  -7  -6   8   -0.29    0.69
  -7  -6  -8   -0.22    0.49
   7   6  -8    0.37    0.93
   7  -6   8    0.02    0.61
  -7   6   8    0.03    0.68
   7   7   0   -0.11    0.30
  -7   7   0    0.30    0.33
   7  -7   0    0.11    0.32
  -7   7   0   -0.10    0.37
  -7  -7   0    0.07    0.21
  -7  -7   0    0.26    0.37
  -7   7  -1    1.21    0.46
   7   7   1    1.02    0.46
   7  -7  -1    1.20    0.45
  -7  -7   1    1.43    0.52
  -7  -7   1    0.81    0.26
  -7   7  -1    1.24    0.54
  -7   7   1    0.85    0.38
  -7  -7  -1    0.86    0.43
  -7  -7  -1    0.92    0.33
   7  -7   1    1.28    0.44
   7   7  -1    1.37    0.52
  -7   7   1    0.51    0.43
   7   7   2    0.35    0.39
   7  -7  -2    0.92    0.45
  -7   7  -2    0.00    0.47
  -7  -7   2    0.48    0.42
   7  -7   2    0.38    0.33
  -7   7   2    0.57    0.34
   7   7  -2    0.59    0.43
  -7   7   2    0.52    0.45
  -7  -7  -2    0.49    0.38
  -7  -7  -2    0.70    0.34
   7   7   3   11.99    1.10
  -7  -7   3   12.09    1.24
  -7  -7   3   12.21    1.10
   7  -7  -3   12.63    1.19
  -7   7   3   11.62    1.23
  -7  -7  -3   11.06    1.05
   7  -7   3   11.98    1.17
  -7  -7  -3   12.44    1.11
   7  -7   3   12.54    0.93
   7   7  -3   11.47    1.24
   7   7   4    0.57    0.41
  -7  -7   4    0.23    0.44
  -7   7  -4   -0.14    0.51
  -7  -7   4   -0.09    0.47
   7  -7  -4    0.82    0.53
   7  -7   4    0.03    0.46
   7   7  -4    0.37    0.58
  -7   7   4    0.17    0.50
   7  -7   4    0.00    0.31
  -7  -7  -4    0.38    0.38
   7  -7  -5   21.19    1.54
   7  -7  -5   21.79    1.73
  -7  -7   5   22.83    1.76
   7   7   5   22.00    1.59
  -7  -7   5   19.79    1.54
   7  -7   5   22.01    1.57
  -7  -7  -5   22.71    1.46
  -7   7   5   23.37    1.81
   7   7  -5   14.79    1.82
  -7   7  -6    0.05    0.58
  -7  -7   6    0.89    0.67
  -7  -7   6    0.46    0.66
   7   7   6    0.12    0.44
   7  -7  -6    0.84    0.78
   7  -7  -6    1.69    0.67
  -7  -7  -6    0.92    0.54
   7  -7   6    0.62    0.64
  -7   7   6    1.04    0.68
   7   7  -6    0.09    0.75
   7   7   7    1.08    0.54
  -7   7  -7    0.58    0.71
   7  -7  -7    1.85    0.75
   7  -7  -7    0.38    0.81
  -7  -7   7    0.08    0.67
  -7  -7   7    0.45    0.63
   7  -7   7    0.51    0.69
   7   7  -7   -0.37    0.80
  -7   7   7    0.39    0.66
  -7  -7  -7    0.80    0.56
  -7  -7   8    0.01    0.73
   7  -7  -8    0.17    0.92
   7  -7  -8    0.48    0.62
   7   7   8   -0.24    0.43
  -7   7  -8    0.53    0.80
  -7   7   8    0.44    0.71
  -7  -7  -8    0.46    0.61
   7  -7   8   -0.30    0.68
   7   7  -8    0.18    0.93
  -7  -8   0    0.26    0.41
   7  -8   0   -0.08    0.34
   7   8   0    0.06    0.33
  -7  -8   0    0.09    0.24
  -7   8   0    0.02    0.40
   7  -8  -1    2.57    0.63
  -7   8  -1    2.43    0.72
  -7  -8   1    2.78    0.66
   7   8   1    1.55    0.54
  -7  -8   1    2.17    0.37
  -7  -8  -1    2.23    0.56
   7  -8   1    2.09    0.59
  -7   8   1    2.08    0.63
   7   8  -1    2.14    0.65
   7  -8   1    2.22    0.55
  -7  -8  -1    2.23    0.47
   7  -8  -2   35.96    1.90
   7   8   2   36.83    2.21
  -7  -8   2   35.04    1.97
   7  -8   2   37.63    1.78
  -7   8   2   34.53    2.25
   7  -8   2   32.22    1.84
  -7  -8  -2   35.24    1.82
  -7  -8  -2   33.89    1.72
   7   8  -2   35.92    2.30
   7  -8  -3    7.88    1.02
   7   8   3    8.27    0.95
  -7  -8   3    9.25    1.16
  -7  -8  -3    9.49    0.98
   7   8  -3    9.43    1.33
   7  -8   3    8.34    1.05
  -7  -8  -3    8.99    0.99
  -7   8   3   10.61    1.30
   7  -8   3   10.98    0.95
   7   8   4    4.51    0.83
   7  -8  -4    5.46    0.90
  -7  -8   4    5.83    0.98
  -7  -8   4    6.38    0.99
   7  -8   4    5.42    0.92
  -7  -8  -4    4.35    0.75
   7   8  -4    5.13    1.11
  -7   8   4    5.09    0.97
   7  -8  -5    7.44    1.10
  -7  -8   5    7.18    1.15
   7   8   5    8.28    0.99
  -7  -8   5   11.01    1.36
  -7   8   5    9.09    1.30
  -7  -8  -5    7.05    0.99
   7  -8   5    8.61    1.15
   7   8   6    0.27    0.44
  -7  -8   6    0.20    0.66
  -7  -8   6    0.16    0.61
   7  -8  -6   -0.28    0.51
  -7   8  -6   -0.20    0.58
   7   8  -6    0.71    0.88
  -7  -8  -6   -0.12    0.43
   7  -8   6   -0.16    0.57
  -7   8   6    0.07    0.58
   7   8   7    0.05    0.42
  -7  -8   7   -0.81    0.56
  -7   8  -7   -0.36    0.66
   7  -8  -7   -0.37    0.55
  -7  -8   7   -0.73    0.61
   7   8  -7   -0.02    0.86
  -7   8   7    1.00    0.74
   7  -8   7   -0.24    0.60
  -7  -8  -7   -0.26    0.49
  -7  -8   8    0.31    0.81
   7   8   8    1.89    0.73
  -7   8  -8    0.07    0.81
   7  -8  -8    0.10    0.60
   7  -8   8   -0.14    0.79
   7   8  -8   -0.36    0.91
  -7  -8  -8    0.36    0.60
  -7   8   8    0.34    0.75
   7   9   0   -0.26    0.34
   7  -9   0    0.12    0.41
  -7   9   0    0.21    0.48
  -7  -9   0    0.38    0.27
  -7  -9   0   -0.43    0.37
   7  -9   0    0.04    0.41
   7   9   1    0.89    0.47
   7  -9  -1    0.03    0.45
  -7  -9   1    0.40    0.24
   7  -9  -1    0.87    0.47
  -7   9  -1    0.00    0.45
  -7  -9   1    0.23    0.47
   7  -9   1    0.81    0.45
  -7  -9  -1    0.83    0.47
   7  -9   1    0.52    0.50
  -7   9   1    0.55    0.52
  -7  -9  -1    0.88    0.38
   7   9  -1    0.77    0.49
  -7  -9   2    0.56    0.50
   7   9   2   -0.11    0.40
   7  -9  -2   -0.08    0.43
  -7   9  -2    0.02    0.57
   7  -9  -2    0.24    0.40
   7  -9   2    0.58    0.41
  -7  -9  -2    0.14    0.33
  -7  -9  -2   -0.04    0.40
  -7   9   2    0.11    0.48
   7  -9   2   -0.38    0.42
   7   9  -2    0.25    0.46
   7   9   3    9.44    1.22
   7  -9  -3    8.39    1.14
  -7  -9   3    7.68    1.09
   7  -9   3    6.60    1.02
   7   9  -3    6.83    1.18
  -7  -9  -3    9.89    1.03
  -7  -9  -3   10.19    1.09
   7  -9   3   10.43    1.00
  -7   9   3    9.79    1.28
  -7   9  -4   -0.13    0.56
  -7  -9   4   -0.03    0.54
   7   9   4   -0.16    0.39
   7  -9  -4   -0.01    0.48
  -7   9   4    0.16    0.55
   7   9  -4    0.14    0.62
   7  -9   4   -0.06    0.52
  -7  -9  -4    0.21    0.41
  -7  -9   5   28.25    2.05
   7   9   5   24.66    1.86
   7  -9  -5   25.93    1.78
  -7  -9   5   29.51    1.98
  -7   9   5   26.87    2.09
  -7  -9  -5   28.46    1.76
   7  -9   5   22.14    1.72
   7  -9  -6    1.61    0.70
  -7  -9   6    2.94    0.91
  -7   9  -6    0.38    0.65
  -7  -9   6    1.47    0.80
   7   9   6    1.62    0.63
   7  -9   6    1.32    0.75
   7   9  -6    0.52    0.83
  -7   9   6    0.97    0.73
  -7  -9  -6    1.29    0.61
   7   9   7    0.23    0.46
  -7  -9   7    0.07    0.72
  -7   9  -7    0.61    0.77
  -7  -9   7   -0.36    0.64
   7  -9  -7   -0.07    0.57
  -7  -9  -7    0.02    0.53
   7  -9   7   -0.30    0.70
  -7   9   7   -0.75    0.61
   7   9  -7   -0.28    0.82
  -7 -10   0    0.43    0.47
  -7 -10   0   -0.22    0.25
   7 -10   0    0.09    0.46
  -7  10   0    0.01    0.47
   7 -10   0   -0.09    0.45
   7  10   0    0.25    0.41
   7 -10  -1   11.56    1.18
  -7  10  -1   11.59    1.42
   7 -10  -1   10.99    1.11
   7  10   1    9.70    1.09
  -7 -10   1   10.90    1.24
  -7 -10  -1   10.53    1.16
   7  10  -1    9.31    1.13
  -7 -10  -1   10.32    0.97
  -7  10   1    8.36    1.25
   7 -10   1   13.02    1.27
   7 -10   1    8.39    1.09
  -7 -10   2    0.27    0.51
  -7  10  -2    0.02    0.59
   7  10   2   -0.32    0.35
   7 -10  -2   -0.30    0.45
   7 -10   2   -0.14    0.47
  -7 -10  -2    0.11    0.43
   7 -10   2    0.07    0.43
   7  10  -2    0.28    0.51
  -7 -10  -2    0.19    0.37
  -7  10   2    0.07    0.49
   7 -10  -3    0.71    0.56
  -7 -10   3    1.70    0.69
   7  10   3    0.43    0.49
  -7  10  -3   -0.19    0.67
  -7 -10  -3    0.15    0.41
   7 -10   3    0.31    0.55
   7  10  -3    1.14    0.70
  -7  10   3    1.52    0.69
   7 -10  -4   -0.22    0.47
  -7 -10   4    0.00    0.54
   7  10   4   -0.07    0.44
  -7  10  -4    0.00    0.62
  -7  10   4   -0.20    0.54
  -7 -10  -4    0.46    0.48
   7 -10   4   -0.66    0.48
   7  10  -4    0.31    0.66
  -7 -10   5    1.79    0.82
  -7  10  -5   -0.05    0.68
   7 -10  -5    1.91    0.66
   7  10   5    2.62    0.75
  -7  10   5    3.20    0.93
   7 -10   5   -0.10    0.62
  -7 -10  -5    1.68    0.65
   7  10  -5   -0.01    0.75
  -7 -10   6    4.75    1.11
   7 -10  -6    3.77    0.94
   7  10   6    5.47    0.99
   7 -10   6    6.27    1.15
  -7 -10  -6    6.20    1.01
  -7  10   6    4.41    1.09
   7  10  -6    2.29    1.07
   7 -10  -7   -0.23    0.57
   7  10   7    0.08    0.46
  -7 -10   7    0.58    0.78
  -7  10  -7   -0.73    0.66
  -7  10   7    0.36    0.77
   7  10  -7    0.05    0.98
   7 -10   7    1.21    0.83
  -7 -10  -7    0.54    0.66
   7 -11   0   -0.10    0.46
  -7 -11   0   -0.20    0.47
  -7 -11   0    0.38    0.32
   7  11   0    0.09    0.45
  -7  11   0   -0.03    0.50
   7 -11   0   -0.03    0.45
   7 -11  -1   29.16    1.80
   7 -11  -1   30.20    1.71
   7  11   1   26.48    1.93
  -7 -11   1   23.76    1.74
   7  11  -1   24.67    1.97
  -7 -11  -1   25.73    1.72
   7 -11   1   25.62    1.73
  -7 -11  -1   25.13    1.48
   7 -11   1   28.54    1.72
  -7  11   1   24.37    1.98
  -7 -11   2    0.21    0.57
   7  11   2   -0.29    0.40
  -7  11  -2   -0.59    0.63
   7 -11  -2    0.48    0.55
   7 -11   2    0.69    0.56
  -7 -11  -2   -0.87    0.37
  -7 -11  -2    0.49    0.40
   7 -11   2   -0.14    0.49
   7  11  -2    0.31    0.55
  -7  11   2    0.26    0.53
  -7 -11   3    2.10    0.80
   7  11   3    2.14    0.73
  -7  11  -3   -0.05    0.74
   7 -11  -3    3.97    0.86
   7  11  -3    2.80    0.89
  -7 -11  -3    4.04    0.80
   7 -11   3    2.35    0.76
  -7  11   3    3.40    0.90
  -7 -11   4   -0.23    0.57
   7  11   4    0.02    0.48
  -7  11  -4    0.54    0.71
   7 -11  -4   -0.27    0.48
   7  11  -4   -0.43    0.57
   7 -11   4   -0.20    0.54
  -7 -11  -4   -0.60    0.43
  -7  11   4   -0.09    0.55
  -7 -11   5   -0.17    0.65
   7 -11  -5    1.45    0.69
   7  11   5    0.82    0.60
  -7  11  -5   -0.30    0.64
  -7 -11  -5    0.09    0.48
   7 -11   5    0.54    0.65
  -7  11   5    0.21    0.65
   7  11  -5    0.19    0.80
   7 -11  -6    3.05    0.89
   7  11   6    1.50    0.67
  -7  11  -6   -0.12    0.67
  -7 -11   6    0.96    0.82
   7 -11   6    2.52    0.91
  -7 -11  -6    1.78    0.75
  -7  11   6    1.18    0.82
   7  11  -6    1.09    1.05
  -7 -12   0   -0.33    0.52
   7  12   0   -0.24    0.41
   7 -12   0   -0.18    0.49
  -7  12   0   -0.57    0.53
   7 -12   0    0.30    0.54
   7  12   1   10.98    1.22
  -7 -12   1   10.67    1.37
   7 -12  -1   11.04    1.23
   7 -12  -1   11.08    1.32
  -7 -12  -1   10.74    1.08
   7 -12   1    9.66    1.15
   7  12  -1   10.17    1.47
  -7 -12  -1    9.78    1.23
   7 -12   1    8.54    1.16
  -7  12   1    9.09    1.36
   7  12   2   18.34    1.58
   7 -12  -2   17.97    1.71
  -7 -12   2   15.98    1.68
  -7  12   2   15.95    1.62
  -7 -12  -2   17.62    1.34
   7 -12   2   15.33    1.58
  -7 -12  -2   17.61    1.43
   7  12  -2   16.30    1.63
   7 -12  -3    0.09    0.55
   7  12   3    0.00    0.50
  -7 -12   3    0.10    0.65
  -7  12  -3   -0.50    0.68
   7 -12   3   -0.16    0.54
   7  12  -3    0.50    0.65
  -7  12   3    0.12    0.53
  -7 -12  -3    0.69    0.51
   7  12   4    0.27    0.56
   7 -12  -4    0.43    0.57
  -7 -12   4    1.03    0.75
  -7  12  -4    0.26    0.68
   7  12  -4    0.60    0.81
  -7 -12  -4    0.46    0.54
   7 -12   4    0.41    0.66
  -7  12   4   -0.22    0.55
  -7 -12   5   -0.17    0.69
   7 -12  -5    0.14    0.61
  -7  12  -5    0.39    0.69
   7  12   5    0.14    0.53
   7  12  -5    0.27    0.82
  -7  12   5    0.29    0.67
   7 -12   5   -0.20    0.62
  -7 -12  -5    0.02    0.52
  -7  12  -6    0.29    0.82
   7 -12  -6    3.46    0.97
   7  12   6    6.74    1.18
  -7 -12   6    6.22    1.30
   7 -12   6    2.86    1.00
   7  12  -6    1.51    1.14
  -7 -12  -6    4.95    1.04
  -7  12   6    4.33    1.13
   7  13   0   -0.45    0.46
   7 -13   0   -0.62    0.52
  -7  13   0    0.92    0.68
  -7 -13   0   -0.36    0.54
   7 -13   0   -0.25    0.53
   7  13   1   21.54    1.84
   7 -13  -1   22.58    1.73
  -7 -13   1   21.32    1.76
  -7 -13  -1   26.97    1.83
  -7  13   1   22.58    1.96
  -7 -13  -1   23.44    1.49
   7  13  -1   23.55    1.97
   7 -13   1   20.01    1.68
  -7  13  -2    0.12    0.81
   7 -13  -2   -0.04    0.56
   7  13   2   -0.18    0.48
  -7 -13   2    0.21    0.63
   7 -13   2    0.23    0.64
  -7 -13  -2    0.06    0.42
  -7  13   2    0.08    0.59
   7  13  -2    0.28    0.63
   7 -13  -3    0.17    0.57
  -7 -13   3   -0.24    0.63
   7  13   3   -0.26    0.46
  -7  13  -3   -0.87    0.69
   7 -13   3   -0.53    0.58
  -7  13   3    0.36    0.63
  -7 -13  -3    0.29    0.52
   7  13  -3    0.03    0.63
   7 -13  -4    0.79    0.70
  -7 -13   4    3.70    1.04
  -7  13  -4   -0.28    0.74
   7  13   4    2.46    0.84
  -7  13   4    1.18    0.79
  -7 -13  -4    2.09    0.78
   7 -13   4    1.44    0.83
   7  13  -4    1.02    0.85
  -7  13  -5    0.19    0.77
   7 -13  -5   -0.29    0.61
   7  13   5   -0.14    0.51
  -7 -13   5    0.67    0.82
  -7 -13  -5    0.43    0.65
   7  13  -5   -0.31    0.82
  -7  13   5   -0.56    0.63
   7 -13   5    0.38    0.73
  -7 -14   0    0.55    0.66
   7 -14   0    0.07    0.62
   7  14   0   -0.25    0.46
   7 -14   0   -1.00    0.53
  -7  14   0   -0.30    0.55
   7  14   1    2.64    0.88
  -7 -14   1    4.10    1.02
   7 -14  -1    1.78    0.77
   7  14  -1    3.85    1.02
   7 -14   1    3.07    0.91
  -7  14   1    3.45    0.97
  -7 -14  -1    1.99    0.78
   7  14   2    2.68    0.88
  -7 -14   2    1.93    0.85
   7 -14  -2    1.50    0.74
  -7  14  -2   -0.13    0.79
  -7  14   2    1.78    0.84
  -7 -14  -2    2.08    0.71
   7 -14   2    0.01    0.74
   7  14  -2    2.14    0.89
   7 -14  -3    2.66    0.85
  -7  14  -3   -0.40    0.79
  -7 -14   3    1.04    0.81
   7  14   3    1.27    0.72
  -7  14   3    1.88    0.87
   7 -14   3    0.41    0.75
  -7 -14  -3    1.94    0.74
   7  14  -3    1.45    0.87
   7  14   4   -0.04    0.55
  -7  14  -4    0.37    0.82
   7 -14  -4   -0.98    0.53
  -7 -14   4   -0.34    0.70
  -7 -14  -4    0.33    0.58
   7 -14   4    0.05    0.69
   7  14  -4    0.58    0.86
  -7  14   4   -0.06    0.67
  -7 -15   0    0.41    0.72
   7  15   0    0.45    0.65
  -7  15   0   -0.18    0.57
  -7  15  -1   -0.22    0.79
  -7 -15   1    0.45    0.70
   7  15   1    0.02    0.55
   7 -15  -1    1.94    0.79
   7 -15   1    0.16    0.73
  -7  15   1    0.71    0.74
   7  15  -1    0.42    0.63
  -7  15  -2    0.35    0.89
   7 -15  -2    0.93    0.77
   7  15   2    1.35    0.74
  -7 -15   2    1.87    0.88
   7  15  -2    0.40    0.69
   7 -15   2    1.62    0.87
  -7  15   2    1.14    0.81
  -7  15  -3   -1.14    0.77
  -7 -15   3    0.65    0.83
   7 -15  -3    0.32    0.68
   7  15   3    2.36    0.87
   7 -15   3    2.68    1.01
  -7  15   3    1.73    0.93
  -7 -15  -3    2.09    0.80
   7  15  -3    1.64    0.94
  -8   0   0   15.26    0.99
   8   0   0   14.12    0.95
   8   0   0   15.58    0.85
  -8   0   0   16.16    1.00
   8   0   1    1.25    0.29
  -8   0  -1    0.78    0.27
  -8   0  -1    0.68    0.35
  -8   0   1    0.57    0.31
   8   0  -1    0.75    0.34
  -8   0   1    0.56    0.34
   8   0   1    1.01    0.29
   8   0  -1    0.75    0.27
  -8   0   2    8.44    0.84
   8   0  -2    7.90    0.67
   8   0   2    7.66    0.63
   8   0  -2    7.57    0.85
  -8   0  -2    8.44    0.84
   8   0   2    7.78    0.64
  -8   0   2    8.20    0.81
  -8   0  -2    7.51    0.67
  -8   0  -3    4.75    0.60
  -8   0  -3    3.62    0.49
   8   0  -3    3.36    0.50
  -8   0   3    4.49    0.69
  -8   0   3    3.82    0.59
  -8   0  -3    3.43    0.59
   8   0  -3    2.95    0.72
   8   0   3    3.96    0.55
  -8   0   4   44.33    2.55
  -8   0   4   44.80    1.98
  -8   0  -4   51.30    2.45
   8   0   4   46.99    2.43
   8   0  -4   46.02    1.98
  -8   0  -4   44.95    2.11
  -8   0  -4   42.58    1.90
   8   0  -5    0.35    0.68
  -8   0  -5   -0.01    0.41
   8   0   5    0.05    0.32
  -8   0  -5    0.63    0.35
  -8   0   5    0.10    0.46
  -8   0  -5    0.07    0.47
  -8   0   5    0.25    0.39
   8   0  -5    0.53    0.40
  -8   0  -6   34.93    1.70
  -8   0   6   34.98    2.32
  -8   0  -6   39.81    2.01
   8   0  -6   29.01    2.48
  -8   0  -7    5.96    0.79
   8   0  -7    3.46    1.08
  -8   0   7    6.13    1.13
   8   0  -8    0.42    0.88
  -8   0   8    1.13    0.77
  -8   0  -8    0.12    0.79
   8   0  -9    1.37    1.06
  -8   0   9    0.88    0.84
   8   1   0    9.26    0.64
  -8  -1   0    8.62    0.82
   8  -1   0    8.57    0.64
  -8   1   0    9.53    0.85
  -8  -1   0    8.09    0.65
   8   1   0    8.80    0.71
   8  -1   0    9.61    0.68
  -8   1   0    7.82    0.78
   8   1   1    0.03    0.20
   8   1   1    0.10    0.22
  -8  -1   1    0.28    0.24
   8  -1  -1   -0.17    0.19
   8  -1  -1    0.49    0.31
  -8   1  -1   -0.31    0.26
  -8   1  -1    0.15    0.25
  -8  -1   1    0.08    0.32
  -8  -1  -1    0.15    0.31
   8   1  -1    0.08    0.20
  -8   1   1   -0.01    0.27
  -8   1   1   -0.07    0.29
   8  -1   1    0.19    0.18
   8  -1   1    0.05    0.22
  -8  -1  -1   -0.05    0.20
   8   1  -1    0.27    0.29
   8   1   2   24.62    1.46
  -8  -1   2   25.48    1.50
  -8   1  -2   26.84    1.38
  -8  -1   2   27.06    1.37
   8  -1  -2   25.80    1.63
  -8   1  -2   27.60    1.53
   8  -1  -2   25.51    1.25
   8  -1   2   24.90    1.38
   8  -1   2   28.06    1.26
  -8   1   2   26.27    1.32
   8   1  -2   26.00    1.20
  -8  -1  -2   28.29    1.24
  -8  -1  -2   26.03    1.36
  -8   1   2   27.13    1.57
  -8  -1  -2   23.79    1.31
   8   1  -2   23.18    1.61
   8  -1  -3   73.26    2.79
  -8  -1   3   71.51    3.51
  -8   1  -3   72.15    2.89
  -8  -1   3   72.07    2.83
   8   1   3   71.38    3.52
  -8   1  -3   77.11    3.42
  -8  -1  -3   71.73    2.72
  -8   1   3   74.99    2.78
  -8   1   3   68.70    3.54
   8  -1   3   73.76    3.45
   8  -1   3   67.43    2.66
  -8  -1  -3   66.24    2.81
  -8  -1  -3   75.04    3.33
   8   1  -3   74.37    2.68
   8   1   4   28.08    1.69
  -8   1  -4   27.38    1.71
  -8  -1   4   28.89    1.84
   8  -1  -4   29.79    1.50
  -8  -1   4   30.17    1.55
  -8   1  -4   30.74    1.61
  -8   1  -4   25.85    1.32
  -8  -1  -4   29.48    1.43
   8   1  -4   30.71    1.42
  -8  -1  -4   26.16    1.49
   8  -1   4   26.18    1.61
  -8   1   4   28.05    1.43
  -8   1   4   29.79    1.90
  -8  -1  -4   31.49    1.75
  -8   1  -5   16.37    1.30
   8   1   5   13.65    1.14
  -8   1  -5   12.58    0.89
   8   1   5   14.81    1.11
  -8   1  -5   15.42    1.23
  -8  -1   5   13.95    1.11
   8  -1  -5   15.25    1.09
   8  -1  -5   11.57    1.39
  -8  -1   5   11.00    1.26
  -8  -1  -5   12.50    1.16
  -8   1   5   12.07    1.28
  -8  -1  -5   12.68    0.94
   8   1  -5   13.40    1.00
   8   1   6    4.51    0.74
  -8  -1   6    4.35    0.93
   8  -1  -6    2.42    0.94
  -8   1  -6    3.54    0.56
   8  -1  -6    3.22    0.69
  -8   1  -6    2.31    0.71
  -8   1  -6    2.19    0.67
  -8   1  -6    3.34    0.94
  -8   1   6    3.89    0.91
  -8  -1  -6    2.94    0.69
  -8  -1  -6    3.30    0.59
   8   1  -6    2.96    0.98
   8  -1  -7    1.26    0.92
  -8   1  -7    0.86    0.41
  -8   1  -7    2.12    0.94
  -8  -1   7    0.60    0.66
   8  -1   7    2.12    0.77
   8   1  -7    0.58    0.86
  -8   1   7    1.69    0.78
   8  -1  -8    0.43    0.92
  -8  -1   8    0.38    0.70
  -8   1  -8    0.43    0.84
   8   1  -8   -0.94    0.74
   8  -1   8    0.94    0.72
  -8   1   8    0.00    0.64
  -8   1  -9   -0.75    0.82
  -8  -1   9    0.45    0.81
   8  -1  -9    0.40    0.93
   8   1  -9    0.86    1.06
  -8   1   9    1.00    0.86
   8   2   0    4.81    0.49
   8  -2   0    3.82    0.42
  -8  -2   0    3.31    0.56
   8  -2   0    4.60    0.54
  -8  -2   0    3.65    0.38
  -8   2   0    4.07    0.60
  -8   2   0    4.18    0.59
   8   2   0    4.63    0.60
   8  -2  -1    6.96    0.67
   8  -2  -1    6.52    0.65
  -8   2  -1    6.73    0.75
   8   2   1    5.69    0.61
  -8  -2   1    5.86    0.58
  -8  -2   1    6.43    0.74
  -8   2  -1    5.97    0.70
   8  -2   1    6.22    0.46
  -8   2   1    6.92    0.71
   8   2  -1    7.31    0.57
  -8  -2  -1    6.72    0.74
   8   2  -1    5.48    0.66
  -8  -2  -1    6.28    0.59
   8  -2   1    5.79    0.58
  -8   2   1    6.78    0.78
   8   2   2   85.49    4.00
  -8  -2   2   81.37    3.79
  -8  -2   2   84.03    3.19
  -8   2  -2   79.46    3.15
   8  -2  -2   84.78    3.07
  -8  -2  -2   82.56    3.02
   8  -2   2   80.86    2.99
   8  -2   2   80.86    3.79
  -8   2   2   81.28    3.93
   8   2  -2   80.81    2.92
   8   2  -2   85.83    4.17
  -8   2   2   85.21    3.08
  -8  -2  -2   81.94    3.15
  -8   2  -3    0.32    0.38
   8  -2  -3   -0.03    0.29
   8  -2  -3   -0.01    0.46
  -8  -2   3    0.06    0.30
  -8  -2   3    0.04    0.34
   8   2   3    0.20    0.28
  -8   2  -3   -0.15    0.32
   8  -2   3   -0.20    0.23
   8   2  -3    0.06    0.21
  -8   2   3    0.46    0.33
  -8  -2  -3   -0.28    0.30
  -8  -2  -3   -0.09    0.23
   8  -2   3    0.13    0.21
  -8   2   3    0.27    0.37
   8   2  -3    0.10    0.48
  -8  -2   4    0.81    0.43
  -8   2  -4    1.07    0.49
  -8  -2   4    1.17    0.49
   8  -2  -4    0.95    0.42
  -8   2  -4    0.12    0.39
   8   2   4    0.80    0.38
   8  -2  -4    0.48    0.57
   8   2  -4    0.53    0.32
  -8   2   4    0.73    0.49
   8   2  -4    0.32    0.55
  -8  -2  -4    1.06    0.45
   8  -2   4    0.97    0.35
  -8   2   4    0.53    0.36
  -8  -2  -4    1.24    0.38
  -8   2  -5    3.16    0.80
  -8  -2   5    2.01    0.65
   8   2   5    2.29    0.56
   8  -2  -5    0.63    0.43
   8  -2  -5    2.08    0.85
  -8   2  -5    3.14    0.67
  -8   2  -5    2.10    0.63
  -8  -2   5    2.11    0.57
  -8  -2  -5    2.17    0.48
   8   2  -5    2.38    0.85
  -8  -2  -5    2.48    0.62
  -8   2   5    2.36    0.68
   8  -2   5    1.36    0.41
   8  -2  -6   12.27    1.18
   8  -2  -6   10.96    1.56
  -8   2  -6   13.02    1.30
  -8   2  -6   12.70    1.29
   8   2   6   12.46    1.08
  -8  -2   6   12.34    1.47
  -8   2  -6   11.34    1.50
  -8   2   6    9.85    1.33
   8   2  -6    7.07    1.34
  -8  -2  -6    9.59    0.97
  -8   2  -7    2.00    0.86
  -8  -2   7    3.26    0.98
   8   2   7    4.58    0.80
  -8   2  -7    3.56    1.02
   8  -2  -7    2.29    1.04
  -8   2   7    2.89    0.90
  -8  -2  -7    2.84    0.61
   8  -2   7    2.63    0.71
   8   2  -7    1.83    0.93
   8   2   8    1.27    0.59
  -8  -2   8    0.29    0.75
  -8   2  -8   -0.03    0.83
   8  -2  -8    1.30    0.94
  -8  -2  -8    1.00    0.52
   8   2  -8    0.42    0.86
   8  -2   8    0.42    0.69
  -8   2   8    1.05    0.73
  -8  -2   9   -0.03    0.80
   8  -2  -9    1.43    1.12
   8   2   9    0.73    0.57
   8   2  -9   -0.11    0.89
  -8   2   9    0.89    0.80
  -8  -3   0   20.67    1.22
  -8   3   0   20.38    1.39
   8   3   0   20.97    1.34
  -8   3   0   21.46    1.17
   8  -3   0   21.08    1.10
  -8  -3   1   56.55    2.69
  -8  -3   1   57.87    2.46
   8   3   1   59.72    2.99
  -8   3  -1   57.20    2.40
  -8   3  -1   61.16    2.99
   8  -3  -1   60.06    2.36
  -8  -3  -1   61.24    2.47
   8  -3   1   58.10    2.30
   8   3  -1   63.73    3.09
  -8  -3  -1   60.09    2.27
   8   3  -1   58.65    2.19
  -8   3   1   57.85    2.35
  -8   3   1   59.80    3.00
   8  -3  -2    9.80    0.83
  -8   3  -2    9.25    0.91
  -8  -3   2    9.52    0.96
  -8  -3   2    9.68    0.82
   8   3   2   10.01    0.86
  -8  -3  -2    8.91    0.88
  -8   3   2   11.51    1.04
   8   3  -2    9.44    0.66
   8   3  -2   10.35    0.99
  -8   3   2   11.04    0.82
  -8  -3  -2   10.81    0.77
   8  -3   2   10.72    0.77
   8  -3   2   10.28    0.63
   8  -3  -3    0.12    0.32
  -8   3  -3    0.58    0.44
  -8  -3   3   -0.19    0.29
   8   3   3   -0.04    0.26
  -8   3  -3    0.09    0.37
  -8  -3   3   -0.51    0.29
   8  -3  -3   -0.18    0.45
   8  -3   3    0.00    0.19
  -8   3   3    0.34    0.40
   8   3  -3    0.11    0.21
  -8  -3  -3    0.05    0.24
  -8   3   3    0.25    0.32
  -8  -3  -3   -0.29    0.27
   8   3  -3   -0.25    0.38
   8  -3   3   -0.04    0.24
  -8   3  -4    7.70    0.95
  -8  -3   4    7.89    0.90
   8   3   4    7.06    0.78
   8  -3  -4    6.70    1.08
  -8  -3   4    9.02    1.04
  -8   3  -4    5.21    0.83
   8  -3  -4    7.76    0.89
  -8  -3  -4    7.79    0.85
   8   3  -4    3.98    0.90
   8  -3   4    9.08    0.79
  -8   3   4    9.14    0.78
  -8  -3  -4    6.58    0.73
  -8   3   4    8.18    1.06
  -8  -3   5    2.24    0.60
   8  -3  -5    1.99    0.59
  -8  -3   5    1.60    0.59
  -8   3  -5    1.13    0.59
   8   3   5    2.10    0.55
  -8   3  -5    2.53    0.65
   8  -3  -5    1.72    0.78
  -8   3  -5    2.25    0.70
   8   3  -5    0.47    0.66
   8  -3   5    1.84    0.44
  -8   3   5    1.95    0.72
  -8  -3  -5    1.78    0.54
  -8  -3  -5    1.98    0.50
  -8  -3   6    1.16    0.65
   8   3   6    0.84    0.46
  -8  -3   6    0.49    0.54
   8  -3  -6    1.33    0.57
  -8   3  -6   -0.15    0.53
   8  -3  -6    0.76    0.78
  -8   3   6    1.25    0.65
   8  -3   6    0.10    0.33
  -8  -3  -6    1.06    0.49
   8   3  -6   -0.08    0.71
   8  -3  -7   13.00    1.86
  -8  -3   7   14.08    1.63
   8   3   7   18.21    1.40
   8  -3   7   16.25    1.47
  -8  -3  -7   16.17    1.24
  -8   3   7   15.56    1.61
   8  -3  -8    5.21    1.34
  -8  -3   8    4.50    1.09
   8   3   8    5.47    0.92
  -8  -3  -8    5.09    0.84
   8   3  -8    2.58    1.16
  -8   3   8    3.48    1.02
  -8   4   0   83.29    3.33
   8  -4   0   91.77    3.34
  -8  -4   0   90.36    3.44
  -8  -4   0   92.88    3.20
  -8   4   0   89.50    4.32
   8   4   0   94.22    4.43
   8  -4  -1    3.27    0.45
   8  -4  -1    2.54    0.46
   8   4   1    3.67    0.59
  -8   4  -1    2.79    0.54
  -8   4  -1    2.98    0.63
  -8  -4   1    3.14    0.39
  -8  -4   1    3.02    0.59
  -8  -4  -1    3.13    0.59
  -8  -4  -1    3.08    0.46
   8  -4   1    3.90    0.53
  -8   4   1    3.15    0.63
   8   4  -1    3.47    0.64
   8   4  -1    3.40    0.41
  -8   4   1    3.04    0.52
  -8   4  -2   53.92    2.38
   8  -4  -2   59.71    2.39
  -8  -4   2   53.38    2.41
   8   4   2   54.99    2.92
  -8  -4   2   57.32    2.69
   8  -4  -2   54.62    2.84
   8   4  -2   55.73    2.06
  -8  -4  -2   55.17    2.23
   8   4  -2   56.23    3.07
   8  -4   2   57.12    2.25
  -8  -4  -2   57.21    2.36
  -8   4   2   57.25    2.96
  -8   4   2   55.14    2.22
  -8  -4   3    6.67    0.84
   8   4   3    6.48    0.84
  -8   4  -3    5.87    0.81
  -8  -4   3    7.28    0.79
   8  -4  -3    6.67    0.80
   8  -4  -3    7.69    0.99
  -8  -4  -3    5.89    0.76
   8  -4   3    7.16    0.70
   8   4  -3    6.15    0.55
  -8  -4  -3    6.19    0.69
  -8   4   3    6.21    0.69
   8   4  -3    5.28    0.91
  -8   4   3    7.52    1.00
  -8   4  -4    0.45    0.49
   8  -4  -4    0.40    0.43
  -8  -4   4    0.89    0.47
  -8  -4   4    0.58    0.44
   8  -4  -4    0.42    0.56
  -8   4  -4    0.93    0.48
   8   4   4    0.80    0.40
  -8  -4  -4    0.28    0.31
   8  -4   4    0.41    0.30
   8   4  -4    0.46    0.57
  -8  -4  -4    0.09    0.37
  -8   4   4    0.84    0.52
   8  -4  -5    0.35    0.64
  -8   4  -5    0.23    0.49
  -8   4  -5    0.39    0.50
   8  -4  -5    0.02    0.45
  -8  -4   5    0.09    0.48
   8   4   5   -0.01    0.33
  -8  -4   5   -0.46    0.43
  -8  -4  -5    0.45    0.38
  -8   4   5    0.49    0.55
  -8  -4  -5    0.18    0.41
   8   4  -5    0.58    0.69
   8  -4   5    0.12    0.31
  -8   4  -6    1.03    0.67
   8  -4  -6    2.64    0.72
   8  -4  -6    2.43    0.96
   8   4   6    2.61    0.65
  -8  -4   6    2.68    0.71
  -8  -4   6    3.25    0.86
  -8   4   6    2.22    0.80
  -8  -4  -6    2.35    0.59
   8   4  -6    1.53    0.82
   8  -4   6    4.04    0.81
   8  -4  -7    3.79    1.18
   8  -4  -7    2.56    0.74
  -8   4  -7    1.11    0.74
   8   4   7    4.16    0.80
  -8  -4   7    3.25    0.95
   8   4  -7    0.77    0.88
  -8   4   7    3.38    0.93
  -8  -4  -7    2.52    0.68
   8  -4   7    5.35    0.94
   8   4   8    0.40    0.50
  -8   4  -8    0.79    0.84
  -8  -4   8    0.83    0.80
   8  -4  -8   -0.04    0.87
  -8   4   8    0.42    0.72
  -8  -4  -8    0.38    0.51
   8   4  -8    0.39    0.85
   8  -5   0    6.19    0.70
  -8   5   0    6.58    0.75
   8   5   0    6.12    0.83
  -8   5   0    6.71    0.93
  -8  -5   0    6.53    0.81
  -8  -5   0    7.14    0.65
   8  -5  -1   43.79    1.93
   8   5   1   41.10    2.30
  -8   5  -1   39.56    2.34
  -8   5  -1   39.22    1.88
  -8  -5   1   39.61    1.96
  -8  -5  -1   40.87    1.74
  -8  -5  -1   41.28    1.92
  -8   5   1   41.89    2.37
   8   5  -1   41.53    2.38
   8  -5   1   41.02    1.83
  -8   5   1   40.96    1.82
  -8   5  -2   33.31    1.73
  -8  -5   2   30.77    1.74
   8   5   2   34.96    2.03
  -8  -5   2   35.30    1.79
   8  -5  -2   34.14    1.70
   8  -5   2   34.85    1.58
  -8  -5  -2   33.18    1.58
   8   5  -2   33.07    1.38
  -8   5   2   33.43    2.07
  -8   5   2   32.82    1.56
   8   5  -2   33.90    2.12
  -8  -5  -2   31.60    1.66
   8   5   3    1.59    0.49
   8  -5  -3    1.68    0.53
   8  -5  -3    1.88    0.52
  -8   5  -3    0.59    0.54
  -8  -5   3    1.72    0.56
  -8   5  -3    1.83    0.54
  -8  -5   3    1.89    0.51
  -8   5   3    1.64    0.44
  -8   5   3    2.24    0.62
   8   5  -3    2.00    0.65
  -8  -5  -3    1.83    0.49
  -8  -5  -3    1.44    0.42
   8  -5   3    2.67    0.49
   8  -5  -4   -0.37    0.36
  -8   5  -4    0.22    0.49
  -8  -5   4    0.20    0.42
  -8   5  -4   -0.18    0.39
  -8  -5   4   -0.24    0.41
   8   5   4   -0.19    0.30
   8  -5  -4    0.22    0.49
  -8  -5  -4   -0.19    0.31
   8   5  -4   -0.11    0.50
  -8   5   4   -0.37    0.41
   8  -5   4    0.37    0.30
  -8  -5  -4   -0.12    0.35
  -8   5  -5    0.84    0.58
   8  -5  -5    1.01    0.58
   8  -5  -5    1.96    0.79
  -8  -5   5    0.97    0.54
   8   5   5    2.52    0.62
  -8  -5   5    1.33    0.59
   8   5  -5    0.99    0.72
  -8  -5  -5    1.97    0.55
   8  -5   5    1.27    0.42
  -8   5   5    0.99    0.61
  -8  -5   6    1.99    0.71
   8  -5  -6    1.42    0.87
  -8  -5   6    1.67    0.72
  -8   5  -6    0.59    0.61
   8   5   6    1.95    0.61
   8  -5  -6    1.84    0.66
   8   5  -6    0.92    0.80
   8  -5   6    0.98    0.59
  -8   5   6    1.16    0.68
  -8  -5  -6    0.97    0.48
   8   5   7   10.60    1.07
   8  -5  -7    7.42    1.09
   8  -5  -7    8.07    1.52
  -8  -5   7    9.94    1.43
  -8  -5  -7    8.88    1.09
  -8   5   7    7.44    1.27
   8  -5   7    7.50    1.13
   8   5  -7    3.82    1.24
  -8  -5   8    6.24    1.28
  -8   5  -8    2.59    1.02
   8  -5  -8    8.33    1.61
   8   5   8    8.20    1.16
  -8  -5  -8    6.63    1.01
   8   5  -8    2.43    1.15
  -8   5   8    5.59    1.21
   8  -6   0    0.29    0.35
  -8  -6   0    0.65    0.27
   8   6   0    0.21    0.36
  -8   6   0    0.34    0.41
  -8  -6   0   -0.31    0.32
  -8   6   0    0.22    0.35
  -8  -6   1    4.86    0.52
  -8  -6   1    4.97    0.75
  -8   6  -1    4.33    0.68
   8   6   1    6.37    0.88
  -8   6  -1    5.37    0.89
   8  -6  -1    5.37    0.73
   8   6  -1    6.20    0.92
  -8  -6  -1    5.45    0.77
   8  -6   1    5.22    0.69
  -8   6   1    5.52    0.70
  -8   6   1    5.01    0.84
  -8  -6  -1    5.35    0.62
   8  -6  -2   65.97    2.71
   8   6   2   64.03    3.35
  -8  -6   2   59.63    2.77
  -8   6  -2   62.61    2.69
   8   6  -2   65.58    3.47
  -8  -6  -2   64.43    2.56
   8  -6   2   61.66    2.54
  -8  -6  -2   61.57    2.63
   8   6  -2   63.38    2.29
  -8   6   2   60.46    2.47
  -8   6   2   63.20    3.35
   8  -6  -3   10.51    1.09
  -8  -6   3   10.53    1.16
   8   6   3    9.38    0.98
  -8  -6   3    9.71    0.97
  -8   6  -3    9.62    1.05
  -8  -6  -3   10.09    0.99
  -8  -6  -3   10.10    0.97
   8  -6   3   10.45    0.84
  -8   6   3   11.84    0.85
  -8   6   3   10.43    1.15
   8   6  -3   12.11    1.25
   8  -6  -4   -0.08    0.42
   8   6   4    0.19    0.39
  -8   6  -4   -0.08    0.51
  -8  -6   4    0.91    0.53
  -8  -6   4    0.60    0.47
  -8   6   4    0.79    0.56
  -8  -6  -4    0.56    0.44
   8   6  -4   -0.13    0.52
   8  -6   4    1.17    0.41
  -8  -6  -4   -0.06    0.33
  -8   6  -5    0.64    0.61
   8   6   5   -0.06    0.35
   8  -6  -5   -0.04    0.48
  -8  -6   5   -0.45    0.45
  -8  -6   5   -0.14    0.46
   8   6  -5    0.30    0.66
  -8  -6  -5   -0.45    0.32
  -8   6   5    0.27    0.55
   8  -6   5   -0.28    0.47
  -8  -6   6    7.35    1.14
   8  -6  -6    8.82    1.13
   8   6   6    8.88    1.00
  -8  -6   6    8.76    1.29
   8  -6  -6    6.70    1.26
  -8  -6  -6    6.43    0.95
   8  -6   6    6.50    1.03
  -8   6   6    7.96    1.28
  -8   6  -7   -0.86    0.55
   8  -6  -7   -0.24    0.56
   8   6   7   -0.09    0.41
  -8  -6   7   -0.04    0.61
   8  -6  -7   -0.62    0.79
  -8  -6   7    0.62    0.66
   8  -6   7    0.70    0.66
  -8  -6  -7    0.01    0.50
  -8   6   7   -0.37    0.56
   8   6  -7    0.72    0.98
   8  -6  -8   -0.33    0.58
   8   6   8    0.12    0.45
  -8   6  -8   -0.24    0.72
  -8  -6   8   -0.74    0.67
   8  -6  -8   -0.95    0.76
   8  -6   8   -0.35    0.63
   8   6  -8   -0.66    0.89
  -8   6   8    0.39    0.71
  -8  -6  -8   -0.47    0.49
  -8   7   0    5.89    0.78
  -8  -7   0    5.70    0.61
  -8   7   0    6.48    0.98
   8   7   0    5.98    0.90
   8  -7   0    4.88    0.72
  -8  -7   0    5.84    0.82
  -8   7  -1    1.00    0.44
  -8   7  -1    1.20    0.56
   8   7   1    0.89    0.48
  -8  -7   1    1.48    0.52
  -8  -7   1    1.59    0.34
   8  -7  -1    1.39    0.47
   8  -7   1    1.46    0.48
   8   7  -1    1.07    0.51
  -8   7   1    0.69    0.40
  -8   7   1    0.59    0.50
  -8  -7  -1    0.93    0.48
   8   7   2    7.54    0.90
  -8  -7   2    6.29    0.93
  -8   7  -2    7.85    0.92
   8  -7  -2    6.93    0.92
   8  -7   2    7.99    0.85
   8   7  -2    8.06    1.10
  -8  -7  -2    8.35    0.93
  -8  -7  -2    6.33    0.78
  -8   7   2    7.98    0.83
  -8   7   2    7.33    1.08
   8   7  -2    7.62    0.57
   8   7   3   73.36    3.81
  -8  -7   3   73.99    3.21
   8  -7  -3   72.00    3.11
   8  -7   3   71.51    2.86
   8   7  -3   69.52    4.03
  -8  -7  -3   72.84    2.96
  -8  -7  -3   70.28    2.95
  -8   7   3   71.78    3.82
   8  -7  -4   12.08    1.27
   8   7   4   12.13    1.15
  -8  -7   4   12.49    1.32
  -8  -7   4   14.75    1.31
   8  -7   4   12.37    1.28
  -8   7   4   13.56    1.37
  -8  -7  -4   14.17    1.12
   8  -7   4   15.17    1.01
   8   7  -4    8.19    1.35
  -8  -7   5   12.61    1.40
  -8  -7   5   11.85    1.32
   8   7   5   10.75    1.08
   8  -7  -5    9.74    1.20
   8  -7   5    7.71    1.09
  -8  -7  -5    9.57    1.09
   8   7  -5    5.80    1.20
  -8   7   5   10.63    1.41
   8   7   6    0.71    0.49
  -8  -7   6    0.71    0.69
   8  -7  -6    0.73    0.63
  -8  -7   6    0.15    0.61
  -8   7  -6   -0.33    0.60
   8  -7   6    0.21    0.65
   8   7  -6    0.14    0.83
  -8  -7  -6    0.79    0.52
  -8   7   6    1.20    0.76
   8  -7  -7    1.25    0.69
  -8  -7   7    0.43    0.71
  -8   7  -7   -0.02    0.65
   8   7   7   -0.07    0.45
  -8  -7   7    1.13    0.72
   8   7  -7    0.65    0.85
   8  -7   7    0.37    0.68
  -8  -7  -7    0.30    0.51
  -8   7   7    0.08    0.63
   8  -7  -8    1.49    0.77
  -8  -7   8    1.27    0.90
   8   7   8    2.75    0.82
  -8   7  -8    0.63    0.81
  -8   7   8    1.48    0.85
   8  -7   8    0.68    0.79
  -8  -7  -8    1.62    0.74
   8   7  -8    0.44    0.96
  -8   8   0    1.39    0.59
   8   8   0    3.09    0.71
  -8  -8   0    1.79    0.57
  -8   8   0    1.84    0.53
  -8  -8   0    2.49    0.45
   8  -8   0    0.97    0.49
   8   8   1    6.74    0.99
  -8   8  -1    5.95    1.03
  -8  -8   1    6.55    0.64
   8  -8  -1    6.71    0.90
  -8  -8   1    6.63    0.96
  -8   8   1    6.95    1.06
  -8  -8  -1    6.73    0.92
   8  -8   1    7.03    0.86
  -8   8   1    6.14    0.80
   8   8  -1    7.59    1.09
  -8  -8  -1    5.39    0.67
   8   8   2    5.16    0.88
   8  -8  -2    4.47    0.82
  -8  -8   2    4.45    0.86
   8   8  -2    5.24    0.94
  -8   8   2    5.11    0.70
  -8  -8  -2    4.63    0.68
   8  -8   2    4.19    0.68
  -8  -8  -2    4.56    0.75
  -8   8   2    3.99    0.86
   8  -8   2    4.56    0.80
  -8   8  -3    0.57    0.70
   8  -8  -3    1.78    0.62
   8   8   3    1.79    0.62
  -8  -8   3    1.39    0.61
   8  -8   3    1.43    0.48
   8  -8   3    1.26    0.54
  -8   8   3    0.89    0.58
   8   8  -3    1.42    0.62
  -8  -8  -3    2.24    0.54
  -8  -8  -3    1.15    0.52
   8   8   4   27.40    1.88
   8  -8  -4   26.36    1.75
  -8  -8   4   27.06    1.81
  -8  -8  -4   24.79    1.55
   8   8  -4   27.19    2.22
  -8   8   4   23.40    1.93
   8  -8   4   22.75    1.65
  -8   8  -5    0.10    0.62
  -8  -8   5    0.33    0.60
   8  -8  -5    0.29    0.57
   8   8   5    0.32    0.44
  -8  -8  -5   -0.76    0.33
   8   8  -5    0.22    0.70
  -8   8   5    0.45    0.62
   8  -8   5    1.30    0.65
   8  -8  -6   12.71    1.41
  -8  -8   6   11.87    1.46
  -8  -8   6   14.51    1.57
   8   8   6   11.99    1.22
   8  -8   6    9.32    1.29
  -8   8   6   10.18    1.50
  -8  -8  -6   10.80    1.26
   8  -8  -7    2.48    0.86
  -8  -8   7    2.39    0.96
   8   8   7    2.85    0.75
  -8  -8   7    1.80    0.82
  -8   8  -7    0.28    0.72
  -8  -8  -7    4.32    0.88
   8  -8   7    1.40    0.77
   8   8  -7    0.53    0.90
  -8   8   7    3.14    0.98
   8  -9   0    1.13    0.55
  -8   9   0    0.52    0.57
   8   9   0    1.02    0.54
  -8  -9   0    0.86    0.34
  -8  -9   0    0.57    0.48
   8  -9   0    0.46    0.46
  -8  -9   1    0.01    0.50
   8  -9  -1   -0.03    0.41
  -8  -9   1    0.18    0.25
   8   9   1    0.64    0.51
   8  -9  -1   -0.08    0.40
  -8   9  -1    0.46    0.56
  -8  -9  -1    0.59    0.36
   8  -9   1    0.07    0.43
  -8  -9  -1    0.25    0.43
   8  -9   1    0.56    0.51
  -8   9   1    0.60    0.60
   8   9  -1    0.94    0.57
   8   9   2   13.77    1.28
  -8  -9   2   12.78    1.38
   8  -9  -2   14.23    1.13
   8  -9  -2   14.59    1.38
   8  -9   2   12.34    1.28
  -8   9   2   15.12    1.44
  -8  -9  -2   15.40    1.26
   8  -9   2   14.98    1.19
   8   9  -2   13.89    1.38
  -8  -9  -2   15.29    1.12
  -8  -9   3   29.14    1.91
   8   9   3   28.38    2.02
   8  -9  -3   31.75    1.87
  -8  -9  -3   31.24    1.73
   8   9  -3   30.28    2.26
   8  -9   3   27.31    1.60
  -8   9   3   27.99    2.10
  -8  -9  -3   29.63    1.68
   8  -9   3   28.50    1.83
   8  -9  -4   11.36    1.32
  -8  -9   4   13.68    1.49
   8   9   4    9.35    1.10
  -8   9   4   11.86    1.53
  -8  -9  -4   12.70    1.23
   8   9  -4    7.26    1.29
   8  -9   4    9.15    1.17
  -8  -9   5    3.73    0.90
   8   9   5    3.53    0.80
  -8   9  -5   -0.82    0.58
   8  -9  -5    1.08    0.65
  -8   9   5    2.55    0.84
   8   9  -5    0.43    0.72
  -8  -9  -5    1.71    0.62
   8  -9   5    2.05    0.76
  -8  -9   6    2.21    0.88
   8  -9  -6    1.35    0.71
   8   9   6    3.49    0.82
  -8   9  -6    0.12    0.70
  -8  -9  -6    2.29    0.70
   8   9  -6    0.83    0.91
  -8   9   6    2.59    0.93
   8  -9   6    2.77    0.90
   8  -9  -7    0.52    0.67
  -8   9  -7    0.23    0.74
   8   9   7    0.02    0.49
  -8  -9   7    0.55    0.77
  -8   9   7   -0.44    0.67
   8  -9   7    0.28    0.72
  -8  -9  -7   -0.28    0.50
   8   9  -7   -0.15    0.88
   8  10   0    2.52    0.75
   8 -10   0    1.88    0.66
  -8  10   0    2.57    0.77
   8 -10   0    2.49    0.68
  -8 -10   0    1.66    0.62
  -8 -10   0    1.77    0.45
  -8  10  -1    0.73    0.61
   8  10   1    0.89    0.54
   8 -10  -1    0.58    0.52
  -8 -10   1    0.65    0.59
   8 -10  -1    1.07    0.62
   8 -10   1    0.76    0.56
   8 -10   1    0.31    0.52
  -8  10   1    0.63    0.56
  -8 -10  -1    0.74    0.39
  -8 -10  -1    1.28    0.58
   8  10  -1    0.35    0.54
  -8 -10   2   37.82    2.22
   8  10   2   40.50    2.46
   8 -10  -2   38.03    2.12
  -8 -10  -2   35.76    1.90
  -8  10   2   35.64    2.44
   8 -10   2   31.74    2.03
  -8 -10  -2   38.54    2.09
   8 -10   2   38.85    2.00
   8  10  -2   39.79    2.59
   8  10   3    0.18    0.45
   8 -10  -3   -0.07    0.51
  -8 -10   3    0.78    0.64
  -8  10  -3   -0.10    0.67
   8  10  -3   -0.33    0.53
   8 -10   3   -0.91    0.43
  -8  10   3   -0.34    0.49
  -8 -10  -3    0.18    0.40
   8  10   4    0.23    0.49
  -8  10  -4    0.07    0.65
   8 -10  -4    0.20    0.55
  -8 -10   4    0.58    0.66
   8  10  -4    0.20    0.68
  -8 -10  -4    0.64    0.51
   8 -10   4    0.89    0.65
  -8  10   4    0.91    0.67
  -8  10  -5    0.18    0.71
   8 -10  -5    0.54    0.59
   8  10   5    1.10    0.60
  -8 -10   5    1.90    0.80
  -8 -10  -5    1.98    0.65
   8  10  -5   -0.08    0.71
   8 -10   5    0.77    0.64
  -8  10   5    2.05    0.82
  -8  10  -6   -0.24    0.70
  -8 -10   6    3.29    0.98
   8  10   6    3.85    0.87
   8 -10  -6    2.36    0.83
  -8 -10  -6    2.56    0.78
   8  10  -6    0.74    0.91
  -8  10   6    1.35    0.82
   8 -10   6    0.77    0.71
  -8 -11   0    1.45    0.67
   8  11   0    0.96    0.57
   8 -11   0    0.94    0.56
  -8 -11   0    0.86    0.37
  -8  11   0    0.30    0.58
   8 -11   0   -0.11    0.49
  -8 -11   1   32.58    2.12
   8 -11  -1   37.67    2.11
   8 -11  -1   35.19    1.97
   8  11   1   37.70    2.41
   8 -11   1   35.14    2.06
   8 -11   1   37.09    2.08
  -8  11   1   32.72    2.38
   8  11  -1   31.55    2.39
  -8 -11  -1   34.90    2.03
  -8 -11  -1   34.74    1.80
   8 -11  -2    5.81    1.03
   8  11   2    7.79    1.18
  -8 -11   2    7.04    1.14
   8  11  -2    6.52    1.16
   8 -11   2    6.97    1.02
  -8 -11  -2    6.54    0.94
  -8 -11  -2    6.65    1.02
   8 -11   2    5.16    0.99
  -8  11   2    4.69    1.00
  -8 -11   3   -0.56    0.53
   8  11   3    0.16    0.49
  -8  11  -3   -0.01    0.71
   8 -11  -3    0.37    0.56
  -8  11   3   -0.31    0.53
  -8 -11  -3    0.09    0.41
   8  11  -3   -0.15    0.55
   8 -11   3   -0.02    0.53
   8 -11  -4    7.49    1.15
  -8 -11   4    6.05    1.16
   8  11   4    7.07    1.18
   8 -11   4    6.48    1.08
   8  11  -4    5.19    1.26
  -8  11   4    6.22    1.17
  -8 -11  -4    7.49    1.06
   8 -11  -5    4.15    0.91
   8  11   5    3.33    0.85
  -8 -11   5    2.90    0.96
  -8  11  -5   -0.16    0.69
   8 -11   5    1.39    0.78
   8  11  -5    1.37    0.96
  -8 -11  -5    2.06    0.73
  -8  11   5    2.79    0.91
  -8 -11   6   -0.18    0.70
   8 -11  -6   -0.16    0.61
  -8  11  -6   -0.85    0.65
   8  11   6   -0.08    0.50
  -8 -11  -6   -0.24    0.53
   8  11  -6   -0.36    0.90
  -8  11   6   -0.83    0.58
   8 -11   6    1.66    0.84
   8  12   0   20.15    1.71
   8 -12   0   19.45    1.55
   8 -12   0   19.37    1.54
  -8 -12   0   21.59    1.69
  -8  12   0   17.80    1.77
  -8  12  -1   -0.15    0.60
   8  12   1    0.18    0.53
   8 -12  -1   -0.30    0.53
  -8 -12   1   -0.11    0.55
  -8 -12  -1    0.64    0.55
   8  12  -1   -0.16    0.52
   8 -12   1   -0.57    0.52
  -8  12   1    0.06    0.57
   8 -12   1    0.03    0.51
  -8 -12  -1    0.35    0.39
   8  12   2   16.17    1.52
   8 -12  -2   18.95    1.80
  -8 -12   2   16.35    1.74
   8 -12   2   13.56    1.48
  -8  12   2   14.28    1.58
  -8 -12  -2   18.63    1.52
  -8 -12  -2   16.40    1.27
   8  12  -2   15.82    1.62
   8 -12  -3    0.02    0.54
  -8 -12   3   -0.36    0.60
   8  12   3    0.22    0.48
  -8  12  -3    0.11    0.77
   8  12  -3    0.15    0.63
   8 -12   3    0.21    0.58
  -8  12   3   -0.07    0.56
  -8 -12  -3    0.26    0.48
  -8  12  -4   -0.97    0.58
   8  12   4    0.57    0.60
   8 -12  -4    0.70    0.64
  -8 -12   4    0.53    0.67
   8 -12   4    0.99    0.71
  -8  12   4   -0.05    0.64
   8  12  -4    0.78    0.80
  -8 -12  -4    0.26    0.54
   8  12   5    0.54    0.61
   8 -12  -5    1.37    0.74
  -8  12  -5   -0.05    0.72
  -8 -12   5    0.58    0.82
  -8  12   5    1.32    0.81
  -8 -12  -5    0.78    0.64
   8 -12   5    1.08    0.77
   8  12  -5    0.72    0.95
   8 -13   0    1.97    0.78
   8 -13   0    3.12    0.86
  -8 -13   0    3.54    0.93
  -8  13   0    1.33    0.80
   8  13   0    1.78    0.76
   8  13   1    5.76    1.10
   8 -13  -1    5.86    1.10
  -8 -13   1    5.52    1.09
   8  13  -1    4.77    1.11
  -8 -13  -1    3.84    0.93
   8 -13   1    5.87    1.04
  -8  13   1    3.93    1.06
   8 -13   1    4.91    1.00
   8 -13  -2    7.55    1.21
  -8 -13   2    5.53    1.17
   8  13   2    6.60    1.19
   8 -13   2    4.98    1.04
   8  13  -2    5.01    1.11
  -8 -13  -2    4.96    0.87
  -8  13   2    5.01    1.13
   8 -13  -3    1.83    0.78
   8  13   3    0.49    0.64
  -8 -13   3    1.46    0.80
  -8  13  -3   -0.45    0.73
   8 -13   3    0.98    0.72
  -8  13   3    0.96    0.74
  -8 -13  -3    0.63    0.60
   8  13  -3    0.05    0.64
   8 -13  -4    0.68    0.66
  -8  13  -4   -0.08    0.72
   8  13   4    0.46    0.58
  -8 -13   4   -0.29    0.63
   8  13  -4   -0.58    0.73
  -8  13   4    0.64    0.71
   8 -13   4    0.55    0.79
  -8 -13  -4    0.77    0.61
  -8 -14   0   -0.18    0.65
   8 -14   0    0.40    0.68
   8 -14   0    1.13    0.76
   8  14   0   -0.16    0.57
  -8  14   0    0.15    0.61
   8  14   1    2.73    0.89
  -8 -14   1    0.88    0.77
  -8  14  -1   -0.19    0.75
   8 -14  -1    2.06    0.88
   8  14  -1    2.46    0.89
  -8 -14  -1    2.67    0.83
   8 -14   1    1.78    0.84
  -8  14   1    2.62    0.93
   8  14   2    7.56    1.30
  -8 -14   2    5.81    1.19
   8 -14  -2    7.44    1.28
   8 -14   2    5.84    1.16
   8  14  -2    4.83    1.18
  -8  14   2    5.18    1.17
  -8 -14  -2    7.34    1.04
  -8  14  -3   -0.58    0.81
   8 -14  -3    1.72    0.76
  -8 -14   3    2.79    1.01
   8  14   3    3.93    0.99
   8 -14   3    2.04    0.88
  -8  14   3    2.15    0.91
  -8 -14  -3    3.71    0.86
   8  14  -3    1.73    0.94
  -8  15   0    2.07    0.83
  -8 -15   0    2.17    0.93
   8  15   0    2.98    1.01
   8  15   1    0.49    0.64
  -8 -15   1    0.35    0.71
   8 -15  -1    0.76    0.75
  -8  15  -1   -0.42    0.71
   8 -15   1   -0.83    0.64
  -8  15   1    0.95    0.79
   8  15  -1    0.47    0.68
  -8  15  -2   -1.20    0.79
   8  15   2    2.30    0.87
  -8 -15   2    0.87    0.81
   8 -15  -2    0.66    0.72
  -8  15   2    0.80    0.81
   8 -15   2    0.69    0.82
   8  15  -2    1.53    0.90
   9   0   0    0.05    0.19
   9   0   0    0.35    0.24
  -9   0   0    0.37    0.32
  -9   0   0    0.03    0.23
   9   0   1    5.53    0.55
   9   0  -1    5.87    0.60
  -9   0   1    5.97    0.73
  -9   0  -1    5.38    0.61
  -9   0   1    6.28    0.70
   9   0  -1    5.38    0.69
   9   0   1    5.95    0.60
  -9   0  -1    5.96    0.71
   9   0   2   73.09    3.43
  -9   0   2   69.68    3.41
   9   0   2   71.59    2.67
  -9   0   2   71.29    2.82
  -9   0  -2   76.05    3.30
  -9   0  -2   65.36    2.81
   9   0  -2   69.65    2.67
   9   0   3   37.36    2.05
   9   0  -3   37.81    1.72
  -9   0   3   39.92    2.22
   9   0  -3   37.72    2.39
  -9   0  -3   40.80    2.02
  -9   0  -3   37.94    1.86
  -9   0   3   39.55    1.84
  -9   0  -4   24.69    1.50
   9   0  -4   24.67    1.33
   9   0   4   22.50    1.43
  -9   0   4   21.83    1.61
  -9   0  -4   23.71    1.24
  -9   0   4   23.22    1.35
   9   0  -4   20.22    1.78
  -9   0  -4   23.72    1.46
  -9   0   5   16.05    1.48
  -9   0  -5   19.72    1.36
   9   0  -5   18.46    1.25
   9   0   5   17.49    1.24
  -9   0  -5   17.09    1.08
   9   0  -5   13.02    1.60
  -9   0   5   18.14    1.19
  -9   0  -6    6.83    1.00
  -9   0   6    4.53    1.02
   9   0   6    7.28    0.81
   9   0  -6    4.32    1.11
  -9   0  -6    4.23    0.66
   9   0   7   11.40    1.07
  -9   0  -7    6.59    0.84
  -9   0   7    8.01    1.33
   9   0  -7    6.68    1.44
  -9   0   8    6.31    1.29
   9   0   8    7.17    1.05
   9   0  -8    2.91    1.16
  -9   1   0    0.00    0.26
  -9  -1   0    0.05    0.31
  -9  -1   0    0.18    0.21
   9   1   0   -0.08    0.22
   9  -1   0    0.17    0.24
   9  -1   0   -0.13    0.21
   9   1   0    0.13    0.21
  -9   1   0    0.11    0.32
  -9   1  -1   -0.12    0.25
   9  -1  -1   -0.13    0.29
  -9  -1   1    0.14    0.25
  -9   1  -1    0.24    0.33
   9   1   1   -0.06    0.20
   9  -1  -1   -0.02    0.22
  -9  -1   1   -0.12    0.31
   9   1   1    0.02    0.23
   9  -1   1    0.50    0.25
  -9  -1  -1    0.10    0.32
   9   1  -1    0.33    0.24
  -9   1   1   -0.26    0.30
  -9   1   1   -0.19    0.28
   9   1  -1    0.00    0.27
   9  -1   1    0.18    0.20
  -9  -1  -1    0.17    0.23
  -9   1  -2    3.42    0.56
   9   1   2    5.05    0.57
  -9  -1   2    5.20    0.65
   9  -1  -2    4.58    0.58
  -9   1  -2    6.60    0.78
   9  -1  -2    3.54    0.67
  -9  -1   2    6.56    0.76
  -9   1   2    6.10    0.72
   9   1  -2    6.09    0.60
  -9   1   2    4.72    0.70
   9  -1   2    5.11    0.60
   9  -1   2    4.47    0.48
  -9  -1  -2    3.08    0.42
   9   1  -2    3.95    0.70
  -9  -1  -2    6.26    0.74
  -9   1  -3    0.30    0.35
   9   1   3    0.20    0.27
  -9   1  -3   -0.14    0.33
   9  -1  -3    0.48    0.35
  -9  -1   3    0.37    0.35
  -9  -1   3   -0.36    0.32
   9  -1  -3    0.10    0.51
  -9  -1  -3    0.34    0.36
   9  -1   3    0.72    0.30
  -9   1   3    0.55    0.39
   9   1  -3   -0.01    0.45
  -9   1   3    0.37    0.38
  -9  -1  -3    0.21    0.26
   9   1  -3    0.02    0.25
   9  -1   3    0.22    0.23
  -9   1  -4    1.16    0.48
   9  -1  -4    0.15    0.63
   9   1   4    1.12    0.41
   9  -1  -4    1.32    0.44
  -9  -1   4    0.44    0.42
  -9  -1   4    0.64    0.47
  -9   1  -4    0.72    0.47
  -9   1   4    1.26    0.47
  -9  -1  -4    0.73    0.45
   9  -1   4    1.01    0.37
  -9   1   4    0.60    0.47
  -9  -1  -4    0.37    0.32
   9  -1   4    0.85    0.37
   9   1  -4    0.49    0.35
   9   1  -4    0.96    0.64
  -9  -1   5   18.53    1.25
  -9  -1   5   17.93    1.52
   9  -1  -5   14.43    1.65
  -9   1  -5   17.79    1.34
   9  -1  -5   18.31    1.28
  -9   1  -5   19.11    1.45
   9   1   5   18.15    1.30
  -9  -1  -5   17.39    1.13
   9  -1   5   17.86    1.25
  -9  -1  -5   20.62    1.37
  -9   1   5   18.86    1.60
   9   1  -5   16.32    1.71
   9  -1  -6    5.62    1.19
  -9   1  -6    5.93    1.01
  -9   1  -6    6.93    0.78
  -9   1  -6    8.55    1.09
  -9  -1   6    5.98    1.08
   9   1   6    6.46    0.90
   9  -1   6    7.10    0.82
   9   1  -6    4.65    1.13
  -9  -1  -6    7.56    1.02
  -9   1   6    6.32    1.12
  -9  -1  -6    6.81    0.82
  -9  -1   7    0.34    0.63
   9  -1  -7    0.31    0.79
  -9   1  -7   -0.04    0.35
   9   1   7    0.14    0.41
   9   1  -7    0.26    0.84
  -9  -1  -7    0.13    0.41
  -9   1   7   -0.01    0.62
   9  -1  -8    3.40    1.20
   9   1   8    4.87    0.89
  -9  -1   8    4.78    1.15
   9   1  -8    2.05    1.04
  -9  -1  -8    4.44    0.76
  -9   1   8    5.05    1.16
   9   2   0   -0.07    0.24
  -9  -2   0    0.49    0.35
   9   2   0    0.05    0.21
  -9  -2   0   -0.05    0.18
   9  -2   0   -0.09    0.20
  -9   2   0   -0.06    0.29
  -9   2   0   -0.05    0.31
   9  -2   0    0.44    0.27
   9  -2  -1   20.74    1.26
   9   2   1   18.92    1.25
  -9  -2   1   19.66    1.15
  -9  -2   1   20.09    1.22
   9  -2  -1   19.63    1.11
  -9   2  -1   21.13    1.22
  -9   2  -1   19.56    1.32
   9  -2   1   19.02    1.05
   9  -2   1   19.82    1.09
  -9  -2  -1   19.80    1.21
   9   2  -1   20.29    1.33
   9   2  -1   20.05    1.01
  -9   2   1   20.25    1.18
  -9   2   1   17.85    1.32
   9  -2  -2    0.98    0.48
  -9  -2   2    1.04    0.43
  -9  -2   2    0.65    0.34
  -9   2  -2    1.08    0.44
   9  -2  -2    0.92    0.36
   9   2   2    0.65    0.36
  -9   2  -2    1.17    0.42
   9   2  -2    0.68    0.42
   9   2  -2    0.86    0.29
  -9  -2  -2    1.22    0.34
   9  -2   2    0.86    0.34
   9  -2   2    0.94    0.27
  -9   2   2    0.64    0.41
  -9  -2  -2    0.77    0.39
  -9   2   2    0.51    0.36
   9  -2  -3   10.78    1.18
  -9   2  -3   13.16    1.03
   9   2   3   12.35    0.98
  -9   2  -3   12.49    1.03
  -9  -2   3   12.90    1.08
   9  -2  -3   12.11    0.94
  -9  -2   3   13.04    1.04
   9  -2   3   11.73    0.83
  -9   2   3   13.36    0.93
   9  -2   3   11.49    0.83
  -9  -2  -3   11.93    0.86
  -9   2   3   11.41    1.14
   9   2  -3   12.53    0.85
  -9  -2  -3   12.06    0.98
   9   2  -3   11.47    1.22
  -9  -2   4    3.50    0.69
   9  -2  -4    2.24    0.57
  -9   2  -4    2.82    0.63
  -9   2  -4    2.78    0.63
  -9  -2   4    2.37    0.62
   9   2   4    2.58    0.55
   9  -2  -4    2.30    0.80
  -9   2   4    2.60    0.70
   9  -2   4    2.48    0.46
  -9   2   4    3.12    0.55
   9   2  -4    2.54    0.48
   9   2  -4    1.61    0.69
  -9  -2  -4    2.40    0.57
   9  -2   4    2.46    0.47
  -9  -2  -4    2.26    0.49
  -9   2  -5   24.80    1.71
   9  -2  -5   25.48    1.54
  -9   2  -5   27.65    1.67
  -9  -2   5   23.80    1.52
   9   2   5   24.58    1.61
  -9  -2   5   24.97    1.81
   9  -2  -5   21.47    1.90
  -9  -2  -5   24.51    1.40
   9   2  -5   19.65    1.93
   9  -2   5   25.59    1.34
  -9   2   5   25.75    1.88
  -9  -2  -5   24.75    1.53
   9  -2   5   22.85    1.50
  -9   2  -6    0.09    0.56
  -9   2  -6    0.53    0.57
  -9  -2   6   -0.12    0.54
   9   2   6    0.13    0.37
   9  -2  -6   -0.04    0.75
   9  -2  -6    0.44    0.52
  -9  -2  -6   -0.77    0.29
  -9   2   6    0.07    0.58
   9   2  -6   -0.23    0.68
   9  -2   6   -0.34    0.32
  -9  -2   7   -0.39    0.63
   9   2   7    1.12    0.51
   9  -2  -7   -0.49    0.76
  -9   2  -7    0.94    0.76
   9   2  -7   -0.68    0.73
  -9   2   7    0.62    0.67
  -9  -2  -7    0.44    0.46
   9   2   8    0.32    0.46
   9  -2  -8    0.19    0.91
  -9  -2   8   -0.11    0.70
  -9  -2  -8    0.44    0.47
   9   2  -8    0.00    0.93
  -9   2   8   -0.15    0.66
  -9   3   0   -0.23    0.29
   9   3   0   -0.08    0.20
   9  -3   0    0.18    0.25
  -9   3   0   -0.19    0.31
   9   3   0    0.00    0.27
  -9  -3   0   -0.11    0.32
  -9   3  -1   33.84    1.65
  -9  -3   1   33.38    1.66
   9  -3  -1   32.62    1.58
  -9  -3   1   33.09    1.69
  -9   3  -1   34.51    1.97
   9   3   1   32.56    1.89
  -9  -3  -1   35.86    1.72
  -9  -3  -1   32.13    1.47
   9   3  -1   34.55    1.97
   9   3  -1   33.66    1.44
   9  -3   1   34.03    1.55
  -9   3   1   31.02    1.93
  -9   3   1   32.85    1.60
   9   3   2    1.32    0.44
  -9  -3   2    1.45    0.39
   9  -3  -2    1.77    0.56
  -9   3  -2    0.08    0.42
   9  -3  -2    1.29    0.41
  -9   3  -2    1.86    0.50
  -9  -3   2    0.60    0.41
   9  -3   2    1.47    0.37
   9   3  -2    0.57    0.45
  -9  -3  -2    1.59    0.46
   9   3  -2    1.76    0.34
  -9   3   2    1.25    0.42
  -9  -3  -2    1.26    0.36
  -9   3   2    1.40    0.51
   9  -3  -3    2.28    0.68
  -9   3  -3    2.95    0.60
   9  -3  -3    3.28    0.60
   9   3   3    3.83    0.63
  -9  -3   3    3.38    0.61
  -9  -3   3    3.54    0.66
  -9   3  -3    2.53    0.56
   9   3  -3    2.96    0.42
  -9  -3  -3    2.52    0.56
   9  -3   3    2.70    0.48
  -9   3   3    2.72    0.66
   9   3  -3    1.54    0.64
  -9   3   3    1.66    0.46
  -9  -3  -3    2.41    0.47
  -9   3  -4    0.89    0.50
   9  -3  -4    0.73    0.48
  -9  -3   4    2.10    0.60
  -9   3  -4    1.99    0.59
   9   3   4    1.49    0.48
   9  -3  -4    1.60    0.72
  -9  -3   4    1.89    0.57
   9  -3   4    2.21    0.47
  -9   3   4    1.66    0.62
  -9   3   4    2.45    0.49
  -9  -3  -4    1.83    0.46
  -9  -3  -4    2.32    0.57
   9   3  -4    0.86    0.62
  -9  -3   5    0.51    0.49
  -9  -3   5    0.42    0.55
   9  -3  -5    0.15    0.67
  -9   3  -5   -0.34    0.49
  -9   3  -5   -0.39    0.46
   9  -3  -5    0.44    0.47
   9   3   5    0.24    0.40
  -9  -3  -5    0.25    0.35
   9  -3   5    0.38    0.35
   9   3  -5   -0.10    0.71
  -9  -3  -5   -0.13    0.42
  -9   3   5    0.62    0.60
   9   3   6   19.29    1.50
   9  -3  -6   21.08    1.99
   9  -3  -6   20.90    1.56
  -9   3  -6   19.03    1.68
  -9  -3   6   21.60    1.49
  -9   3  -6   24.13    1.68
  -9  -3   6   21.51    1.78
   9  -3   6   22.25    1.28
  -9   3   6   20.34    1.79
  -9  -3  -6   20.15    1.33
   9   3   7    0.94    0.49
  -9  -3   7   -0.16    0.62
  -9   3  -7    0.23    0.70
   9  -3  -7    0.88    0.91
   9   3  -7    0.16    0.83
   9  -3   7   -0.47    0.51
  -9   3   7    0.38    0.66
  -9  -3  -7    0.24    0.48
  -9  -3   8    0.12    0.73
   9   3   8    0.68    0.51
   9  -3  -8   -0.58    0.75
  -9  -3  -8   -0.22    0.44
  -9   3   8   -0.11    0.66
   9   3  -8   -0.89    0.75
   9  -4   0    0.21    0.28
  -9  -4   0   -0.03    0.20
  -9  -4   0   -0.05    0.33
   9   4   0    0.03    0.30
  -9   4   0   -0.40    0.28
  -9   4   0   -0.07    0.33
   9  -4  -1   27.36    1.44
  -9   4  -1   25.88    1.48
   9   4   1   27.99    1.73
  -9  -4   1   27.65    1.59
  -9   4  -1   30.34    1.85
   9   4  -1   29.52    1.82
  -9  -4  -1   29.57    1.38
   9   4  -1   27.58    1.28
   9  -4   1   28.02    1.40
  -9   4   1   29.57    1.84
  -9   4   1   27.59    1.44
  -9  -4  -1   29.50    1.58
  -9  -4   2   45.38    2.28
  -9   4  -2   40.85    2.05
   9  -4  -2   48.25    2.12
  -9  -4   2   48.68    2.23
   9   4   2   48.01    2.55
  -9   4   2   45.04    2.57
  -9   4   2   44.84    1.98
   9   4  -2   47.07    2.68
   9   4  -2   45.74    1.81
   9  -4   2   47.15    1.98
  -9  -4  -2   45.64    2.10
  -9  -4  -2   43.78    1.95
   9  -4  -3   16.02    1.17
   9  -4  -3   13.83    1.24
   9   4   3   15.97    1.22
  -9  -4   3   17.51    1.23
  -9   4  -3   14.77    1.17
  -9  -4   3   15.63    1.19
   9   4  -3   18.88    1.52
   9  -4   3   14.06    0.98
  -9  -4  -3   16.89    1.06
  -9   4   3   17.32    1.06
  -9   4   3   16.67    1.41
  -9  -4  -3   13.51    1.12
   9   4  -3   15.19    0.88
  -9   4  -4    1.71    0.58
   9  -4  -4    3.33    0.72
  -9  -4   4    3.98    0.75
  -9  -4   4    4.38    0.76
  -9   4  -4    4.33    0.80
   9   4   4    4.89    0.77
   9  -4  -4    4.05    0.87
  -9  -4  -4    3.54    0.59
  -9   4   4    3.82    0.81
  -9  -4  -4    3.75    0.70
   9  -4   4    3.91    0.58
   9   4  -4    1.78    0.73
  -9  -4   5    2.18    0.64
   9  -4  -5    1.24    0.74
   9  -4  -5    0.77    0.52
  -9   4  -5    0.14    0.56
  -9  -4   5    2.05    0.69
   9   4   5    1.50    0.53
  -9   4  -5    2.40    0.68
  -9  -4  -5    1.77    0.49
  -9  -4  -5    1.18    0.51
   9  -4   5    1.93    0.46
  -9   4   5    1.37    0.67
   9   4  -5   -0.01    0.63
   9   4   6   14.91    1.28
  -9  -4   6   14.41    1.52
   9  -4  -6   16.21    1.50
  -9   4  -6   15.88    1.50
  -9  -4   6   14.65    1.39
   9  -4  -6   13.25    1.60
  -9   4   6   12.93    1.49
  -9  -4  -6   14.17    1.16
   9  -4  -7    4.47    1.26
   9  -4  -7    5.08    0.93
   9   4   7    4.95    0.90
  -9   4  -7    3.07    0.91
  -9  -4   7    4.11    1.04
   9   4  -7    2.64    1.11
  -9  -4  -7    3.38    0.72
  -9   4   7    4.92    1.10
   9  -4   7    4.01    0.86
   9   4   8    6.12    1.01
   9  -4  -8    3.53    1.28
  -9  -4   8    3.48    1.12
  -9   4  -8    3.08    1.06
  -9   4   8    3.20    1.04
   9   4  -8    1.82    1.09
  -9  -4  -8    3.62    0.79
  -9   5   0    0.09    0.33
   9   5   0    0.22    0.35
   9  -5   0    0.31    0.32
  -9  -5   0    0.45    0.38
  -9   5   0   -0.33    0.34
  -9  -5   0    0.20    0.22
  -9   5  -1   13.01    1.24
  -9   5  -1   14.54    1.06
  -9  -5   1   14.04    1.15
   9   5   1   12.50    1.08
   9  -5  -1   14.73    1.05
  -9  -5  -1   12.65    1.05
  -9   5   1   13.27    1.24
  -9  -5  -1   14.24    0.91
   9   5  -1   13.40    1.16
   9   5  -1   12.43    0.79
   9  -5   1   11.67    0.92
  -9   5   1   12.16    0.97
   9  -5  -2    5.87    0.80
  -9   5  -2    5.11    0.78
   9   5   2    5.76    0.84
  -9  -5   2    5.21    0.81
  -9   5   2    5.94    0.91
   9   5  -2    6.05    0.59
   9   5  -2    5.33    0.90
  -9   5   2    5.81    0.74
   9  -5   2    6.57    0.72
  -9  -5  -2    5.06    0.76
  -9  -5  -2    4.46    0.61
  -9  -5   3   -0.32    0.34
   9  -5  -3   -0.16    0.37
  -9   5  -3   -0.08    0.52
  -9   5  -3    0.24    0.43
   9   5   3    0.17    0.37
  -9  -5   3   -0.02    0.34
  -9  -5  -3    0.51    0.34
  -9   5   3   -0.24    0.41
  -9  -5  -3   -0.20    0.35
   9   5  -3   -0.29    0.41
   9  -5   3    0.09    0.32
  -9   5   3   -0.17    0.32
  -9  -5   4    9.62    1.11
  -9  -5   4    8.42    1.05
   9   5   4    7.60    0.88
   9  -5  -4    8.23    1.02
  -9   5  -4    8.52    1.05
  -9  -5  -4    8.28    0.93
  -9   5   4    9.38    1.23
   9   5  -4    5.15    1.06
  -9  -5  -4    9.46    0.94
   9  -5   4    9.23    0.87
  -9  -5   5    2.54    0.72
   9  -5  -5    1.73    0.66
  -9  -5   5    2.02    0.66
   9   5   5    1.67    0.57
  -9   5  -5    0.27    0.55
   9  -5   5    2.01    0.50
   9   5  -5    0.87    0.72
  -9  -5  -5    2.07    0.56
  -9   5   5    1.02    0.66
  -9  -5   6    6.60    1.08
   9  -5  -6    5.98    0.98
  -9  -5   6    5.34    1.05
  -9   5  -6    2.05    0.75
   9   5   6    5.67    0.94
  -9   5   6    4.56    0.99
   9   5  -6    2.03    0.96
  -9  -5  -6    4.52    0.79
   9  -5   6    4.50    0.88
   9   5   7    0.62    0.53
  -9  -5   7    2.13    0.85
   9  -5  -7    0.38    0.57
  -9   5  -7    1.02    0.75
   9  -5   7   -0.77    0.51
   9   5  -7   -0.47    0.74
  -9   5   7   -0.24    0.60
  -9  -5  -7   -0.08    0.50
  -9   5  -8    1.51    0.91
   9   5   8    1.47    0.61
  -9  -5   8    1.33    0.90
   9  -5   8    1.37    0.75
  -9  -5  -8    1.65    0.67
  -9   5   8    1.21    0.82
   9   5  -8   -0.32    0.84
  -9   6   0   -0.06    0.35
   9  -6   0   -0.23    0.28
  -9  -6   0    0.07    0.24
   9   6   0   -0.21    0.32
  -9   6   0   -0.24    0.37
  -9  -6   0   -0.13    0.36
   9   6   1   29.25    1.84
  -9   6  -1   28.27    1.94
  -9  -6   1   28.13    1.65
   9  -6  -1   27.32    1.56
  -9   6  -1   26.68    1.55
   9  -6   1   30.09    1.54
  -9   6   1   28.12    1.49
  -9  -6  -1   29.02    1.41
  -9  -6  -1   28.38    1.61
  -9   6   1   27.42    1.88
   9   6  -1   26.97    1.87
  -9   6  -2    4.22    0.74
  -9  -6   2    4.04    0.76
   9  -6  -2    4.54    0.73
   9   6   2    6.32    0.91
  -9  -6  -2    4.98    0.78
   9  -6   2    5.36    0.72
  -9  -6  -2    4.76    0.65
   9   6  -2    4.02    0.48
  -9   6   2    4.10    0.63
  -9   6   2    5.15    0.90
   9   6  -2    5.13    0.90
  -9   6  -3    8.82    1.04
  -9  -6   3    8.52    1.05
   9  -6  -3    8.21    1.02
   9   6   3    7.62    0.92
  -9   6   3    8.05    1.13
  -9   6   3    9.63    0.89
  -9  -6  -3    7.96    0.87
   9  -6   3    7.38    0.81
  -9  -6  -3    8.93    0.97
   9   6  -3    6.69    1.12
  -9  -6   4    1.48    0.63
  -9   6  -4    0.55    0.58
   9   6   4    2.65    0.66
   9  -6  -4    3.41    0.74
  -9   6  -4    2.51    0.69
   9  -6   4    3.01    0.58
  -9  -6  -4    3.16    0.65
  -9   6   4    2.61    0.76
  -9  -6  -4    1.90    0.52
   9   6  -4    0.62    0.64
   9  -6  -5    6.88    1.04
  -9  -6   5    5.50    0.97
   9   6   5    4.51    0.85
  -9  -6   5    6.28    1.06
  -9   6   5    4.21    0.98
   9  -6   5    5.71    0.94
  -9  -6  -5    4.48    0.76
   9  -6  -6    2.03    0.75
  -9  -6   6    3.53    0.88
   9   6   6    3.12    0.73
  -9  -6   6    3.84    0.93
  -9   6  -6    0.58    0.65
  -9   6   6    2.61    0.87
   9   6  -6    1.35    0.92
   9  -6   6    2.89    0.78
  -9  -6  -6    2.04    0.64
  -9   6  -7    0.70    0.73
   9   6   7    2.84    0.77
  -9  -6   7    2.13    0.90
  -9  -6   7    3.11    0.90
   9  -6  -7    3.73    0.87
  -9   6   7    1.95    0.87
   9  -6   7    2.63    0.84
   9   6  -7    0.53    0.88
  -9  -6  -7    1.86    0.68
  -9  -6   8    0.23    0.80
  -9   6  -8    0.17    0.75
   9  -6  -8    0.56    0.73
   9   6   8    0.21    0.54
  -9   6   8    0.20    0.72
  -9  -6  -8   -0.54    0.50
   9  -6   8    0.80    0.78
   9   6  -8    0.42    1.05
  -9   7   0    0.28    0.38
   9  -7   0    0.39    0.39
  -9   7   0    0.50    0.47
  -9  -7   0   -0.30    0.40
  -9  -7   0    0.14    0.24
   9   7   0    0.15    0.36
   9   7   1    5.85    0.93
  -9   7  -1    4.38    0.73
  -9  -7   1    5.34    0.85
  -9   7  -1    4.50    0.89
  -9  -7   1    5.00    0.56
   9  -7  -1    5.23    0.80
   9  -7   1    5.08    0.72
  -9   7   1    4.94    0.89
  -9  -7  -1    4.23    0.61
  -9   7   1    6.02    0.79
  -9  -7  -1    3.87    0.73
   9   7  -1    4.49    0.85
  -9   7  -2   19.85    1.38
  -9  -7   2   22.50    1.53
   9   7   2   18.95    1.52
   9  -7  -2   21.47    1.45
   9   7  -2   20.81    1.65
  -9  -7  -2   22.33    1.42
   9  -7   2   22.39    1.33
  -9   7   2   22.44    1.29
  -9   7   2   21.27    1.68
  -9  -7  -2   20.44    1.25
  -9   7  -3    1.20    0.74
   9  -7  -3    2.89    0.72
  -9  -7   3    3.98    0.85
  -9   7  -3    2.21    0.63
   9   7   3    3.47    0.73
  -9  -7  -3    2.01    0.54
  -9  -7  -3    2.15    0.57
   9  -7   3    2.73    0.59
  -9   7   3    3.11    0.81
   9   7  -3    3.15    0.88
  -9  -7   4    0.60    0.64
   9  -7  -4    1.15    0.59
  -9   7  -4    0.28    0.58
   9   7   4    1.61    0.61
  -9   7   4    1.87    0.72
   9  -7   4    0.62    0.54
   9  -7   4    1.38    0.50
   9   7  -4    1.15    0.76
  -9  -7  -4    0.69    0.46
  -9  -7  -4    1.22    0.53
   9  -7  -5   19.62    1.62
   9   7   5   22.86    1.70
  -9  -7   5   20.96    1.69
   9  -7   5   22.79    1.59
  -9  -7  -5   22.68    1.52
  -9   7   5   23.37    1.92
  -9  -7   6    3.54    0.92
   9   7   6    3.33    0.78
   9  -7  -6    3.63    0.85
  -9   7   6    2.14    0.86
  -9  -7  -6    2.77    0.73
   9  -7   6    1.01    0.69
   9   7  -6    1.45    0.94
   9  -7  -7   -0.15    0.59
  -9   7  -7   -0.01    0.72
   9   7   7   -0.37    0.38
  -9  -7   7   -0.40    0.62
  -9  -7   7    0.07    0.66
   9   7  -7   -0.26    0.91
  -9  -7  -7   -0.09    0.52
   9  -7   7    0.17    0.63
  -9   7   7   -0.18    0.65
  -9  -8   0    0.54    0.44
  -9  -8   0    0.26    0.28
  -9   8   0   -0.58    0.36
   9   8   0   -0.01    0.38
   9  -8   0   -0.25    0.40
  -9   8   0   -0.31    0.44
   9   8   1   13.18    1.25
  -9   8  -1   14.95    1.18
  -9  -8   1   14.72    0.90
   9  -8  -1   16.91    1.27
  -9  -8   1   15.00    1.44
  -9   8  -1   14.12    1.42
   9  -8   1   13.94    1.18
  -9  -8  -1   13.62    1.33
  -9   8   1   15.13    1.12
  -9  -8  -1   13.49    0.99
  -9   8   1   12.68    1.35
   9   8  -1   13.56    1.32
   9  -8  -2   24.28    1.66
  -9  -8   2   24.88    1.71
   9   8   2   27.48    1.85
   9  -8   2   27.45    1.55
  -9   8   2   27.35    1.49
  -9   8   2   25.09    1.91
  -9  -8  -2   25.24    1.46
   9   8  -2   24.48    1.90
  -9  -8  -2   26.14    1.62
   9   8   3   10.73    1.14
  -9  -8   3   11.36    1.33
   9  -8  -3   12.85    1.31
   9   8  -3    9.56    1.39
  -9  -8  -3    9.89    1.07
  -9  -8  -3    8.72    1.05
   9  -8   3   12.89    1.13
  -9   8   3   11.83    1.33
   9  -8   3   11.18    1.22
  -9  -8   4    9.94    1.30
   9  -8  -4   10.77    1.25
   9   8   4    8.88    1.07
   9  -8   4   10.16    1.18
  -9  -8  -4    9.53    1.09
  -9   8   4   10.36    1.41
   9   8  -4    6.39    1.23
  -9  -8   5   10.14    1.35
   9   8   5    9.91    1.12
   9  -8  -5   11.30    1.39
   9  -8   5    9.44    1.23
  -9   8   5   10.52    1.47
  -9  -8  -5   11.46    1.24
  -9  -8   6    1.43    0.76
  -9   8  -6   -0.20    0.65
   9   8   6    2.31    0.72
   9  -8  -6    1.51    0.73
  -9   8   6    1.08    0.77
   9   8  -6    0.28    0.84
   9  -8   6    0.34    0.65
  -9  -8  -6    0.52    0.55
   9   8   7    1.11    0.61
  -9  -8   7    0.56    0.75
   9  -8  -7    0.63    0.70
  -9   8  -7    0.06    0.70
   9  -8   7    0.73    0.71
   9   8  -7    0.60    0.95
  -9   8   7    0.39    0.71
  -9  -8  -7    0.11    0.54
   9   9   0   -0.24    0.38
   9  -9   0   -0.48    0.40
  -9   9   0   -0.09    0.48
  -9  -9   0   -0.34    0.23
  -9  -9   0   -0.15    0.44
  -9  -9   1   -0.19    0.47
  -9   9  -1    0.29    0.52
   9   9   1    0.38    0.46
   9  -9  -1    0.02    0.50
   9  -9   1   -0.18    0.43
  -9   9   1   -0.07    0.50
   9   9  -1    0.31    0.50
  -9  -9  -1    0.19    0.32
  -9  -9  -1    0.03    0.46
  -9  -9   2    2.60    0.78
   9  -9  -2    3.92    0.84
   9   9   2    3.47    0.80
  -9  -9  -2    3.30    0.61
  -9  -9  -2    2.62    0.69
   9   9  -2    3.42    0.89
   9  -9   2    3.67    0.72
  -9   9   2    3.50    0.86
   9  -9   2    3.47    0.75
  -9   9  -3    0.25    0.72
   9  -9  -3    0.23    0.50
  -9  -9   3    0.70    0.60
   9   9   3   -0.09    0.43
   9  -9   3   -0.23    0.48
  -9  -9  -3    1.10    0.49
   9   9  -3    0.32    0.60
  -9  -9  -3    0.70    0.48
  -9   9   3    0.33    0.60
   9  -9   3    0.79    0.51
   9  -9  -4    0.38    0.63
  -9   9  -4   -0.29    0.62
   9   9   4    0.30    0.51
  -9  -9   4   -0.13    0.59
   9   9  -4    0.76    0.72
   9  -9   4    0.61    0.59
  -9  -9  -4    0.68    0.53
  -9   9   4    0.44    0.59
  -9  -9   5    6.48    1.18
   9  -9  -5   11.45    1.40
   9   9   5   10.33    1.19
  -9   9   5    8.91    1.39
  -9  -9  -5   11.78    1.27
   9  -9   5    9.67    1.28
   9  -9  -6    4.54    0.98
  -9  -9   6    7.03    1.24
   9   9   6    4.99    0.97
  -9   9   6    3.79    1.08
   9   9  -6    2.73    1.13
  -9  -9  -6    6.06    1.00
   9  -9   6    5.44    1.04
  -9   9  -7    0.13    0.80
  -9  -9   7    1.36    0.89
   9  -9  -7    1.23    0.78
   9   9   7    0.65    0.57
   9  -9   7   -0.01    0.66
  -9  -9  -7    0.67    0.65
   9   9  -7    0.49    1.04
  -9   9   7    1.14    0.82
   9 -10   0    0.34    0.50
   9 -10   0    0.06    0.53
  -9 -10   0   -0.69    0.43
   9  10   0    0.11    0.47
  -9  10   0    0.27    0.56
  -9 -10   0   -0.24    0.27
   9  10   1    7.83    1.17
  -9  10  -1    5.76    1.14
   9 -10  -1    6.84    1.05
  -9 -10   1    8.67    1.19
   9 -10  -1    5.83    0.90
  -9  10   1    5.71    1.10
   9 -10   1    4.47    0.87
  -9 -10  -1    7.09    0.85
   9 -10   1    7.64    1.01
  -9 -10  -1    8.11    1.11
   9  10  -1    6.52    1.15
  -9 -10   2    2.11    0.79
  -9  10  -2    0.46    0.69
   9 -10  -2    5.87    0.97
   9  10   2    3.93    0.90
  -9 -10  -2    4.33    0.75
   9 -10   2    2.93    0.73
   9 -10   2    3.34    0.81
  -9 -10  -2    2.62    0.71
  -9  10   2    2.40    0.80
   9  10  -2    3.10    0.89
   9  10   3   11.21    1.26
  -9 -10   3   13.02    1.54
   9 -10  -3   13.58    1.46
  -9 -10  -3   14.12    1.32
  -9  10   3   12.82    1.44
   9 -10   3   12.47    1.38
   9  10  -3   13.39    1.55
   9 -10  -4    0.33    0.58
   9  10   4    0.59    0.57
  -9 -10   4    0.03    0.65
  -9  10  -4   -0.35    0.64
  -9 -10  -4    0.79    0.54
  -9  10   4   -0.36    0.55
   9 -10   4    0.15    0.56
   9  10  -4   -0.46    0.61
   9  10   5    6.48    1.11
   9 -10  -5    6.24    1.09
  -9 -10   5    7.80    1.31
   9 -10   5    6.11    1.09
   9  10  -5    2.41    1.05
  -9 -10  -5    7.60    1.09
  -9  10   5    6.42    1.26
   9 -10  -6    0.50    0.65
  -9  10  -6    0.14    0.73
   9  10   6    0.28    0.53
  -9 -10   6    1.02    0.81
   9  10  -6    0.18    0.86
  -9 -10  -6    0.39    0.57
  -9  10   6    0.20    0.70
   9 -10   6    0.15    0.69
  -9 -11   0   -0.08    0.51
  -9  11   0   -0.22    0.53
   9  11   0   -0.46    0.45
   9 -11   0   -0.73    0.52
   9 -11   0    0.16    0.55
   9 -11  -1   26.46    1.68
  -9 -11   1   22.15    1.76
   9  11   1   22.29    1.80
   9 -11  -1   22.46    1.69
  -9 -11  -1   22.39    1.40
   9  11  -1   21.40    1.86
  -9  11   1   19.05    1.80
   9 -11   1   22.23    1.67
  -9 -11  -1   21.43    1.64
   9 -11   1   21.73    1.67
  -9 -11   2    1.11    0.69
   9  11   2    2.17    0.73
   9 -11  -2    1.02    0.63
  -9  11  -2   -0.21    0.66
  -9  11   2    1.01    0.68
   9 -11   2    1.46    0.67
   9  11  -2    0.55    0.61
  -9 -11  -2    1.14    0.62
  -9 -11  -2    0.37    0.42
   9 -11   2    1.02    0.67
  -9 -11   3    3.18    0.95
   9  11   3    4.25    0.94
   9 -11  -3    2.92    0.84
  -9  11  -3   -0.19    0.81
  -9 -11  -3    3.27    0.73
  -9  11   3    2.63    0.87
   9  11  -3    2.81    0.94
   9 -11   3    3.24    0.85
   9 -11  -4    2.69    0.83
  -9  11  -4    0.89    0.81
   9  11   4    2.49    0.79
  -9 -11   4    1.26    0.80
  -9 -11  -4    1.80    0.67
  -9  11   4    2.51    0.88
   9 -11   4    2.19    0.78
   9  11  -4    0.84    0.81
  -9 -11   5   -0.70    0.64
   9  11   5    1.06    0.62
  -9  11  -5    0.13    0.73
   9 -11  -5   -0.06    0.60
  -9 -11  -5   -0.51    0.46
  -9  11   5    0.46    0.71
   9  11  -5   -0.44    0.74
   9 -11   5   -0.26    0.58
  -9 -11   6    7.94    1.42
   9 -11  -6    4.66    1.07
   9  11   6    6.88    1.19
   9 -11   6    4.28    1.05
  -9  11   6    6.31    1.33
  -9 -11  -6    6.19    1.11
  -9  12   0    0.34    0.59
   9  12   0   -0.43    0.44
   9 -12   0   -0.72    0.54
  -9 -12   0   -0.17    0.54
   9 -12   0   -0.31    0.54
   9 -12  -1    5.59    1.06
   9  12   1    5.06    1.07
  -9 -12   1    4.38    1.03
   9 -12   1    7.15    1.13
  -9  12   1    5.04    1.09
   9 -12   1    6.10    1.07
  -9 -12  -1    3.95    0.72
   9  12  -1    3.62    0.98
  -9 -12  -1    5.94    1.04
   9 -12  -2    9.38    1.31
  -9 -12   2   11.12    1.47
   9  12   2   11.07    1.28
  -9  12   2    8.40    1.36
  -9 -12  -2    7.42    1.13
   9  12  -2    9.16    1.46
   9 -12   2    7.99    1.22
  -9 -12  -2    6.40    0.96
   9  12   3    7.68    1.27
   9 -12  -3    6.55    1.15
  -9 -12   3    7.74    1.33
   9 -12   3    5.52    1.07
  -9 -12  -3    6.67    1.00
   9  12  -3    4.51    1.17
  -9  12   3    7.32    1.28
  -9  12  -4    0.20    0.80
   9  12   4    0.55    0.60
   9 -12  -4   -0.27    0.62
  -9 -12   4    0.04    0.65
  -9 -12  -4   -0.14    0.50
   9  12  -4    0.30    0.77
   9 -12   4   -0.01    0.60
  -9  12   4    0.80    0.71
   9 -12  -5    2.64    0.87
  -9 -12   5    2.90    1.03
   9  12   5    2.56    0.88
  -9  12  -5   -0.31    0.74
   9 -12   5    3.61    0.99
   9  12  -5    1.60    1.08
  -9  12   5    2.94    1.04
  -9 -12  -5    3.37    0.84
   9  13   0    0.18    0.54
   9 -13   0   -0.92    0.53
   9 -13   0   -1.08    0.50
  -9  13   0   -0.52    0.53
  -9 -13   0    0.14    0.59
   9  13   1    6.14    1.15
   9 -13  -1    6.38    1.19
  -9 -13   1    4.75    1.12
  -9 -13  -1    6.20    1.12
   9 -13   1    4.00    0.98
   9  13  -1    5.85    1.24
   9 -13   1    4.91    1.02
  -9  13   1    5.12    1.14
   9 -13  -2    1.28    0.79
   9  13   2    1.12    0.70
  -9 -13   2    0.39    0.75
  -9  13  -2   -0.64    0.76
   9  13  -2    1.24    0.77
  -9 -13  -2    1.53    0.61
  -9  13   2    1.75    0.85
   9 -13   2    0.85    0.70
  -9 -13   3    0.40    0.73
  -9  13  -3   -0.73    0.78
   9 -13  -3    0.52    0.64
   9  13   3   -0.06    0.59
  -9  13   3   -0.32    0.62
   9  13  -3   -0.17    0.66
   9 -13   3   -0.37    0.60
  -9 -13  -3    0.23    0.47
  -9  13  -4   -0.51    0.72
   9 -13  -4    1.41    0.81
   9  13   4    0.16    0.57
  -9 -13   4   -0.28    0.69
  -9  13   4   -0.25    0.63
  -9 -13  -4   -0.15    0.52
   9 -13   4   -1.09    0.61
   9  13  -4    0.40    0.82
  -9  14   0   -0.36    0.58
   9 -14   0   -0.63    0.63
  -9 -14   0   -0.54    0.59
   9  14   0    0.03    0.56
  -9 -14   1    5.50    1.22
   9  14   1    5.65    1.18
   9 -14  -1    6.62    1.26
   9 -14   1    2.98    0.96
  -9  14   1    3.99    1.09
  -9 -14  -1    6.78    1.18
   9  14  -1    6.72    1.35
  -9 -14   2    1.65    0.83
   9  14   2    1.75    0.79
  -9  14  -2   -0.49    0.85
   9 -14  -2    3.24    0.96
   9 -14   2    1.60    0.89
   9  14  -2    1.73    0.88
  -9 -14  -2    0.54    0.55
  -9  14   2    2.34    0.91
  -9  14  -3    0.10    0.89
  -9 -14   3    3.13    1.05
   9 -14  -3    2.15    0.86
   9  14   3    0.76    0.72
  -9 -14  -3    1.78    0.72
  -9  14   3    1.17    0.81
   9 -14   3    0.09    0.74
   9  14  -3    0.13    0.72
  -9 -15   0    0.32    0.69
   9  15   0    0.31    0.66
  -9  15   0   -0.06    0.63
  10   0   0  132.13    5.91
 -10   0   0  130.70    5.66
 -10   0   0  122.38    4.60
  10   0   0  123.56    4.41
 -10   0   1    3.34    0.62
 -10   0  -1    4.19    0.66
  10   0   1    3.52    0.52
  10   0   1    4.88    0.58
 -10   0   1    4.35    0.62
  10   0  -1    3.48    0.61
  10   0  -1    4.13    0.54
 -10   0   2   -0.35    0.29
  10   0   2    0.32    0.26
  10   0  -2   -0.28    0.23
 -10   0  -2    0.02    0.29
 -10   0   2   -0.30    0.33
 -10   0  -2   -0.61    0.30
  10   0   2   -0.29    0.24
  10   0  -2    0.12    0.42
 -10   0   3   12.40    1.01
  10   0   3   13.08    0.92
  10   0  -3   12.76    0.94
 -10   0   3   12.37    1.13
  10   0   3   11.74    0.87
  10   0  -3    7.80    1.14
 -10   0  -3   11.57    1.08
 -10   0   4   18.57    1.26
  10   0  -4   20.69    1.25
  10   0   4   17.31    1.23
 -10   0   4   18.58    1.52
  10   0  -4   18.71    1.67
 -10   0  -4   18.38    1.34
  10   0   5    3.04    0.59
 -10   0  -5    3.14    0.56
 -10   0  -5    2.11    0.66
 -10   0   5    3.12    0.67
  10   0  -5    1.46    0.80
  10   0  -5    3.87    0.70
 -10   0   5    2.95    0.78
  10   0  -6    8.01    1.42
 -10   0  -6   10.99    1.26
  10   0   6   13.68    1.11
 -10   0  -6   12.01    0.96
 -10   0   6   11.80    1.46
 -10   0   7    2.54    0.90
  10   0   7    2.64    0.67
 -10   0  -7    0.84    0.47
  10   0  -7    1.71    1.00
 -10   0   8    4.18    1.12
  10   0  -8    2.57    1.15
 -10  -1   0   46.34    2.10
  10  -1   0   44.28    2.30
 -10   1   0   46.84    2.39
  10   1   0   45.85    1.90
 -10  -1   0   46.50    2.24
 -10   1   0   46.51    2.08
  10  -1   0   45.13    1.93
  10   1   0   46.60    2.42
 -10   1  -1    0.20    0.36
 -10  -1   1    0.44    0.30
 -10  -1   1    0.41    0.38
  10  -1  -1    0.49    0.28
  10   1   1    0.07    0.25
  10  -1  -1    0.07    0.34
  10   1   1    0.49    0.29
 -10   1  -1    0.00    0.26
  10  -1   1    0.31    0.24
  10   1  -1    0.21    0.24
 -10   1   1    0.63    0.37
 -10   1   1    0.08    0.36
 -10  -1  -1    0.30    0.36
  10  -1   1    0.40    0.27
  10   1  -1    0.09    0.33
  10   1   2   47.44    2.56
 -10  -1   2   48.84    2.25
  10  -1  -2   50.19    2.11
  10   1   2   53.22    2.09
 -10   1  -2   50.40    2.25
 -10  -1   2   54.90    2.58
 -10   1   2   51.40    2.20
 -10  -1  -2   49.28    2.23
 -10   1   2   49.46    2.63
  10   1  -2   52.57    2.06
  10   1  -2   44.77    2.74
  10  -1   2   49.91    2.07
  10  -1   2   47.41    2.46
 -10  -1   3   51.50    2.33
  10  -1  -3   51.38    2.24
  10   1   3   53.83    2.73
 -10  -1   3   53.89    2.78
 -10   1  -3   59.31    2.68
 -10   1  -3   51.56    2.37
 -10   1   3   53.13    2.28
  10  -1   3   51.38    2.62
 -10  -1  -3   49.75    2.34
  10  -1   3   50.08    2.16
 -10   1   3   51.94    2.81
 -10  -1  -3   50.86    2.16
  10   1  -3   51.24    2.16
  10  -1  -4   11.35    1.34
  10  -1  -4   12.31    1.04
 -10  -1   4   12.75    1.06
 -10   1  -4   14.02    1.11
 -10  -1   4   13.37    1.26
 -10   1  -4   13.01    1.22
  10   1   4   12.23    1.00
  10  -1   4   12.38    0.96
 -10   1   4   11.20    1.06
  10   1  -4   12.13    1.40
 -10   1   4   13.32    1.31
 -10  -1  -4   11.11    1.11
 -10  -1  -4   11.90    0.90
  10  -1   4   13.55    0.98
  10   1  -4   12.25    0.99
  10  -1  -5    1.65    0.86
 -10  -1   5    1.13    0.50
 -10  -1   5    2.02    0.70
 -10   1  -5    1.21    0.61
  10  -1  -5    2.09    0.61
  10   1   5    1.63    0.48
  10  -1   5    1.95    0.51
 -10  -1  -5    2.31    0.65
 -10   1   5    1.32    0.64
  10   1  -5    0.81    0.75
 -10  -1  -5    1.20    0.44
  10  -1   5    1.95    0.49
 -10  -1   6    5.25    1.03
  10  -1  -6    3.02    1.06
  10   1   6    4.49    0.79
 -10   1  -6    4.36    0.89
 -10  -1  -6    6.04    0.94
  10   1  -6    3.02    1.06
 -10   1   6    4.28    1.01
 -10  -1  -6    4.75    0.73
 -10  -1   7    5.24    1.13
  10   1   7    4.59    0.83
  10  -1  -7    3.67    1.20
 -10   1   7    6.41    1.21
  10   1  -7    3.23    1.11
 -10  -1  -7    4.12    0.73
  10  -1  -8    0.16    0.91
  10   1   8    2.86    0.75
 -10  -1   8    2.00    0.93
 -10  -1  -8    1.98    0.62
 -10   1   8    1.32    0.86
  10   1  -8    1.92    1.09
  10   2   0    6.40    0.78
 -10  -2   0    4.04    0.67
  10   2   0    5.58    0.60
 -10   2   0    6.53    0.79
  10  -2   0    5.18    0.62
 -10   2   0    5.94    0.79
 -10  -2   1   -0.06    0.38
 -10   2  -1    0.40    0.35
  10  -2  -1    0.13    0.28
  10   2   1    0.16    0.28
  10  -2  -1    0.28    0.37
  10   2   1   -0.41    0.21
 -10   2  -1   -0.17    0.33
  10  -2   1    0.08    0.26
  10   2  -1    0.08    0.32
 -10   2   1   -0.18    0.33
 -10  -2  -1   -0.24    0.33
  10   2  -1   -0.04    0.22
 -10   2   1    0.05    0.33
  10   2   2    4.99    0.69
 -10   2  -2    3.49    0.64
  10  -2  -2    2.23    0.64
 -10  -2   2    3.45    0.66
  10  -2  -2    3.73    0.58
 -10  -2   2    3.81    0.57
 -10   2   2    4.23    0.65
 -10  -2  -2    4.36    0.70
 -10  -2  -2    4.38    0.57
  10   2  -2    3.33    0.69
  10  -2   2    4.01    0.57
 -10   2   2    3.79    0.70
  10   2  -2    3.52    0.49
 -10   2  -3    4.50    0.75
 -10  -2   3    5.72    0.79
 -10   2  -3    5.53    0.75
  10   2   3    6.85    0.83
  10  -2  -3    6.84    0.80
 -10  -2   3    6.40    0.82
  10  -2  -3    4.88    0.92
 -10   2   3    5.68    0.74
 -10  -2  -3    5.18    0.64
 -10  -2  -3    6.92    0.85
  10   2  -3    2.74    0.76
 -10   2   3    6.16    0.91
  10   2  -3    6.17    0.66
  10  -2   3    7.95    0.80
 -10  -2   4   22.43    1.64
 -10   2  -4   23.22    1.50
  10   2   4   21.51    1.50
  10  -2  -4   25.53    1.45
 -10   2  -4   26.26    1.62
  10  -2  -4   22.12    1.84
 -10  -2   4   22.50    1.45
  10   2  -4   23.75    1.30
 -10  -2  -4   22.14    1.43
 -10   2   4   22.82    1.72
  10  -2   4   22.57    1.27
 -10  -2  -4   22.60    1.31
  10   2  -4   19.28    1.80
 -10   2   4   22.01    1.33
 -10   2  -5    0.82    0.57
  10   2   5    1.05    0.48
  10  -2  -5    1.29    0.56
 -10  -2   5    1.25    0.56
 -10  -2   5    1.26    0.61
 -10   2  -5    1.81    0.65
  10  -2  -5    0.46    0.70
 -10  -2  -5    1.31    0.47
  10  -2   5    1.09    0.43
 -10   2   5    1.90    0.73
  10   2  -5    0.51    0.70
 -10  -2  -5    1.23    0.58
  10  -2  -6    0.04    0.76
 -10   2  -6    0.88    0.61
  10   2   6    0.45    0.44
 -10  -2   6   -0.36    0.51
  10  -2  -6   -0.12    0.50
  10  -2   6   -0.59    0.34
 -10  -2  -6    0.37    0.43
  10   2  -6   -0.77    0.76
 -10   2   6    0.92    0.64
  10  -2  -7    2.04    1.03
 -10  -2   7    2.43    0.90
  10   2   7    2.76    0.70
 -10   2   7    3.50    1.00
 -10  -2  -7    2.73    0.65
 -10  -2   8    0.53    0.76
  10   2   8    0.36    0.49
  10  -2  -8   -0.21    0.91
  10   2  -8   -1.29    0.81
 -10   2   8    0.04    0.66
 -10  -2  -8    0.21    0.50
 -10   3   0   66.63    3.33
 -10   3   0   62.22    2.67
 -10  -3   0   67.09    2.80
  10   3   0   63.71    2.48
  10  -3   0   68.08    2.61
  10   3   0   65.61    3.34
  10   3   1   54.20    2.71
  10  -3  -1   50.55    2.18
 -10   3  -1   48.28    2.67
 -10  -3   1   47.41    2.26
 -10   3  -1   46.23    2.20
  10  -3   1   51.84    2.15
 -10   3   1   50.07    2.71
  10   3  -1   53.32    2.78
 -10   3   1   48.71    2.20
 -10  -3  -1   53.33    2.31
  10   3  -1   48.61    2.01
  10  -3  -2   27.76    1.49
 -10  -3   2   30.79    1.64
  10   3   2   27.42    1.72
 -10   3  -2   26.09    1.56
  10  -3   2   28.44    1.43
  10   3  -2   30.07    1.91
 -10   3   2   27.47    1.48
 -10  -3  -2   28.34    1.40
 -10  -3  -2   25.22    1.53
  10   3  -2   26.04    1.31
 -10   3   2   28.79    1.85
  10  -3  -3    1.67    0.67
  10   3   3    1.93    0.52
 -10   3  -3    0.72    0.48
  10  -3  -3    1.81    0.52
 -10   3  -3    1.79    0.58
 -10  -3   3    1.66    0.50
 -10  -3   3    1.26    0.54
 -10   3   3    0.94    0.54
  10   3  -3    1.21    0.36
 -10  -3  -3    2.49    0.60
  10   3  -3    1.75    0.67
 -10  -3  -3    1.74    0.46
 -10   3   3    1.44    0.47
  10  -3   3    2.23    0.46
  10  -3  -4    7.55    1.17
 -10   3  -4    6.14    0.89
 -10   3  -4    6.45    0.93
 -10  -3   4    8.13    1.00
  10  -3  -4    8.06    0.94
 -10  -3   4    6.66    0.97
  10   3   4    7.55    0.84
 -10  -3  -4    5.94    0.85
 -10   3   4    7.42    0.80
 -10   3   4    8.26    1.13
  10  -3   4    6.91    0.79
  10   3  -4    3.45    0.90
 -10  -3  -4    7.86    0.86
 -10   3  -5    0.85    0.59
 -10  -3   5    1.02    0.58
 -10  -3   5    0.98    0.58
  10   3   5    0.72    0.44
  10  -3  -5    0.62    0.71
  10  -3  -5    1.31    0.61
 -10   3  -5    1.18    0.65
  10  -3   5    0.76    0.40
  10   3  -5    0.12    0.72
 -10  -3  -5    0.35    0.49
 -10  -3  -5    1.05    0.43
 -10   3   5    1.29    0.65
 -10  -3   6   15.43    1.58
 -10   3  -6   16.61    1.52
  10   3   6   15.45    1.31
 -10   3  -6   14.83    1.49
 -10  -3   6   13.83    1.39
  10  -3  -6   13.71    1.38
  10  -3  -6   15.54    1.74
 -10   3   6   15.15    1.60
 -10  -3  -6   13.03    1.13
  10  -3   6   16.42    1.12
  10   3   7    5.61    0.92
 -10  -3   7    4.51    1.12
  10  -3  -7    2.00    1.00
 -10   3   7    3.33    1.00
 -10  -3  -7    3.18    0.69
  10   3  -7    0.54    0.92
  10   3   8    0.65    0.53
 -10  -3   8    0.32    0.81
  10  -3  -8    0.18    0.98
  10   3  -8    0.97    1.10
 -10   3   8    0.43    0.78
 -10  -3  -8    0.27    0.52
  10  -4   0    6.06    0.75
  10   4   0    5.86    0.63
 -10   4   0    5.84    0.78
  10   4   0    6.37    0.75
 -10   4   0    5.58    0.85
 -10  -4   0    5.20    0.79
 -10  -4   1    0.38    0.39
 -10   4  -1    0.07    0.40
  10   4   1    0.22    0.35
  10  -4  -1    0.32    0.33
 -10   4  -1   -0.12    0.34
 -10  -4  -1    0.20    0.26
  10   4  -1    0.28    0.38
  10  -4   1   -0.22    0.28
 -10   4   1    0.45    0.45
 -10  -4  -1    0.96    0.47
 -10   4   1    0.59    0.40
  10   4  -1    0.20    0.24
 -10  -4   2    6.63    0.90
  10  -4  -2    7.03    0.86
 -10   4  -2    5.75    0.81
  10   4   2    7.41    0.93
  10  -4   2    8.23    0.84
  10   4  -2    6.96    1.02
  10   4  -2    6.47    0.63
 -10  -4  -2    6.71    0.85
 -10  -4  -2    5.92    0.70
 -10   4   2    7.25    0.82
 -10   4   2    5.63    0.91
  10  -4  -3    2.17    0.57
 -10   4  -3    2.07    0.58
 -10   4  -3    1.38    0.60
  10   4   3    2.43    0.59
 -10  -4   3    1.80    0.62
 -10   4   3    2.01    0.67
 -10  -4  -3    1.47    0.43
  10   4  -3    1.29    0.36
  10   4  -3    2.09    0.69
 -10  -4  -3    1.85    0.54
  10  -4   3    1.54    0.45
 -10   4   3    1.25    0.47
 -10   4  -4   83.55    3.55
 -10  -4   4   82.90    3.52
  10   4   4   87.33    4.29
 -10  -4   4   89.30    4.20
  10  -4  -4   85.12    3.52
 -10  -4  -4   81.64    3.40
  10  -4   4   79.31    3.19
 -10   4   4   84.42    4.35
 -10  -4  -4   80.98    3.31
 -10  -4   5   10.13    1.26
  10   4   5    7.83    0.95
  10  -4  -5   13.89    1.32
 -10  -4   5   10.81    1.23
 -10   4  -5   11.11    1.26
 -10   4  -5    7.05    1.05
 -10  -4  -5   11.30    1.15
 -10   4   5    9.72    1.32
  10  -4   5   10.90    0.90
 -10  -4  -5    8.11    0.94
 -10  -4   6    1.19    0.63
 -10   4  -6    0.28    0.63
  10  -4  -6    0.35    0.60
  10   4   6    0.66    0.48
 -10  -4   6    0.60    0.67
 -10   4   6    1.07    0.69
  10   4  -6   -0.01    0.76
 -10  -4  -6    0.51    0.46
  10   4   7    8.36    1.14
 -10  -4   7    7.36    1.34
  10  -4  -7    6.79    1.08
 -10   4  -7    4.74    1.09
 -10   4   7    6.68    1.26
 -10  -4  -7    5.27    0.87
  10   4  -7    2.19    1.07
  10  -4   7    5.92    1.00
 -10  -4   8    4.99    1.24
  10   4   8    3.63    0.83
 -10  -4  -8    2.85    0.74
  10   4  -8    0.53    1.01
 -10   4   8    2.57    1.00
 -10   5   0   16.90    1.43
 -10  -5   0   18.00    1.27
  10  -5   0   18.01    1.16
 -10   5   0   15.82    1.16
 -10  -5   0   17.98    1.01
  10   5   0   16.61    1.30
  10  -5  -1   58.56    2.47
 -10   5  -1   53.98    2.45
  10   5   1   58.52    3.04
 -10  -5   1   55.25    2.56
 -10   5  -1   52.00    3.01
 -10  -5  -1   51.30    2.48
  10  -5   1   54.44    2.35
  10   5  -1   53.61    2.16
 -10   5   1   54.63    2.39
 -10  -5  -1   57.80    2.30
  10   5  -1   58.10    3.11
 -10   5   1   55.48    3.01
  10   5   2   30.62    1.85
 -10   5  -2   25.94    1.60
 -10  -5   2   28.70    1.72
  10  -5  -2   29.87    1.65
 -10   5   2   28.68    1.52
 -10  -5  -2   28.83    1.64
 -10  -5  -2   28.39    1.48
  10  -5   2   27.63    1.47
  10   5  -2   26.65    1.92
 -10   5   2   24.42    1.86
  10   5  -2   28.24    1.31
  10  -5  -3    7.33    0.93
  10   5   3    6.78    0.98
 -10  -5   3    6.48    0.94
 -10   5  -3    7.86    1.01
  10  -5   3    9.47    0.92
 -10   5   3    7.56    1.09
  10   5  -3    6.04    1.04
 -10  -5  -3    6.51    0.88
 -10  -5  -3    7.08    0.80
 -10   5   3    7.62    0.82
  10  -5  -4   24.18    1.61
 -10  -5   4   21.15    1.53
 -10   5  -4   20.55    1.52
  10   5   4   19.04    1.50
 -10  -5  -4   23.22    1.44
  10  -5   4   21.22    1.29
  10   5  -4   17.73    1.80
 -10  -5  -4   21.48    1.33
 -10   5   4   18.67    1.68
 -10   5  -5    0.84    0.61
  10   5   5    0.22    0.43
  10  -5  -5    0.03    0.55
 -10   5  -5    0.41    0.63
 -10  -5   5    0.15    0.52
  10  -5   5   -0.06    0.36
  10   5  -5    0.21    0.68
 -10   5   5    0.54    0.62
 -10  -5  -5    0.67    0.43
  10  -5  -6    9.12    1.25
 -10  -5   6    6.45    1.02
  10   5   6    9.06    1.17
 -10  -5   6    8.44    1.28
 -10   5   6    6.68    1.21
  10  -5   6    7.55    1.07
  10   5  -6    4.52    1.24
 -10  -5  -6    8.23    1.05
 -10  -5   7   10.69    1.49
  10  -5  -7    8.99    1.24
  10   5   7   10.53    1.11
  10  -5   7    7.97    1.13
 -10   5   7    8.76    1.41
  10   5  -7    4.78    1.35
 -10  -5  -7    7.47    1.01
  10  -6   0   20.79    1.30
 -10   6   0   19.12    1.30
 -10  -6   0   20.40    1.41
 -10   6   0   17.85    1.53
  10   6   0   19.99    1.47
 -10  -6   0   20.27    1.10
 -10  -6   1    7.05    0.98
 -10   6  -1    7.31    0.94
 -10   6  -1    8.31    1.16
  10   6   1    8.54    0.96
  10  -6  -1    7.82    0.93
 -10   6   1    8.27    1.11
  10   6  -1    7.26    1.07
 -10  -6  -1    9.06    1.08
  10  -6   1   10.11    0.99
 -10  -6  -1    6.67    0.75
 -10   6   1    8.65    0.94
  10   6  -1    8.04    0.73
 -10   6  -2   10.63    1.14
 -10  -6   2    9.13    1.11
  10  -6  -2    9.86    1.06
  10   6   2   10.84    1.05
 -10   6   2    9.55    0.97
  10  -6   2   11.67    1.05
  10   6  -2   10.86    1.17
  10   6  -2    9.94    0.76
 -10  -6  -2   10.28    0.88
 -10  -6  -2   11.06    1.16
 -10   6   2   10.24    1.29
  10  -6  -3    2.62    0.69
 -10   6  -3    1.02    0.66
  10   6   3    1.54    0.58
 -10   6  -3    1.36    0.61
 -10  -6   3    1.28    0.59
 -10  -6  -3    1.27    0.51
 -10   6   3    2.09    0.74
 -10  -6  -3    1.75    0.49
  10  -6   3    1.33    0.50
  10   6  -3    1.26    0.65
  10   6   4    3.58    0.77
 -10  -6   4    1.78    0.70
  10  -6  -4    3.10    0.77
 -10   6  -4    1.72    0.67
 -10   6  -4    0.85    0.63
  10  -6   4    3.51    0.63
 -10  -6  -4    2.76    0.60
  10   6  -4    1.77    0.81
 -10  -6  -4    2.14    0.61
 -10   6   4    3.00    0.85
  10  -6  -5    5.64    0.97
 -10  -6   5    4.82    0.93
 -10   6  -5    1.96    0.73
  10   6   5    4.69    0.86
 -10  -6  -5    4.15    0.73
 -10   6   5    5.30    1.11
  10   6  -5    2.09    0.89
  10  -6  -6    2.18    0.78
 -10   6  -6    0.37    0.62
 -10  -6   6    0.89    0.70
  10   6   6    1.19    0.57
 -10  -6  -6    0.91    0.54
  10   6  -6    0.31    0.84
 -10   6   6   -0.11    0.64
  10  -6   6    1.16    0.68
  10  -6  -7    2.20    0.80
 -10   6  -7    0.31    0.73
  10   6   7    2.29    0.73
  10  -6   7    2.08    0.80
 -10   6   7    1.84    0.89
  10   6  -7    0.58    0.89
 -10  -6  -7    1.83    0.66
  10   7   0    4.41    0.85
 -10   7   0    4.33    0.76
 -10  -7   0    4.16    0.81
 -10   7   0    5.30    0.96
  10  -7   0    4.23    0.76
 -10  -7   0    4.19    0.59
  10  -7  -1    3.30    0.69
  10   7   1    3.05    0.75
 -10   7  -1    3.00    0.70
 -10  -7   1    2.67    0.73
 -10   7  -1    3.22    0.83
  10  -7   1    3.67    0.67
  10   7  -1    3.30    0.78
 -10   7   1    3.17    0.67
 -10   7   1    3.92    0.85
 -10  -7  -1    3.15    0.72
 -10  -7  -1    2.52    0.51
  10   7   2   36.31    2.30
 -10   7  -2   34.58    1.96
 -10  -7   2   37.02    2.09
  10  -7  -2   38.75    2.03
 -10  -7  -2   35.92    1.99
  10   7  -2   37.95    2.45
 -10   7   2   37.30    1.85
 -10   7   2   35.89    2.37
 -10  -7  -2   36.42    1.79
  10  -7   2   38.10    1.90
  10   7   3    9.98    1.09
 -10  -7   3    9.20    1.19
  10  -7  -3   12.06    1.29
 -10   7  -3    9.22    1.10
  10   7  -3    8.63    1.30
 -10   7   3    8.50    1.27
  10  -7   3   10.91    1.06
 -10  -7  -3    9.60    1.00
 -10  -7  -3    7.74    1.03
  10   7   4   19.12    1.54
 -10  -7   4   18.89    1.55
  10  -7  -4   19.01    1.48
 -10   7   4   16.42    1.63
 -10  -7  -4   21.59    1.46
  10   7  -4   15.52    1.79
 -10  -7  -4   19.97    1.35
  10  -7   4   19.54    1.27
  10   7   5   -0.14    0.41
  10  -7  -5    0.03    0.57
 -10  -7   5    0.22    0.58
 -10   7  -5   -1.05    0.51
  10  -7   5    0.13    0.51
 -10   7   5    0.41    0.65
 -10  -7  -5    0.15    0.40
  10   7  -5    0.15    0.67
  10   7   6    8.24    1.17
  10  -7  -6    7.42    1.19
 -10  -7   6    4.43    1.06
  10   7  -6    2.33    1.13
  10  -7   6    5.97    1.05
 -10  -7  -6    6.63    1.00
 -10   7   6    7.39    1.30
  10   7   7    1.88    0.70
 -10   7  -7    0.52    0.73
  10  -7  -7    1.66    0.78
 -10  -7   7    1.66    0.84
  10   7  -7    1.59    1.04
 -10   7   7    0.64    0.78
 -10  -7  -7    0.50    0.55
  10  -7   7    1.22    0.76
 -10   8   0  121.52    6.23
  10  -8   0  138.26    4.98
 -10  -8   0  127.43    5.03
 -10   8   0  124.43    4.80
 -10  -8   0  127.80    4.59
  10   8   0  136.17    6.45
  10  -8  -1    4.90    0.84
 -10   8  -1    3.17    0.70
  10   8   1    4.66    0.92
 -10   8  -1    4.03    0.92
 -10  -8   1    2.88    0.72
 -10  -8   1    3.78    0.52
 -10   8   1    3.12    0.82
 -10   8   1    2.11    0.60
 -10  -8  -1    2.48    0.70
  10   8  -1    3.69    0.90
  10  -8   1    4.58    0.81
 -10  -8  -1    3.28    0.58
  10   8   2    0.28    0.45
 -10   8  -2   -0.04    0.46
 -10  -8   2    0.17    0.50
 -10   8  -2   -0.56    0.55
  10  -8  -2    0.07    0.47
 -10  -8  -2    0.64    0.50
 -10  -8  -2   -0.14    0.30
  10   8  -2    0.16    0.49
 -10   8   2   -0.09    0.52
 -10   8   2   -0.06    0.43
  10  -8   2    0.24    0.41
  10   8   3    1.77    0.65
  10  -8  -3    1.45    0.66
 -10  -8   3    1.14    0.65
 -10   8  -3   -0.34    0.64
  10   8  -3    1.19    0.67
  10  -8   3    1.59    0.58
 -10   8   3    1.77    0.73
 -10  -8  -3    1.61    0.54
 -10  -8  -3    1.02    0.55
  10  -8  -4    4.78    0.93
  10   8   4    6.40    1.06
 -10  -8   4    4.87    1.02
 -10  -8  -4    4.70    0.83
  10   8  -4    3.01    0.95
 -10   8   4    5.34    1.10
  10  -8   4    4.97    0.88
  10   8   5    1.71    0.67
 -10   8  -5   -0.15    0.61
  10  -8  -5    1.11    0.69
 -10  -8   5    1.61    0.83
  10   8  -5    0.28    0.71
 -10   8   5    1.16    0.74
 -10  -8  -5    0.66    0.52
  10  -8   5    0.53    0.61
  10   8   6   12.51    1.29
 -10  -8   6   12.24    1.59
  10  -8  -6   11.22    1.46
 -10   8   6   10.34    1.57
 -10  -8  -6   12.85    1.38
  10  -8   6   13.56    1.51
  10  -8  -7    0.10    0.63
 -10  -8   7   -0.41    0.73
  10   8   7    0.07    0.52
 -10   8  -7    0.34    0.78
  10   8  -7    0.20    0.97
 -10   8   7   -0.38    0.69
  10  -8   7    0.12    0.73
 -10  -8  -7   -0.72    0.48
 -10   9   0   44.02    2.86
 -10   9   0   46.37    2.27
 -10  -9   0   45.29    2.44
 -10  -9   0   44.52    2.03
  10   9   0   47.96    2.86
  10  -9   0   50.05    2.42
 -10   9  -1    2.16    0.79
  10  -9  -1    3.93    0.85
  10   9   1    2.59    0.74
 -10  -9   1    2.68    0.75
  10   9  -1    2.09    0.77
 -10  -9  -1    3.11    0.59
 -10   9   1    1.54    0.71
 -10  -9  -1    2.59    0.75
 -10   9   1    3.35    0.71
  10  -9   1    5.03    0.85
 -10  -9   2   12.43    1.40
  10   9   2   12.09    1.28
  10  -9  -2   13.19    1.45
 -10  -9  -2   12.29    1.05
  10  -9   2   12.35    1.24
 -10   9   2   13.56    1.42
  10   9  -2   14.06    1.43
 -10  -9  -2   13.60    1.38
 -10  -9   3   28.11    1.98
  10   9   3   31.62    2.12
  10  -9  -3   27.25    1.84
  10   9  -3   27.16    2.25
  10  -9   3   26.08    1.79
 -10   9   3   26.53    2.13
 -10  -9  -3   31.36    1.75
  10  -9   3   29.66    1.73
 -10  -9  -3   30.72    1.84
 -10  -9   4    6.92    1.19
  10   9   4    7.98    1.21
  10  -9  -4    6.90    1.09
  10  -9   4    8.42    1.18
 -10  -9  -4    4.67    0.83
 -10   9   4    6.79    1.25
  10   9  -4    4.05    1.10
  10  -9  -5    3.51    0.95
 -10  -9   5    4.04    1.00
  10   9   5    3.32    0.88
 -10  -9  -5    3.01    0.76
  10  -9   5    3.31    0.84
  10   9  -5    0.49    0.76
 -10   9   5    3.04    0.98
  10   9   6    4.69    1.00
 -10  -9   6    5.26    1.18
  10  -9  -6    5.81    1.13
 -10   9   6    4.96    1.21
  10  -9   6    4.00    0.95
  10   9  -6    2.05    1.12
 -10  -9  -6    4.52    0.94
  10 -10   0   -0.10    0.49
 -10  10   0    0.11    0.57
 -10 -10   0    0.07    0.31
  10 -10   0    0.03    0.56
 -10 -10   0   -0.05    0.50
  10  10   0    0.24    0.50
  10 -10  -1    0.90    0.67
 -10 -10   1    0.68    0.61
  10  10   1    1.17    0.61
 -10  10  -1    1.71    0.74
  10 -10  -1    1.72    0.66
  10 -10   1    0.97    0.60
  10 -10   1    0.65    0.56
 -10  10   1    0.23    0.58
  10  10  -1    1.12    0.67
 -10 -10  -1    1.21    0.63
 -10 -10  -1    1.10    0.43
 -10  10  -2   -0.07    0.70
 -10 -10   2    3.06    0.87
  10 -10  -2    1.64    0.75
  10  10   2    3.19    0.87
  10 -10   2    2.70    0.74
  10  10  -2    3.55    0.95
 -10  10   2    2.59    0.84
 -10 -10  -2    1.65    0.52
  10 -10   2    0.81    0.61
 -10 -10  -2    4.92    0.93
 -10 -10   3    3.39    0.94
  10  10   3    4.06    0.92
  10 -10  -3    1.94    0.71
 -10  10   3    3.08    0.93
  10  10  -3    2.24    0.87
 -10 -10  -3    4.11    0.78
  10 -10   3    3.36    0.82
 -10 -10   4   13.30    1.66
  10  10   4   13.85    1.39
  10 -10  -4   15.20    1.63
  10  10  -4    8.41    1.53
  10 -10   4   11.11    1.38
 -10 -10  -4   11.60    1.27
 -10  10   4   14.14    1.73
 -10 -10   5    0.66    0.74
  10 -10  -5   -0.50    0.56
 -10  10  -5    0.09    0.75
  10  10   5    0.23    0.54
  10  10  -5   -0.15    0.80
  10 -10   5   -0.42    0.57
 -10 -10  -5   -0.02    0.50
 -10  10   5    0.04    0.65
  10  10   6   -0.02    0.56
  10 -10  -6    0.49    0.67
 -10  10  -6   -0.07    0.70
 -10 -10   6    0.49    0.79
  10  10  -6    0.45    0.96
 -10 -10  -6    0.58    0.60
  10 -10   6   -0.24    0.60
 -10  10   6    0.42    0.78
 -10  11   0   24.49    2.04
 -10 -11   0   21.62    1.72
  10  11   0   21.16    1.85
  10 -11   0   25.70    1.87
  10 -11   0   23.47    1.70
 -10  11  -1    2.04    0.81
  10 -11  -1    2.72    0.78
  10 -11  -1    2.94    0.86
 -10 -11   1    1.90    0.80
  10  11   1    3.22    0.89
 -10 -11  -1    2.81    0.63
  10 -11   1    4.12    0.94
 -10  11   1    2.15    0.82
 -10 -11  -1    2.04    0.75
  10 -11   1    1.25    0.67
  10  11  -1    2.38    0.84
  10 -11  -2   20.51    1.69
  10  11   2   21.92    1.83
 -10 -11   2   17.94    1.84
 -10 -11  -2   21.90    1.67
  10  11  -2   23.95    2.00
  10 -11   2   20.75    1.67
 -10  11   2   21.54    1.92
  10 -11   2   24.00    1.71
 -10 -11  -2   20.58    1.45
 -10 -11   3    1.44    0.79
  10  11   3    1.52    0.74
  10 -11  -3    2.18    0.81
 -10  11  -3   -0.59    0.73
 -10  11   3    1.40    0.75
  10 -11   3    1.12    0.69
  10  11  -3    0.61    0.70
 -10 -11  -3    0.58    0.51
 -10 -11   4   -0.11    0.68
  10 -11  -4   -0.50    0.57
 -10  11  -4    0.76    0.83
  10  11   4   -0.51    0.51
 -10  11   4    0.00    0.62
  10  11  -4    0.70    0.84
 -10 -11  -4    0.61    0.56
  10 -11   4    0.49    0.64
 -10  11  -5    0.11    0.75
  10 -11  -5   -0.16    0.61
 -10 -11   5    0.01    0.71
  10  11   5   -0.09    0.52
 -10 -11  -5    0.89    0.59
 -10  11   5   -0.59    0.60
  10 -11   5    0.55    0.67
  10  11  -5    0.30    0.89
  10 -12   0    1.45    0.78
  10 -12   0    0.76    0.66
 -10  12   0    1.42    0.79
 -10 -12   0    1.52    0.73
  10  12   0    0.22    0.57
  10  12   1    0.46    0.57
  10 -12  -1    0.26    0.64
 -10 -12   1    0.66    0.71
 -10  12  -1    0.59    0.73
  10 -12   1    0.13    0.60
 -10 -12  -1    0.18    0.42
 -10 -12  -1    0.64    0.68
  10  12  -1    0.41    0.60
 -10  12   1   -0.55    0.55
  10 -12   1   -0.25    0.64
 -10 -12   2    1.39    0.79
  10 -12  -2    1.77    0.81
 -10  12  -2    0.43    0.84
  10  12   2    1.54    0.79
  10 -12   2    1.36    0.72
  10  12  -2    2.24    0.86
 -10 -12  -2    1.42    0.68
 -10  12   2    1.70    0.84
 -10 -12  -2    2.12    0.65
 -10 -12   3    0.14    0.73
  10  12   3    0.20    0.58
 -10  12  -3   -1.04    0.71
  10 -12  -3    0.53    0.66
  10  12  -3    0.25    0.70
  10 -12   3    0.34    0.64
 -10  12   3    0.08    0.66
 -10 -12  -3    0.00    0.50
 -10 -12   4   39.09    2.69
  10 -12  -4   45.53    2.67
  10  12   4   42.99    2.81
  10 -12   4   32.83    2.31
 -10  12   4   37.53    2.82
 -10 -12  -4   41.76    2.37
  10  13   0   10.29    1.58
  10 -13   0    9.09    1.35
  10 -13   0   10.00    1.32
 -10 -13   0   11.33    1.51
 -10  13   0    9.01    1.53
 -10 -13   1   20.74    2.08
  10  13   1   22.21    1.91
  10 -13  -1   22.98    1.90
 -10 -13  -1   18.17    1.88
 -10  13   1   18.48    1.90
  10 -13   1   24.09    1.89
  10 -13   1   19.58    1.90
  10  13  -1   21.78    2.01
  10 -13  -2   10.67    1.46
 -10 -13   2    7.51    1.39
  10  13   2    7.17    1.34
  10  13  -2    8.97    1.55
 -10  13   2    9.92    1.54
 -10 -13  -2    8.36    1.09
  10 -13   2    5.61    1.11
 -10  13  -3    0.22    0.86
  10 -13  -3   -0.27    0.65
  10  13   3    0.63    0.70
 -10 -13   3    0.18    0.77
  10 -13   3   -0.01    0.64
 -10 -13  -3   -0.16    0.53
  10  13  -3   -0.17    0.72
 -10  13   3   -0.10    0.67
 -10 -14   0    5.39    1.14
 -10  14   0    6.60    1.35
  10 -14   0    8.72    1.39
  10  14   0    7.55    1.44
 -10 -14   1   -0.15    0.71
 -10  14  -1   -0.22    0.75
  10 -14  -1   -0.17    0.74
  10  14   1   -0.29    0.53
  10  14  -1    0.48    0.69
 -10  14   1   -0.16    0.67
  10 -14   1   -0.16    0.67
 -10 -14  -1   -0.45    0.66
  10  14   2   -0.24    0.55
 -10 -14   2    1.24    0.87
 -10  14  -2   -0.44    0.86
  10 -14  -2    0.46    0.75
 -10  14   2   -0.04    0.66
  10 -14   2    0.22    0.75
  10  14  -2   -0.22    0.64
  11   0   0    0.28    0.29
  11   0   0    0.00    0.23
 -11   0   0   -0.11    0.34
[truncated: 115,676 more chars]
