# Supplementary material for: Crystal structure of fac-tri­chlorido­[tris­(pyridin-2-yl-N)amine]­chromium(III)
Source: Acta Crystallogr E Crystallogr Commun. 2015 Jan 1;71(Pt 1):73–5. doi: 10.1107/S2056989014027066 (PMC4331883; doi:10.1107/S2056989014027066)
Supplement: Supplementary file 2 [file e-71-00073-Isup2.hkl]

# 
# h,k,l, Fc-squared, Fo-squared, sigma(Fo-squared) and status flag 
# 
data_I
_shelx_title ' fuji_CrCl3tpa_0ma in Pnma' 
_shelx_refln_list_code          4 
_shelx_F_calc_maximum      245.90 
_exptl_crystal_F_000       820.00 
_reflns_d_resolution_high  0.8002 
 
loop_ 
 _symmetry_equiv_pos_as_xyz 
 'x, y, z' 
 'x+1/2, -y+1/2, -z+1/2' 
 '-x, y+1/2, -z' 
 '-x+1/2, -y, z+1/2' 
 '-x, -y, -z' 
 '-x-1/2, y-1/2, z-1/2' 
 'x, -y-1/2, z' 
 'x-1/2, y, -z-1/2' 
 
_cell_length_a    15.1523 
_cell_length_b    13.7040 
_cell_length_c     8.0140 
_cell_angle_alpha  90.000 
_cell_angle_beta   90.000 
_cell_angle_gamma  90.000 
 
_shelx_F_squared_multiplier     1.000 
 
loop_ 
 _refln_index_h 
 _refln_index_k 
 _refln_index_l 
 _refln_F_squared_calc 
 _refln_F_squared_meas 
 _refln_F_squared_sigma 
 _refln_observed_status 
   2   0   0     4042.75     3346.67     62.91 o 
   4   0   0    18892.10    18622.09    334.60 o 
   6   0   0    17582.14    18243.28    333.19 o 
   8   0   0     1246.37     1064.85     32.74 o 
  10   0   0     9497.28     8782.92    174.66 o 
  12   0   0    13581.48    12700.84    312.11 o 
  14   0   0     5002.73     4671.15    194.72 o 
  16   0   0     1735.04     1815.07     83.27 o 
  18   0   0       37.20       45.94     27.78 o 
   2   1   0    16439.40    16034.13    221.97 o 
   4   1   0     6926.82     6397.73     93.18 o 
   6   1   0     1371.27     1465.71     26.46 o 
   8   1   0      440.11      613.74     17.43 o 
  10   1   0     3177.81     3197.64     52.76 o 
  12   1   0        1.99       10.10     10.83 o 
  14   1   0     1704.19     1664.89     52.28 o 
  16   1   0     1464.06     1569.54     54.40 o 
  18   1   0       48.38       50.31     19.67 o 
   0   2   0    46886.63    55637.40   1197.33 o 
   2   2   0     3112.49     3140.36     48.13 o 
   4   2   0     1342.09     1327.72     26.52 o 
   6   2   0     1181.11     1065.10     25.51 o 
   8   2   0      227.36      287.15     12.33 o 
  10   2   0      420.14      390.83     21.10 o 
  12   2   0     7309.30     7035.42    117.17 o 
  14   2   0      618.67      625.36     34.83 o 
  16   2   0       58.12       24.78     17.61 o 
  18   2   0       10.76       -8.79     21.18 o 
   2   3   0     4682.18     4853.68     93.95 o 
   4   3   0     2848.39     2566.82     50.85 o 
   6   3   0       38.60       57.63      8.33 o 
   8   3   0     1540.23     1457.50     38.26 o 
  10   3   0     4894.47     4554.53     79.93 o 
  12   3   0       58.17       54.52     12.26 o 
  14   3   0      170.11      177.68     19.50 o 
  16   3   0      288.93      308.42     34.23 o 
  18   3   0       23.68       -1.87     17.41 o 
   0   4   0    20015.65    22777.33    410.62 o 
   2   4   0     9435.94    11145.02    270.02 o 
   4   4   0     1468.32     1328.76     28.84 o 
   6   4   0    10985.76    10585.40    157.45 o 
   8   4   0     6513.99     6276.82    101.82 o 
  10   4   0      414.48      407.60     21.25 o 
  12   4   0      228.24      225.08     18.37 o 
  14   4   0      777.50      677.86     34.13 o 
  16   4   0      829.92      766.92     42.76 o 
  18   4   0      929.22     1067.88     54.82 o 
   2   5   0     4083.34     4337.23     73.50 o 
   4   5   0     8857.93     9150.14    129.22 o 
   6   5   0     1855.77     1992.76     41.17 o 
   8   5   0      524.58      458.57     21.65 o 
  10   5   0     1224.42     1204.83     34.07 o 
  12   5   0      320.20      330.93     22.12 o 
  14   5   0      201.60      229.09     27.01 o 
  16   5   0     1050.31     1093.99     54.79 o 
  18   5   0       21.43        0.49     19.37 o 
   0   6   0    26240.85    29814.24    539.04 o 
   2   6   0     4587.71     4756.28     80.89 o 
   4   6   0      640.62      751.63     20.94 o 
   6   6   0       21.95       67.73     10.39 o 
   8   6   0        4.81       16.87      9.51 o 
  10   6   0     1362.62     1382.50     37.70 o 
  12   6   0     2096.18     2077.24     50.44 o 
  14   6   0     1760.62     1837.84     50.55 o 
  16   6   0       59.52       66.51     19.04 o 
   2   7   0     1912.68     1831.84     36.60 o 
   4   7   0     5289.32     5733.50     88.45 o 
   6   7   0        1.00        0.43      8.54 o 
   8   7   0      391.21      399.63     21.97 o 
  10   7   0      265.35      305.09     21.64 o 
  12   7   0       19.75       23.59     15.63 o 
  14   7   0     1144.36     1195.30     41.76 o 
  16   7   0     1299.90     1513.49     86.21 o 
   0   8   0    60467.10    67718.05   1208.16 o 
   2   8   0     3051.40     2751.57     61.33 o 
   4   8   0     7798.89     8394.18    125.06 o 
   6   8   0     3039.72     3159.96     61.97 o 
   8   8   0      177.69      140.91     18.88 o 
  10   8   0     9147.06     8999.76    166.28 o 
  12   8   0     5745.22     5910.42    108.56 o 
  14   8   0     3144.92     3306.22     75.19 o 
  16   8   0      579.23      575.85     38.41 o 
   2   9   0     3293.60     3505.60     61.74 o 
   4   9   0     1343.92     1232.10     40.98 o 
   6   9   0       30.72       37.59     11.52 o 
   8   9   0       56.79       52.74     13.25 o 
  10   9   0     3111.92     3224.56     68.86 o 
  12   9   0      173.22      176.24     20.74 o 
  14   9   0      842.08      918.19     50.85 o 
  16   9   0      213.01      237.59     31.00 o 
   0  10   0    15382.21    17336.14    325.97 o 
   2  10   0      175.99      202.20     15.51 o 
   4  10   0        0.34        6.94      9.27 o 
   6  10   0      205.89      223.83     19.22 o 
   8  10   0      147.41      146.05     17.69 o 
  10  10   0        2.08        3.52     12.95 o 
  12  10   0     3447.72     3530.32    130.78 o 
  14  10   0      535.28      620.21     44.08 o 
   2  11   0     4323.37     4738.67     81.56 o 
   4  11   0      141.13      174.08     17.79 o 
   6  11   0      222.50      230.42     20.34 o 
   8  11   0       39.96       49.25     14.52 o 
  10  11   0     1627.58     1621.36     56.73 o 
  12  11   0      129.97      121.04     24.70 o 
  14  11   0      102.73      111.19     29.36 o 
   0  12   0     7376.34     7993.10    189.12 o 
   2  12   0     3438.23     3481.69     71.57 o 
   4  12   0      493.77      545.78     29.78 o 
   6  12   0     2390.66     2609.44     70.03 o 
   8  12   0     1395.29     1373.56     51.14 o 
  10  12   0       84.73       70.40     21.47 o 
  12  12   0      110.31       84.22     24.84 o 
   2  13   0      102.65       86.66     17.12 o 
   4  13   0     2571.10     2616.45     69.61 o 
   6  13   0      264.38      257.73     28.20 o 
   8  13   0       93.27      165.46     27.53 o 
  10  13   0      715.10      693.82     44.99 o 
  12  13   0        0.40      -20.43     20.43 o 
   2  14   0      296.37      358.42     38.65 o 
   4  14   0      382.66      389.72     32.21 o 
   6  14   0      319.14      321.11     31.17 o 
   8  14   0        6.13       15.89     20.05 o 
  10  14   0      571.47      493.95     45.68 o 
   2  15   0      348.38      392.33     41.27 o 
   4  15   0     1117.38     1229.60    120.29 o 
   6  15   0       10.75      -14.69     23.47 o 
   8  15   0      180.17      165.40     36.71 o 
   4  16   0      635.07      625.45     69.20 o 
   6  16   0      381.04      327.30     55.34 o 
   2  17   0      767.75      -50.77     50.77 o 
   1   0   1    14792.17    13844.24    201.90 o 
   2   0   1     1063.35      933.64     21.65 o 
   3   0   1     2846.19     2249.85     33.44 o 
   4   0   1        1.83        6.91      4.26 o 
   5   0   1     2504.83     2121.55     37.02 o 
   6   0   1      364.37      348.67     12.39 o 
   7   0   1      807.62      769.04     18.75 o 
   8   0   1       39.20       57.78      7.45 o 
   9   0   1      521.14      402.00     15.73 o 
  10   0   1      240.47      281.23     15.44 o 
  11   0   1     2495.01     2404.26     46.83 o 
  12   0   1       34.26       45.72     12.93 o 
  13   0   1     1541.61     1462.55     47.07 o 
  14   0   1       24.72       22.98     15.01 o 
  15   0   1      584.61      584.84     35.67 o 
  16   0   1       21.08       -6.95     14.86 o 
  17   0   1      378.13      362.15     37.84 o 
  18   0   1       21.71       18.14     18.99 o 
   0   1   1      605.76      613.19     16.81 o 
   1   1   1    20973.09    20731.99    248.37 o 
   2   1   1       83.24       94.76      3.80 o 
   3   1   1     3464.69     3247.73     32.28 o 
   4   1   1       40.92       45.19      4.01 o 
   5   1   1      325.85      271.26      7.60 o 
   6   1   1        0.62        4.47      3.44 o 
   7   1   1       58.45       92.82      5.82 o 
   8   1   1       10.23        4.85      4.08 o 
   9   1   1        0.16        3.82      4.38 o 
  10   1   1       15.87       19.11      5.33 o 
  11   1   1     5077.35     4596.86     55.61 o 
  12   1   1      125.44      114.67     10.28 o 
  13   1   1     3012.55     2699.73     45.89 o 
  14   1   1       17.26        8.37     10.02 o 
  15   1   1      317.11      306.33     19.11 o 
  16   1   1        9.64        7.79     11.25 o 
  17   1   1       11.07       13.13     12.33 o 
  18   1   1        0.55        4.00     13.06 o 
   1   2   1     2516.88     2524.45     39.28 o 
   2   2   1      514.40      520.21      9.93 o 
   3   2   1     2342.53     2018.19     27.21 o 
   4   2   1       26.86       20.89      3.86 o 
   5   2   1     4074.93     3647.80     38.43 o 
   6   2   1     1161.99     1181.89     17.17 o 
   7   2   1     1791.71     1672.41     22.32 o 
   8   2   1      399.40      443.77     11.39 o 
   9   2   1     1672.38     1377.26     21.96 o 
  10   2   1        2.84       -0.69      5.63 o 
  11   2   1     1796.42     1667.38     28.47 o 
  12   2   1      161.76      176.56     11.43 o 
  13   2   1      405.19      392.05     16.99 o 
  14   2   1       60.81       54.89     11.65 o 
  15   2   1      538.80      543.90     24.53 o 
  16   2   1        4.89        9.55     11.46 o 
  17   2   1       82.38       49.58     13.53 o 
  18   2   1       46.26        8.93     13.50 o 
   0   3   1     3571.47     4076.98     84.79 o 
   1   3   1       74.08      135.76      5.15 o 
   2   3   1    32686.53    36178.71    415.70 o 
   3   3   1     1898.18     1836.08     22.96 o 
   4   3   1    14146.03    14316.85    140.92 o 
   5   3   1    11924.40    10956.68    112.85 o 
   6   3   1      568.18      481.58     11.68 o 
   7   3   1     8952.84     8089.90     85.09 o 
   8   3   1     3970.06     4119.78     48.78 o 
   9   3   1     2542.22     2323.20     32.30 o 
  10   3   1     3576.55     3485.91     49.02 o 
  11   3   1      351.17      322.41     14.11 o 
  12   3   1     1280.03     1249.45     25.50 o 
  13   3   1        2.13        0.74      7.82 o 
  14   3   1     1351.31     1365.65     30.73 o 
  15   3   1      181.53      136.75     15.12 o 
  16   3   1      273.60      256.16     19.16 o 
  17   3   1      676.65      698.60     29.69 o 
  18   3   1      572.23      530.81     27.50 o 
   1   4   1      855.44     1028.83     21.20 o 
   2   4   1        6.45        7.69      3.37 o 
   3   4   1     5680.81     5475.59     58.83 o 
   4   4   1      141.55      125.21      6.02 o 
   5   4   1     3205.66     3180.55     37.94 o 
   6   4   1     1131.01     1269.43     19.57 o 
   7   4   1     3045.60     2933.08     35.66 o 
   8   4   1      172.40      223.05      9.49 o 
   9   4   1     2257.10     1966.77     30.83 o 
  10   4   1        6.67       16.84      6.74 o 
  11   4   1      898.35      832.25     22.25 o 
  12   4   1      943.69      946.79     22.78 o 
  13   4   1       19.93       10.28      8.04 o 
  14   4   1        5.56        2.92      9.14 o 
  15   4   1      664.77      653.51     25.34 o 
  16   4   1      170.82      182.35     17.42 o 
  17   4   1       10.60        5.13     12.37 o 
  18   4   1      304.86      346.40     23.55 o 
   0   5   1      746.59      719.32     18.86 o 
   1   5   1       12.73       30.25      4.29 o 
   2   5   1    16518.81    18236.42    174.03 o 
   3   5   1      451.11      418.47     10.20 o 
   4   5   1     4245.18     4435.99     48.97 o 
   5   5   1    12008.86    11757.93    119.06 o 
   6   5   1     1466.97     1480.31     22.91 o 
   7   5   1     6733.40     6294.11     69.37 o 
   8   5   1     2982.79     2851.69     42.01 o 
   9   5   1      991.98      918.83     20.58 o 
  10   5   1     3806.45     3844.32     51.30 o 
  11   5   1        5.78       -1.64      6.99 o 
  12   5   1      107.44      107.16     11.75 o 
  13   5   1       42.40       36.95      9.41 o 
  14   5   1     3032.94     3009.34     49.92 o 
  15   5   1       56.37       49.42     11.84 o 
  16   5   1      260.25      290.94     19.80 o 
  17   5   1      823.27      812.69     32.56 o 
  18   5   1      161.67      166.56     19.16 o 
   1   6   1      109.83       93.22      6.81 o 
   2   6   1      177.62      222.19      8.62 o 
   3   6   1     5075.25     4939.87     52.68 o 
   4   6   1      978.26     1137.08     17.91 o 
   5   6   1     1044.26      957.15     18.41 o 
   6   6   1       32.05       39.21      5.29 o 
   7   6   1      434.92      409.05     14.41 o 
   8   6   1      356.07      367.59     14.47 o 
   9   6   1     2090.28     1963.19     34.41 o 
  10   6   1      521.37      563.37     18.92 o 
  11   6   1      186.21      215.68     13.09 o 
  12   6   1      215.42      237.61     14.37 o 
  13   6   1       12.59        1.33      9.47 o 
  14   6   1       15.64       13.44      9.70 o 
  15   6   1      847.30      883.34     27.40 o 
  16   6   1       81.21       92.93     14.35 o 
  17   6   1      155.29      136.91     17.96 o 
   0   7   1     2249.59     2791.49     49.24 o 
   1   7   1     6372.54     6300.91     67.11 o 
   2   7   1     1908.95     2254.35     29.69 o 
   3   7   1     3541.89     3648.90     42.95 o 
   4   7   1      102.06      134.43      7.39 o 
   5   7   1      377.04      406.17     13.04 o 
   6   7   1        8.58       11.14      5.63 o 
   7   7   1       66.44       71.24      8.19 o 
   8   7   1       71.40       80.35      9.61 o 
   9   7   1      360.64      342.51     15.11 o 
  10   7   1      224.42      219.83     14.66 o 
  11   7   1     2320.43     2271.20     41.10 o 
  12   7   1        3.97       -8.30      8.30 o 
  13   7   1     2127.13     2058.78     37.84 o 
  14   7   1        4.80        8.98     10.68 o 
  15   7   1      294.35      285.68     21.66 o 
  16   7   1       10.19      -12.04     12.04 o 
  17   7   1        6.27       11.19     14.02 o 
   1   8   1      537.12      605.10     16.77 o 
   2   8   1      234.91      361.68     12.17 o 
   3   8   1     2551.68     2385.43     32.14 o 
   4   8   1        0.21       -4.57      4.59 o 
   5   8   1      992.12      925.11     20.59 o 
   6   8   1      413.75      536.21     17.55 o 
   7   8   1      152.11      154.87     11.55 o 
   8   8   1      401.03      453.39     18.09 o 
   9   8   1     1014.51      999.84     23.97 o 
  10   8   1      241.62      250.48     15.03 o 
  11   8   1      502.98      553.60     22.72 o 
  12   8   1      128.77      151.49     13.38 o 
  13   8   1      456.73      445.76     22.00 o 
  14   8   1       26.72       12.89     12.94 o 
  15   8   1      653.72      680.38     29.05 o 
  16   8   1       42.74       48.88     14.82 o 
   0   9   1      165.44      229.89     15.56 o 
   1   9   1     5513.03     5663.57     63.76 o 
   2   9   1      105.93       98.57      8.55 o 
   3   9   1      492.91      510.48     15.09 o 
   4   9   1      319.60      341.21     12.78 o 
   5   9   1       22.91       20.87      6.85 o 
   6   9   1      166.87      188.23     11.97 o 
   7   9   1       25.38       38.63      8.37 o 
   8   9   1       23.27       21.94      8.47 o 
   9   9   1        0.58        6.10     10.38 o 
  10   9   1      187.37      214.09     18.38 o 
  11   9   1     2982.22     2944.01     50.11 o 
  12   9   1        0.11        7.88     10.80 o 
  13   9   1     1395.90     1354.17     34.29 o 
  14   9   1       65.85       67.58     14.00 o 
  15   9   1       93.63       63.15     16.36 o 
  16   9   1       68.51       63.91     15.78 o 
   1  10   1     1182.48     1223.50     23.00 o 
   2  10   1      336.15      415.42     14.47 o 
   3  10   1      897.99      921.93     21.08 o 
   4  10   1       36.57       43.67      7.92 o 
   5  10   1      689.93      793.33     24.81 o 
   6  10   1       44.24       32.65      9.67 o 
   7  10   1      680.92      729.63     24.27 o 
   8  10   1       55.69       49.94     11.23 o 
   9  10   1      441.65      476.38     22.11 o 
  10  10   1       66.06       71.06     12.53 o 
  11  10   1     1376.37     1379.90     37.07 o 
  12  10   1       63.01       35.91     13.24 o 
  13  10   1      195.11      192.64     17.67 o 
  14  10   1       79.11       66.71     15.42 o 
  15  10   1      259.31      238.49     23.55 o 
   0  11   1      829.43      890.17     36.54 o 
   1  11   1       99.30      110.98      9.92 o 
   2  11   1     3791.18     4036.82     54.09 o 
   3  11   1     1377.70     1370.83     29.86 o 
   4  11   1      830.39      897.64     26.96 o 
   5  11   1     3057.50     2986.88     50.35 o 
   6  11   1      759.72      766.37     26.45 o 
   7  11   1     1866.80     1847.25     42.63 o 
   8  11   1     2382.49     2440.62     46.40 o 
   9  11   1     1595.39     1553.92     37.00 o 
  10  11   1      148.13      177.24     16.43 o 
  11  11   1      138.15      130.48     16.01 o 
  12  11   1     1063.15      977.48     37.35 o 
  13  11   1       10.35        5.89     13.33 o 
  14  11   1      524.75      611.18     34.96 o 
   1  12   1      723.58      805.19     23.93 o 
   2  12   1       82.54       72.53     11.25 o 
   3  12   1      432.56      456.39     22.77 o 
   4  12   1        0.55        3.74      9.75 o 
   5  12   1      662.11      710.56     26.64 o 
   6  12   1      153.90      145.72     14.79 o 
   7  12   1      721.07      711.80     27.36 o 
   8  12   1        2.13        0.52     11.37 o 
   9  12   1      372.99      363.99     23.05 o 
  10  12   1       15.44       15.99     13.02 o 
  11  12   1      987.66      980.63     35.32 o 
  12  12   1      142.65      117.35     19.97 o 
  13  12   1      122.18      108.00     20.25 o 
   0  13   1      883.23      997.53     49.20 o 
   1  13   1        2.39        8.03      9.78 o 
   2  13   1      908.41      965.02     32.04 o 
   3  13   1       33.00       34.57     12.44 o 
   4  13   1     2275.90     2339.29     51.49 o 
   5  13   1     2724.81     2675.71     56.51 o 
   6  13   1      226.05      281.35     22.27 o 
   7  13   1     1619.35     1590.27     43.35 o 
   8  13   1      332.95      356.68     25.78 o 
   9  13   1      408.35      379.17     27.32 o 
  10  13   1     1494.14     1473.68     47.46 o 
  11  13   1       31.26       40.25     16.72 o 
  12  13   1      177.39      250.55     25.85 o 
   1  14   1      117.72       90.61     16.45 o 
   2  14   1      594.53      698.19     33.55 o 
   3  14   1      482.94      516.87     28.33 o 
   4  14   1      583.81      633.97     31.54 o 
   5  14   1      792.43      794.59     36.59 o 
   6  14   1        0.27        0.03     13.95 o 
   7  14   1      250.83      207.36     23.42 o 
   8  14   1      170.85      126.91     21.09 o 
   9  14   1      375.12      389.65     31.22 o 
  10  14   1        2.44      -10.17     16.39 o 
   0  15   1     1194.90     1217.65     84.31 o 
   1  15   1     1282.49     1371.01     62.04 o 
   2  15   1      649.08      606.00     36.32 o 
   3  15   1      766.52      785.24     40.17 o 
   4  15   1       13.65       36.00     16.94 o 
   5  15   1       54.17       55.11     18.18 o 
   6  15   1      144.47      108.87     21.21 o 
   7  15   1       36.22       32.42     18.09 o 
   8  15   1       12.97       15.82     18.33 o 
   1  16   1        1.03      -19.87     26.90 o 
   2  16   1      104.73       55.92     30.01 o 
   3  16   1      785.18      773.77     45.43 o 
   4  16   1      121.22       74.05     22.39 o 
   5  16   1      242.46      292.99     32.76 o 
   6  16   1       96.11       51.26     21.89 o 
   0  17   1       47.54      -25.04     45.90 o 
   1  17   1      940.52      991.01     85.03 o 
   0   0   2     3232.98     3282.79     90.24 o 
   1   0   2     6311.79     6112.37     84.84 o 
   2   0   2     3416.20     3255.12     46.45 o 
   3   0   2    10402.59     9664.63    126.81 o 
   4   0   2       96.96      109.17      7.82 o 
   5   0   2    17458.41    16493.52    220.83 o 
   6   0   2    15273.14    14660.45    198.93 o 
   7   0   2     1716.63     1363.77     27.31 o 
   8   0   2      654.09      549.25     17.86 o 
   9   0   2     5068.46     4923.88     77.96 o 
  10   0   2        1.22       -6.93      6.93 o 
  11   0   2     2709.94     2465.33     51.63 o 
  12   0   2      868.00      825.68     29.53 o 
  13   0   2      228.68      201.92     23.06 o 
  14   0   2      139.28      115.26     19.19 o 
  15   0   2      834.79      804.92     44.47 o 
  16   0   2      404.84      396.64     35.30 o 
  17   0   2      997.38      993.86     48.10 o 
  18   0   2      218.65      245.01     29.17 o 
   1   1   2     9728.42     9804.75     94.62 o 
   2   1   2     2756.05     2535.74     27.37 o 
   3   1   2       33.88       49.38      4.34 o 
   4   1   2     3457.33     3030.59     32.68 o 
   5   1   2      546.93      516.68     11.64 o 
   6   1   2       74.68       74.19      5.32 o 
   7   1   2        0.62       -1.99      3.90 o 
   8   1   2     1884.56     1820.60     23.99 o 
   9   1   2      377.96      346.34     17.63 o 
  10   1   2     3727.87     3499.10     44.24 o 
  11   1   2      478.84      455.12     17.18 o 
  12   1   2       89.12       73.87      9.56 o 
  13   1   2       20.62        6.16      9.22 o 
  14   1   2       91.10       92.78     13.14 o 
  15   1   2       51.02       46.09     12.12 o 
  16   1   2      318.36      351.66     21.55 o 
  17   1   2        2.18      -11.20     12.01 o 
  18   1   2       43.91       43.70     15.58 o 
   0   2   2    18252.49    18746.38    315.50 o 
   1   2   2      144.02      142.54      6.76 o 
   2   2   2     8655.08     9714.51    145.54 o 
   3   2   2       73.96       69.80      4.56 o 
   4   2   2     1374.87     1237.33     16.90 o 
   5   2   2      282.95      281.39      8.71 o 
   6   2   2    10304.84     9542.62     95.07 o 
   7   2   2      147.00      125.23      6.69 o 
   8   2   2     6027.74     5743.38     64.18 o 
   9   2   2       71.55       60.33      6.53 o 
  10   2   2      274.07      269.68     11.89 o 
  11   2   2       71.30       58.18      8.51 o 
  12   2   2      214.52      187.41     12.44 o 
  13   2   2        0.35       -0.08      7.77 o 
  14   2   2      579.98      535.82     22.52 o 
  15   2   2        3.36       -7.70     10.36 o 
  16   2   2      819.66      779.47     30.22 o 
  17   2   2       17.27       11.61     12.78 o 
  18   2   2     1001.50     1107.11     46.72 o 
   1   3   2     1664.79     1742.20     24.13 o 
   2   3   2     3799.21     3646.94     54.18 o 
   3   3   2      535.72      488.95     10.10 o 
   4   3   2     5900.01     5774.46     57.93 o 
   5   3   2     1299.06     1267.35     18.07 o 
   6   3   2      560.28      596.08     12.92 o 
   7   3   2      238.40      252.67      9.39 o 
   8   3   2      758.62      704.81     15.75 o 
   9   3   2       97.63       90.68      7.81 o 
  10   3   2     1993.98     1931.62     32.41 o 
  11   3   2      352.71      314.27     16.67 o 
  12   3   2       53.87       43.15      9.46 o 
  13   3   2      137.28      128.98     11.97 o 
  14   3   2      158.81      177.22     13.78 o 
  15   3   2      468.05      397.74     22.06 o 
  16   3   2      678.73      722.43     29.67 o 
  17   3   2       19.87       26.71     13.56 o 
  18   3   2       21.55       24.53     14.49 o 
   0   4   2     1462.55     1732.78     30.17 o 
   1   4   2     7082.58     7102.76     93.96 o 
   2   4   2       43.63       47.10      5.43 o 
   3   4   2     9322.91     9317.65     92.09 o 
   4   4   2     7258.25     7086.13     83.15 o 
   5   4   2     1024.17      884.92     14.90 o 
   6   4   2    13790.69    13572.36    133.75 o 
   7   4   2     1768.39     1599.44     23.57 o 
   8   4   2     4077.24     3895.37     47.54 o 
   9   4   2     3372.11     3186.01     43.10 o 
  10   4   2      464.00      469.44     17.23 o 
  11   4   2     1235.54     1137.05     25.14 o 
  12   4   2        5.49        0.66      7.60 o 
  13   4   2     1080.67     1081.78     32.58 o 
  14   4   2        4.29        1.83      9.44 o 
  15   4   2     1067.46      961.34     30.23 o 
  16   4   2      959.67      989.53     46.52 o 
  17   4   2      294.18      330.10     22.65 o 
  18   4   2      962.71      952.53     39.45 o 
   1   5   2      682.33      773.03     13.58 o 
   2   5   2      913.10      753.81     15.16 o 
   3   5   2     2100.96     2179.06     31.40 o 
   4   5   2     2925.94     3016.52     37.62 o 
   5   5   2        4.18        8.53      4.14 o 
   6   5   2      344.88      403.54     11.69 o 
   7   5   2        1.85        7.19      5.13 o 
   8   5   2     2255.87     2323.88     34.26 o 
   9   5   2      338.33      390.19     15.69 o 
  10   5   2     2032.70     1956.77     33.71 o 
  11   5   2      736.44      709.53     21.46 o 
  12   5   2       74.15       72.74     10.23 o 
  13   5   2      731.84      728.62     23.84 o 
  14   5   2      138.90      144.22     13.68 o 
  15   5   2      466.27      448.39     21.29 o 
  16   5   2      293.82      366.98     23.91 o 
  17   5   2       73.69       48.19     16.49 o 
   0   6   2     1165.96     1217.86     26.51 o 
   1   6   2       21.30       20.30      4.45 o 
   2   6   2      901.05     1095.07     18.30 o 
   3   6   2      522.67      645.98     13.62 o 
   4   6   2      186.13      139.75      7.07 o 
   5   6   2     1810.55     1876.18     25.96 o 
   6   6   2     8304.20     8400.46     97.84 o 
   7   6   2      132.79      129.75      8.77 o 
   8   6   2     4479.16     4370.71     57.30 o 
   9   6   2      331.00      326.85     14.86 o 
  10   6   2      668.94      720.30     21.52 o 
  11   6   2      461.41      444.64     18.33 o 
  12   6   2      155.80      147.03     12.47 o 
  13   6   2       81.62       78.92     12.39 o 
  14   6   2      392.23      378.65     22.67 o 
  15   6   2      111.91       75.89     14.16 o 
  16   6   2      855.58      884.97     35.39 o 
  17   6   2      121.02      107.27     18.32 o 
   1   7   2        2.31        4.74      4.37 o 
   2   7   2     1936.27     1938.27     26.57 o 
   3   7   2      365.32      411.32     11.94 o 
   4   7   2     2294.09     2225.08     30.28 o 
   5   7   2      354.17      372.34     12.27 o 
   6   7   2       29.94       30.24      6.38 o 
   7   7   2       26.09       35.03      8.59 o 
   8   7   2      534.77      523.19     17.87 o 
   9   7   2     1524.45     1484.08     31.47 o 
  10   7   2     2494.98     2563.23     44.90 o 
  11   7   2       47.28       28.85     10.46 o 
  12   7   2       40.05       30.45     10.89 o 
  13   7   2      552.66      540.34     24.25 o 
  14   7   2       89.45       94.74     14.27 o 
  15   7   2        0.17      -12.89     12.89 o 
  16   7   2      233.65      239.76     20.94 o 
   0   8   2      705.16      743.77     23.00 o 
   1   8   2     3207.87     3252.27     40.04 o 
   2   8   2      637.62      644.54     15.17 o 
   3   8   2     2208.06     2107.45     31.55 o 
   4   8   2     1378.11     1503.55     25.67 o 
   5   8   2     4768.45     4628.16     61.05 o 
   6   8   2     3541.91     3639.03     54.23 o 
   7   8   2     2571.92     2451.76     45.11 o 
   8   8   2      288.70      323.37     17.21 o 
   9   8   2     1852.75     1804.99     38.49 o 
  10   8   2        8.04        4.04      9.31 o 
  11   8   2     1038.52      985.04     29.31 o 
  12   8   2      211.41      179.78     16.40 o 
  13   8   2      331.97      314.89     29.75 o 
  14   8   2      512.26      523.51     26.79 o 
  15   8   2      740.35      821.27     33.29 o 
  16   8   2      278.61      307.80     23.36 o 
   1   9   2      162.78      203.64     11.05 o 
   2   9   2     1694.96     1801.66     29.53 o 
   3   9   2       58.58       55.44      9.19 o 
   4   9   2     1085.79     1206.55     25.64 o 
   5   9   2       37.02       35.87      8.50 o 
   6   9   2        0.41        5.62      8.14 o 
   7   9   2        0.65        7.85      8.90 o 
   8   9   2      918.91      998.34     27.94 o 
   9   9   2      204.52      233.19     17.53 o 
  10   9   2      883.63      896.00     32.20 o 
  11   9   2       97.61       57.97     13.68 o 
  12   9   2       39.49       43.24     13.55 o 
  13   9   2       25.29       24.96     12.98 o 
  14   9   2       55.42       63.34     15.40 o 
  15   9   2       13.00        8.32     14.26 o 
   0  10   2     1505.32     1606.96     42.59 o 
   1  10   2      451.65      505.45     17.89 o 
   2  10   2      882.11      893.46     22.32 o 
   3  10   2      625.33      628.93     22.03 o 
   4  10   2      286.95      281.46     17.41 o 
   5  10   2        0.27       -3.05      8.45 o 
   6  10   2     3804.94     3852.15     63.45 o 
   7  10   2        6.22        0.97      9.79 o 
   8  10   2     2509.85     2598.17     50.37 o 
   9  10   2      236.25      230.36     24.28 o 
  10  10   2      166.47      168.44     25.81 o 
  11  10   2       90.94       96.60     15.29 o 
  12  10   2       24.63       30.08     13.33 o 
  13  10   2        5.52      -10.18     14.44 o 
  14  10   2       65.54       56.22     16.91 o 
   1  11   2      756.88      778.45     37.15 o 
   2  11   2      169.23      200.37     14.92 o 
   3  11   2       20.41        3.69      9.81 o 
   4  11   2     1831.91     1870.71     43.13 o 
   5  11   2       14.96       18.89     11.36 o 
   6  11   2        3.18       12.59     11.52 o 
   7  11   2        2.53        1.55     10.61 o 
   8  11   2      385.23      445.74     24.21 o 
   9  11   2       79.35       63.81     13.54 o 
  10  11   2     1576.78     1495.97     40.15 o 
  11  11   2        7.98      -11.87     11.87 o 
  12  11   2       69.09       22.67     14.16 o 
  13  11   2        8.81        6.63     13.62 o 
  14  11   2       83.67       72.21     17.32 o 
   0  12   2       58.46       27.48     14.57 o 
   1  12   2     1779.99     1738.01     40.33 o 
   2  12   2       77.02       52.49     12.51 o 
   3  12   2     1629.43     1500.25     43.05 o 
   4  12   2      898.04      960.49     36.92 o 
   5  12   2      224.43      239.95     22.51 o 
   6  12   2     4689.76     4666.34     81.96 o 
   7  12   2     1252.23     1182.76     38.28 o 
   8  12   2     1055.23     1137.69     37.92 o 
   9  12   2      618.59      613.76     34.56 o 
  10  12   2      138.57      108.98     17.74 o 
  11  12   2      455.79      415.93     27.78 o 
  12  12   2        1.47        5.50     14.51 o 
   1  13   2       75.05       38.91     12.69 o 
   2  13   2     1048.29     1154.74     40.32 o 
   3  13   2        0.26        2.01     11.91 o 
   4  13   2      308.25      369.33     26.58 o 
   5  13   2       87.50       65.58     16.06 o 
   6  13   2       28.99       24.39     14.80 o 
   7  13   2       10.48        5.58     13.89 o 
   8  13   2      367.08      395.06     28.49 o 
   9  13   2       86.72       65.73     17.99 o 
  10  13   2      536.32      580.92     37.62 o 
  11  13   2       16.23       14.70     16.55 o 
   0  14   2      698.29      775.71     56.62 o 
   1  14   2       67.29       49.21     14.34 o 
   2  14   2       63.74       36.41     14.10 o 
   3  14   2      241.35      331.42     37.30 o 
   4  14   2      323.27      355.77     26.88 o 
   5  14   2      328.15      324.47     26.58 o 
   6  14   2     1507.52     1616.27     49.47 o 
   7  14   2      137.08      101.95     20.92 o 
   8  14   2      439.06      448.11     31.02 o 
   9  14   2       73.45      102.55     20.90 o 
  10  14   2       16.76        6.90     18.41 o 
   1  15   2       51.90       20.70     16.57 o 
   2  15   2      268.90      307.33     26.19 o 
   3  15   2       43.79       29.65     16.07 o 
   4  15   2      641.05      753.18     41.98 o 
   5  15   2        0.07       10.49     15.84 o 
   6  15   2       26.40       33.09     16.83 o 
   7  15   2       69.18       74.76     20.96 o 
   8  15   2      102.48       53.71     21.34 o 
   0  16   2       79.42       75.69     32.01 o 
   1  16   2      511.02      471.37     42.00 o 
   2  16   2       88.96       97.49     22.72 o 
   3  16   2      526.13      575.71     41.95 o 
   4  16   2       26.85       16.19     18.21 o 
   5  16   2     1158.22     1071.72     50.32 o 
   1   0   3     1399.26     1504.00     26.92 o 
   2   0   3       39.24       44.31      7.08 o 
   3   0   3     4857.78     4540.77     64.86 o 
   4   0   3        0.78       25.92      6.91 o 
   5   0   3     2896.90     2762.24     44.84 o 
   6   0   3       14.12       40.35      7.57 o 
   7   0   3     1638.26     1578.56     31.41 o 
   8   0   3      257.19      267.51     14.19 o 
   9   0   3     2887.26     2694.02     52.07 o 
  10   0   3      806.39      836.68     30.29 o 
  11   0   3       11.82        8.38      9.44 o 
  12   0   3      121.16      124.19     15.75 o 
  13   0   3      263.08      226.78     23.36 o 
  14   0   3       63.21        7.72     19.67 o 
  15   0   3     1101.55     1067.83     69.36 o 
  16   0   3       77.75       53.38     20.07 o 
  17   0   3       25.83       40.24     20.59 o 
  18   0   3      102.55      123.10     25.96 o 
   0   1   3     1544.84     1442.31     29.69 o 
   1   1   3      986.79      851.05     14.27 o 
   2   1   3    11911.12    12313.37    123.47 o 
   3   1   3      384.98      457.21     10.82 o 
   4   1   3     7978.64     7852.96     79.03 o 
   5   1   3     6277.24     5864.26     61.30 o 
   6   1   3     6259.78     5987.44     63.23 o 
   7   1   3     2594.24     2319.88     30.20 o 
   8   1   3     5117.22     5015.47     55.93 o 
   9   1   3       14.56       15.42      5.72 o 
  10   1   3     3619.65     3625.86     46.31 o 
  11   1   3      309.86      314.98     14.28 o 
  12   1   3      108.17      108.88     10.94 o 
  13   1   3      321.88      329.93     17.92 o 
  14   1   3     2173.16     2172.83     44.28 o 
  15   1   3       47.60       42.94     13.10 o 
  16   1   3      663.09      671.22     29.08 o 
  17   1   3      254.79      264.42     20.83 o 
  18   1   3      566.77      526.12     28.15 o 
   1   2   3      143.83      138.00      7.38 o 
   2   2   3      715.41      710.93     13.67 o 
   3   2   3     8556.45     7936.43     77.30 o 
   4   2   3      181.72      176.20      7.58 o 
   5   2   3      451.22      440.68     13.72 o 
   6   2   3       79.47       92.14      6.47 o 
   7   2   3      539.87      486.64     13.58 o 
   8   2   3        0.58        3.19      5.17 o 
   9   2   3      906.71      851.30     17.48 o 
  10   2   3      394.79      418.84     17.99 o 
  11   2   3       87.92       95.27      9.60 o 
  12   2   3        4.64       -4.82      8.75 o 
  13   2   3        3.10       -1.20      8.84 o 
  14   2   3       10.21        4.96     10.60 o 
  15   2   3     1187.28     1192.54     34.24 o 
  16   2   3       65.78       72.03     14.57 o 
  17   2   3      357.18      371.37     23.69 o 
   0   3   3     2432.05     2409.35     54.32 o 
   1   3   3     6476.61     6142.51     70.35 o 
   2   3   3      459.33      464.33     12.76 o 
   3   3   3     2180.28     2245.59     29.21 o 
   4   3   3       91.40      100.83      6.05 o 
   5   3   3     3782.30     3912.73     42.91 o 
   6   3   3        5.91       12.15      4.68 o 
   7   3   3       11.48       19.14      5.28 o 
   8   3   3        0.51       -0.77      5.08 o 
   9   3   3      194.24      195.70     10.30 o 
  10   3   3      110.29      114.51      9.42 o 
  11   3   3      285.75      273.18     16.93 o 
  12   3   3      136.76      138.99     12.12 o 
  13   3   3     2277.46     2278.71     43.90 o 
  14   3   3      185.87      206.58     16.46 o 
  15   3   3      304.23      289.93     19.28 o 
  16   3   3        2.97        8.29     14.18 o 
  17   3   3      251.80      254.87     23.05 o 
   1   4   3     4580.64     4715.97     56.61 o 
   2   4   3       11.29       22.12      5.25 o 
   3   4   3     3669.42     3334.51     40.41 o 
   4   4   3     1216.20     1283.54     19.08 o 
   5   4   3      246.30      221.27      8.49 o 
   6   4   3       12.51       11.80      4.72 o 
   7   4   3       65.39       74.21      6.85 o 
   8   4   3      439.41      454.16     14.82 o 
   9   4   3     1161.41     1100.39     25.40 o 
  10   4   3      118.40      121.35     10.41 o 
  11   4   3       20.86       23.02      8.66 o 
  12   4   3       81.20       74.69     10.53 o 
  13   4   3      318.05      319.36     18.59 o 
  14   4   3      147.46      137.55     15.87 o 
  15   4   3     1017.15     1011.54     34.47 o 
  16   4   3      129.57      145.11     20.91 o 
  17   4   3      567.16      544.48     32.76 o 
   0   5   3     1046.57     1316.48     42.65 o 
   1   5   3     4188.95     3829.76     59.68 o 
   2   5   3     3202.81     3447.49     56.44 o 
   3   5   3     1400.90     1385.69     21.89 o 
   4   5   3       73.47       90.14      5.79 o 
   5   5   3      895.06      882.28     16.28 o 
   6   5   3        6.62        4.50      4.90 o 
   7   5   3      134.84      125.83      8.69 o 
   8   5   3      119.11      126.14      9.89 o 
   9   5   3        7.23       -2.53      7.36 o 
  10   5   3      484.12      514.52     20.42 o 
  11   5   3     1628.88     1657.13     34.68 o 
  12   5   3       68.36       71.79     11.67 o 
  13   5   3     1238.44     1241.55     31.65 o 
  14   5   3       51.81       51.08     13.62 o 
  15   5   3       75.72       86.92     15.29 o 
  16   5   3        1.62        7.36     14.77 o 
  17   5   3       25.34       20.74     17.33 o 
   1   6   3       12.14       14.36      4.60 o 
   2   6   3      122.33      165.82      8.53 o 
   3   6   3     2983.88     2797.77     36.68 o 
   4   6   3      512.83      508.23     14.41 o 
   5   6   3     1264.56     1257.20     24.02 o 
   6   6   3       47.65       58.47      8.20 o 
   7   6   3      624.87      653.19     19.68 o 
   8   6   3      706.56      729.08     21.09 o 
   9   6   3      610.38      574.96     21.23 o 
  10   6   3      100.48      108.40     12.88 o 
  11   6   3      345.24      366.69     20.25 o 
  12   6   3        3.42       -5.17     10.34 o 
  13   6   3       86.20       92.74     14.19 o 
  14   6   3        3.32       -6.20     12.11 o 
  15   6   3      841.29      879.77     47.14 o 
  16   6   3        4.39        5.09     13.76 o 
   0   7   3     2483.03     2506.07     51.35 o 
   1   7   3     1432.26     1396.62     26.99 o 
   2   7   3     2798.85     2965.83     51.04 o 
   3   7   3       82.66       79.50      7.99 o 
   4   7   3     5915.50     5979.29     73.63 o 
   5   7   3     2519.46     2500.04     41.66 o 
   6   7   3     2957.46     2758.33     45.16 o 
   7   7   3      869.66      837.53     24.70 o 
   8   7   3     4786.50     5004.81     80.26 o 
   9   7   3      208.37      187.68     14.92 o 
  10   7   3      699.63      671.69     26.25 o 
  11   7   3      367.10      370.94     21.02 o 
  12   7   3     1233.63     1265.42     35.01 o 
  13   7   3      281.67      307.43     21.10 o 
  14   7   3      365.78      380.12     28.28 o 
  15   7   3       22.33        2.74     13.46 o 
  16   7   3      868.84      943.67     51.19 o 
   1   8   3      372.65      398.47     17.73 o 
   2   8   3      242.10      282.69     15.55 o 
   3   8   3     2373.55     2397.21     39.61 o 
   4   8   3       72.32       89.89      8.95 o 
   5   8   3      251.53      270.50     14.81 o 
   6   8   3      144.03      160.80     13.54 o 
   7   8   3      652.68      647.30     24.52 o 
   8   8   3       89.47       99.93     12.61 o 
   9   8   3      719.81      770.26     27.85 o 
  10   8   3       87.30       86.48     14.41 o 
  11   8   3      137.52      123.77     15.16 o 
  12   8   3      426.53      414.92     23.60 o 
  13   8   3      180.30      165.17     24.79 o 
  14   8   3       47.85       37.32     14.06 o 
  15   8   3      623.12      631.00     36.28 o 
   0   9   3      935.29     1017.17     38.22 o 
   1   9   3      404.95      423.42     19.06 o 
   2   9   3     1773.32     1699.12     44.06 o 
   3   9   3      169.07      160.05     16.13 o 
   4   9   3     5004.65     5159.81     85.09 o 
   5   9   3     3747.74     3703.65     71.75 o 
   6   9   3     1546.61     1646.98     40.09 o 
   7   9   3      627.06      628.66     30.60 o 
   8   9   3     2031.86     2044.63     43.08 o 
   9   9   3        0.83       28.07     11.53 o 
  10   9   3     2103.68     2012.99     46.92 o 
  11   9   3        3.73        6.99     11.81 o 
  12   9   3       46.05       69.37     15.25 o 
  13   9   3      351.75      303.81     22.84 o 
  14   9   3      910.88      929.77     36.07 o 
  15   9   3       88.91      102.66     17.49 o 
   1  10   3       26.76       17.26      8.91 o 
   2  10   3      306.21      344.03     18.34 o 
   3  10   3     1833.10     1860.27     43.38 o 
   4  10   3        1.15       -1.25     10.29 o 
   5  10   3      357.14      337.32     23.24 o 
   6  10   3       45.61       41.31     13.57 o 
   7  10   3       53.78       45.45     14.36 o 
   8  10   3        0.66       -7.18     12.14 o 
   9  10   3      939.98      900.72     37.08 o 
  10  10   3      237.56      228.56     22.10 o 
  11  10   3        1.45       -7.14     12.40 o 
  12  10   3       28.76       17.11     14.17 o 
  13  10   3        6.51       -4.10     13.40 o 
  14  10   3       45.79       34.25     15.56 o 
   0  11   3     1748.09     1735.01     54.04 o 
   1  11   3      757.32      760.21     26.24 o 
   2  11   3       39.67       48.90     11.17 o 
   3  11   3     1698.91     1735.07     46.59 o 
   4  11   3      354.74      401.94     26.03 o 
   5  11   3      864.90      876.86     35.34 o 
   6  11   3        5.80       12.12     12.97 o 
   7  11   3      235.23      190.60     25.20 o 
   8  11   3        8.86       -3.48     12.85 o 
   9  11   3      231.89      198.95     21.07 o 
  10  11   3       75.09       68.72     17.07 o 
  11  11   3      280.22      244.61     25.73 o 
  12  11   3      422.23      489.89     35.61 o 
  13  11   3      634.78      635.74     44.13 o 
   1  12   3       24.28       10.85     10.20 o 
   2  12   3        0.23        8.01     10.77 o 
   3  12   3     1426.83     1446.85     43.55 o 
   4  12   3      359.42      362.02     26.27 o 
   5  12   3      319.11      311.08     24.55 o 
   6  12   3        8.95        7.17     13.71 o 
   7  12   3       11.46        8.08     13.90 o 
   8  12   3        2.46        5.21     13.84 o 
   9  12   3      442.03      462.05     30.63 o 
  10  12   3       26.29        4.91     15.59 o 
  11  12   3       17.35       17.72     16.65 o 
  12  12   3        0.73      -15.15     15.82 o 
   0  13   3       97.62       82.22     20.25 o 
   1  13   3     1678.13     1709.10     44.90 o 
   2  13   3      210.07      222.81     22.38 o 
   3  13   3       19.01        9.67     12.90 o 
   4  13   3        6.12       36.99     14.84 o 
   5  13   3      127.79      104.88     20.91 o 
   6  13   3       27.50       18.46     15.48 o 
   7  13   3        7.44       -8.30     14.16 o 
   8  13   3       70.59       49.31     17.12 o 
   9  13   3        2.30       -3.13     15.16 o 
  10  13   3       21.21        1.60     16.57 o 
   1  14   3       92.59       66.47     16.27 o 
   2  14   3       42.84       17.68     13.75 o 
   3  14   3     1139.17     1172.02     55.04 o 
   4  14   3       16.42        9.85     15.05 o 
   5  14   3       10.18       24.34     15.71 o 
   6  14   3        0.30        1.12     15.04 o 
   7  14   3       97.74       88.14     19.52 o 
   8  14   3      193.75      157.38     25.94 o 
   9  14   3       96.66       75.64     23.49 o 
   0  15   3      523.78      522.83     61.96 o 
   1  15   3      242.70      234.95     25.87 o 
   2  15   3      738.46      766.75     40.88 o 
   3  15   3        2.40       14.71     15.85 o 
   4  15   3      894.98      869.68     60.81 o 
   5  15   3      757.63      684.03     40.87 o 
   6  15   3     1076.19     1090.03     52.47 o 
   7  15   3      134.99       83.11     27.20 o 
   1  16   3      197.15      162.61     47.14 o 
   2  16   3       73.02       44.27     19.32 o 
   3  16   3      233.08      222.40     27.52 o 
   0   0   4      972.19      869.37     31.34 o 
   1   0   4        5.82       12.03      6.53 o 
   2   0   4        6.79       26.66      7.10 o 
   3   0   4     1639.49     1682.73     33.37 o 
   4   0   4      731.45      708.87     20.69 o 
   5   0   4       78.81       62.67      9.13 o 
   6   0   4     4015.98     4073.14     67.16 o 
   7   0   4     1953.30     1874.24     61.24 o 
   8   0   4     3004.76     3175.93     56.75 o 
   9   0   4     1654.86     1623.03     35.36 o 
  10   0   4     1311.10     1305.82     38.40 o 
  11   0   4      788.64      852.49     31.12 o 
  12   0   4      410.21      365.26     27.73 o 
  13   0   4      325.11      286.05     27.23 o 
  14   0   4     1130.74     1119.76     48.38 o 
  15   0   4      176.81      154.85     24.74 o 
  16   0   4      416.78      449.51     35.99 o 
  17   0   4       45.00       35.70     22.92 o 
   1   1   4     1147.26     1144.97     17.55 o 
   2   1   4      298.32      227.98      9.00 o 
   3   1   4       52.84       76.17      6.37 o 
   4   1   4     3439.64     3470.32     41.73 o 
   5   1   4     1636.71     1705.10     24.42 o 
   6   1   4        3.39        3.32      5.97 o 
   7   1   4      129.25      177.78      9.28 o 
   8   1   4     1918.77     2001.46     30.03 o 
   9   1   4       42.63       54.49      7.70 o 
  10   1   4      833.23      868.85     19.54 o 
  11   1   4       84.40       72.33      9.87 o 
  12   1   4       37.73       41.60      9.60 o 
  13   1   4      225.46      211.61     15.95 o 
  14   1   4       30.28       35.67     13.24 o 
  15   1   4      239.54      225.49     25.20 o 
  16   1   4      269.17      280.58     24.56 o 
  17   1   4       15.17       17.89     17.70 o 
   0   2   4     1950.04     1756.50     32.55 o 
   1   2   4     1298.35     1201.23     19.40 o 
   2   2   4     6049.93     6035.50     72.57 o 
   3   2   4       13.90        8.30      4.60 o 
   4   2   4       10.17        8.02      5.06 o 
   5   2   4      330.49      329.03     11.25 o 
   6   2   4      174.39      183.71      9.25 o 
   7   2   4      112.38      107.94      7.81 o 
   8   2   4       56.15       53.75      7.73 o 
   9   2   4      173.82      179.03     10.26 o 
  10   2   4     1518.68     1594.51     27.52 o 
  11   2   4      374.26      410.82     16.29 o 
  12   2   4     1610.02     1708.92     36.21 o 
  13   2   4      297.62      319.69     20.94 o 
  14   2   4      640.13      708.42     31.43 o 
  15   2   4        2.77        2.31     14.74 o 
  16   2   4       12.91        5.54     15.74 o 
  17   2   4        3.64       -6.96     16.03 o 
   1   3   4     3761.95     3735.79     47.08 o 
   2   3   4      449.78      425.41     11.51 o 
   3   3   4       87.70       79.96      6.87 o 
   4   3   4     2968.53     3109.48     40.95 o 
   5   3   4       10.69       12.34      5.12 o 
   6   3   4      207.97      211.69      9.23 o 
   7   3   4       40.68       45.87      6.51 o 
   8   3   4      540.64      533.00     21.68 o 
   9   3   4      130.62      123.44     10.36 o 
  10   3   4      484.75      494.48     18.79 o 
  11   3   4       40.42       57.09     11.01 o 
  12   3   4       59.25       84.47     13.21 o 
  13   3   4       56.36       63.48     13.00 o 
  14   3   4      676.41      819.21     37.63 o 
  15   3   4      167.75      130.88     18.94 o 
  16   3   4      549.84      653.12     39.58 o 
  17   3   4      107.13      138.31     21.96 o 
   0   4   4    39307.86    41096.91    699.07 o 
   1   4   4     2989.09     2948.38     43.39 o 
   2   4   4     1642.77     1426.91     24.35 o 
   3   4   4     1218.38     1271.34     23.95 o 
   4   4   4     4321.75     4590.77     56.30 o 
   5   4   4      381.09      431.10     14.58 o 
   6   4   4     1700.23     1754.96     28.83 o 
   7   4   4      268.02      259.03     13.17 o 
   8   4   4       44.45       36.37      8.39 o 
   9   4   4      262.76      260.88     14.12 o 
  10   4   4     5562.87     5800.23     84.29 o 
  11   4   4     1359.18     1456.81     34.62 o 
  12   4   4     3769.18     4079.03     69.83 o 
  13   4   4      682.21      670.00     30.98 o 
  14   4   4     1877.46     2136.25     69.11 o 
  15   4   4      282.95      312.12     24.20 o 
  16   4   4      335.44      340.30     27.52 o 
   1   5   4       99.07      140.49     12.34 o 
   2   5   4     2116.12     2130.61     34.87 o 
   3   5   4       11.40       11.37      5.90 o 
   4   5   4     1328.07     1287.57     24.51 o 
   5   5   4      650.76      639.18     17.19 o 
   6   5   4        2.51        3.78      6.57 o 
   7   5   4        0.38        6.62      7.67 o 
   8   5   4        1.39       -4.82      7.54 o 
   9   5   4      618.15      594.82     21.95 o 
  10   5   4     1371.74     1469.19     38.61 o 
  11   5   4        5.64       21.45     11.33 o 
  12   5   4       61.39       73.00     13.29 o 
  13   5   4       43.79       30.42     13.05 o 
  14   5   4      628.38      707.06     30.89 o 
  15   5   4      180.65      179.70     20.46 o 
  16   5   4      356.42      361.12     32.21 o 
   0   6   4     6097.82     6180.98    122.79 o 
   1   6   4      284.98      274.69     15.63 o 
   2   6   4     1300.61     1242.48     32.51 o 
   3   6   4       33.06       39.03      8.66 o 
   4   6   4       28.41       23.40      7.31 o 
   5   6   4        1.79       -0.26      6.87 o 
   6   6   4      187.02      207.23     12.86 o 
   7   6   4      150.33      139.49     12.06 o 
   8   6   4       46.55       25.61      9.71 o 
   9   6   4      178.97      160.75     18.95 o 
  10   6   4      154.75      178.23     17.83 o 
  11   6   4      905.44      920.23     31.71 o 
  12   6   4     2564.70     2712.76     55.33 o 
  13   6   4       30.81       42.79     16.28 o 
  14   6   4      357.24      384.24     30.42 o 
  15   6   4       39.81       56.39     15.84 o 
  16   6   4       12.02       26.66     18.44 o 
   1   7   4      130.30      136.17     12.07 o 
   2   7   4      907.29      914.80     24.88 o 
   3   7   4      195.66      204.91     14.20 o 
   4   7   4      535.86      547.32     20.88 o 
   5   7   4      239.48      290.61     26.09 o 
   6   7   4       21.16       12.29     10.59 o 
   7   7   4       22.66       15.61      9.64 o 
   8   7   4      871.40      921.62     37.27 o 
   9   7   4       56.92       71.93     12.62 o 
  10   7   4     1237.02     1332.21     36.55 o 
  11   7   4       13.54       -0.44     10.90 o 
  12   7   4        2.80       -2.76     11.81 o 
  13   7   4        4.30       -3.85     12.14 o 
  14   7   4       23.73       27.72     13.97 o 
  15   7   4      378.00      367.91     25.27 o 
   0   8   4     1140.10     1110.44     40.02 o 
   1   8   4       91.13       71.67     10.08 o 
   2   8   4      330.30      377.78     18.55 o 
   3   8   4     1310.33     1263.16     30.42 o 
   4   8   4       56.95       53.26     12.70 o 
   5   8   4      401.00      399.58     21.25 o 
   6   8   4     2462.25     2494.09     56.24 o 
   7   8   4      336.22      365.39     22.47 o 
   8   8   4     1658.88     1774.39     47.21 o 
   9   8   4      672.21      665.16     31.65 o 
  10   8   4      385.09      345.40     25.09 o 
  11   8   4        7.80       22.84     14.70 o 
  12   8   4        1.59       -1.96     13.59 o 
  13   8   4       22.30       11.94     13.65 o 
  14   8   4      104.36       79.18     17.34 o 
   1   9   4     1298.40     1226.22     30.50 o 
   2   9   4        1.84       -3.21      8.10 o 
   3   9   4        8.46        9.28      8.71 o 
   4   9   4     2602.47     2550.80     53.07 o 
   5   9   4       97.01       58.62     17.76 o 
   6   9   4       38.10       13.70     13.07 o 
   7   9   4        8.61        0.84     12.09 o 
   8   9   4      749.65      758.86     52.43 o 
   9   9   4       33.67       23.77     14.48 o 
  10   9   4      444.73      460.95     34.09 o 
  11   9   4       10.67       16.51     14.26 o 
  12   9   4        3.49        3.48     13.95 o 
  13   9   4       65.74       29.36     16.22 o 
  14   9   4       30.03       10.49     18.23 o 
   0  10   4      862.08      930.00     52.39 o 
   1  10   4      183.79      161.47     14.15 o 
   2  10   4     2046.28     2018.66     41.76 o 
   3  10   4      274.78      243.63     19.19 o 
   4  10   4        1.02       -9.59      9.59 o 
   5  10   4       98.11       38.69     14.79 o 
   6  10   4      119.21       82.45     16.76 o 
   7  10   4        6.96       -4.27     12.67 o 
   8  10   4       43.76       31.70     14.58 o 
   9  10   4       31.46        7.25     14.35 o 
  10  10   4      972.92      882.55     51.42 o 
  11  10   4      316.73      268.81     28.49 o 
  12  10   4      328.86      388.73     29.20 o 
  13  10   4      156.14      109.13     28.75 o 
   1  11   4      399.15      376.48     20.98 o 
   2  11   4      255.33      277.23     20.87 o 
   3  11   4       33.38       -1.15     10.62 o 
   4  11   4     1133.85     1222.11     41.43 o 
   5  11   4      467.96      431.41     29.51 o 
   6  11   4       94.80       72.43     16.47 o 
   7  11   4        1.65      -12.92     12.92 o 
   8  11   4      493.16      466.64     30.14 o 
   9  11   4      115.17      127.88     19.42 o 
  10  11   4        1.45        8.68     15.48 o 
  11  11   4       45.62       27.46     16.93 o 
  12  11   4        0.04       10.81     16.70 o 
   0  12   4     4880.34     5094.38    216.21 o 
   1  12   4      953.48      954.07     52.67 o 
   2  12   4     2328.22     2399.61     54.85 o 
   3  12   4      185.54      143.51     19.20 o 
   4  12   4      646.33      690.57     38.73 o 
   5  12   4      338.56      315.81     25.84 o 
   6  12   4      503.56      487.48     40.68 o 
   7  12   4       33.76       26.19     15.26 o 
   8  12   4       14.77       21.86     15.61 o 
   9  12   4       17.10       11.25     15.65 o 
  10  12   4     2673.17     2789.51    107.97 o 
  11  12   4     1056.83      955.85     69.98 o 
   1  13   4      340.79      296.79     23.15 o 
   2  13   4      278.20      347.04     27.20 o 
   3  13   4        1.17       13.86     13.74 o 
   4  13   4      503.79      496.39     39.73 o 
   5  13   4      149.76      130.40     19.54 o 
   6  13   4        2.36        4.84     15.13 o 
   7  13   4      108.25      103.94     23.29 o 
   8  13   4       37.41       19.39     16.45 o 
   9  13   4        0.29       -6.14     15.94 o 
   0  14   4      954.64     1058.42     63.35 o 
   1  14   4      178.35      223.29     25.85 o 
   2  14   4      408.71      414.68     35.72 o 
   3  14   4       39.09       26.51     16.18 o 
   4  14   4        0.34       -1.61     15.39 o 
   5  14   4       63.04       54.83     17.79 o 
   6  14   4       11.07       -7.42     15.57 o 
   7  14   4        8.39       -4.17     15.93 o 
   1  15   4       83.08       19.24     16.98 o 
   2  15   4      342.12      365.28     34.31 o 
   3  15   4       18.08       10.92     16.64 o 
   4  15   4       62.30       59.99     20.25 o 
   5  15   4       58.80       41.60     18.34 o 
   1   0   5        6.96        8.80      7.57 o 
   2   0   5     1349.71     1337.12     28.90 o 
   3   0   5     3034.19     2824.88     49.15 o 
   4   0   5      302.47      286.70     18.06 o 
   5   0   5        0.59       21.25      9.55 o 
   6   0   5        3.03       16.42      9.62 o 
   7   0   5      538.39      564.75     27.15 o 
   8   0   5        3.80       17.26     10.03 o 
   9   0   5     1122.94     1220.46     41.45 o 
  10   0   5      204.88      207.34     17.48 o 
  11   0   5      373.64      403.03     46.47 o 
  12   0   5      174.04      185.46     26.50 o 
  13   0   5      345.95      266.83     36.90 o 
  14   0   5       51.58       53.43     28.74 o 
  15   0   5      312.50      325.26     44.44 o 
  16   0   5      338.09      346.63     47.12 o 
   0   1   5     1737.92     1709.69     32.85 o 
   1   1   5       56.37       60.22      6.39 o 
   2   1   5     2000.70     1962.87     26.45 o 
   3   1   5      995.84      984.52     18.72 o 
   4   1   5      320.79      324.23     11.20 o 
   5   1   5     5874.56     5789.73     66.35 o 
   6   1   5      131.18      155.78      9.89 o 
   7   1   5     2577.39     2528.26     37.76 o 
   8   1   5      831.83      946.69     26.66 o 
   9   1   5     1188.88     1261.29     27.57 o 
  10   1   5       95.46      113.67     11.45 o 
  11   1   5       59.73       60.17     11.41 o 
  12   1   5      700.97      753.22     40.93 o 
  13   1   5        2.05        4.10     12.78 o 
  14   1   5      638.73      706.73     37.22 o 
  15   1   5      162.47      250.14     29.04 o 
  16   1   5       23.96        9.67     20.20 o 
   1   2   5      296.72      286.85     11.49 o 
   2   2   5      622.03      686.43     15.59 o 
   3   2   5      717.43      654.67     18.66 o 
   4   2   5      308.90      331.17     14.03 o 
   5   2   5      497.69      508.65     17.28 o 
   6   2   5        5.65        6.97      7.24 o 
   7   2   5      124.20      142.81     11.17 o 
   8   2   5      122.31      148.37     11.26 o 
   9   2   5     1658.64     1708.60     31.06 o 
  10   2   5       61.94       80.98     11.32 o 
  11   2   5      138.73      144.77     13.91 o 
  12   2   5       54.39       50.29     12.11 o 
  13   2   5        0.73       -6.80     14.24 o 
  14   2   5      102.73       91.30     16.85 o 
  15   2   5      339.55      364.72     30.84 o 
  16   2   5      125.15      206.28     23.52 o 
   0   3   5     3257.55     3386.67     76.34 o 
   1   3   5     3033.37     2707.91     45.96 o 
   2   3   5      594.61      579.40     17.77 o 
   3   3   5      459.94      450.85     16.00 o 
   4   3   5       10.98        6.46      6.67 o 
   5   3   5        6.04        8.28      7.80 o 
   6   3   5       19.99       -0.56      6.94 o 
   7   3   5       29.52       33.02      8.34 o 
   8   3   5      140.12      128.74     11.35 o 
   9   3   5       21.36       12.08      9.28 o 
  10   3   5       54.85       59.25     10.84 o 
  11   3   5     2769.17     3005.80     51.73 o 
  12   3   5     1312.17     1305.01     36.39 o 
  13   3   5      664.42      691.69     29.07 o 
  14   3   5      112.38      110.38     19.61 o 
  15   3   5       20.25       34.87     17.53 o 
  16   3   5      132.26       88.31     20.77 o 
   1   4   5      825.85      852.34     24.99 o 
   2   4   5      704.58      704.21     23.25 o 
   3   4   5      821.04      729.38     22.89 o 
   4   4   5      106.08       96.52     10.37 o 
   5   4   5      466.98      484.49     17.42 o 
   6   4   5      159.20      155.39     11.03 o 
   7   4   5      301.95      267.04     15.13 o 
   8   4   5       11.60       12.10      8.75 o 
   9   4   5      108.69       98.52     12.48 o 
  10   4   5      679.00      705.82     35.17 o 
  11   4   5      947.51      911.62     33.55 o 
  12   4   5       64.22       77.11     14.59 o 
  13   4   5      309.07      358.92     22.08 o 
  14   4   5       14.14       33.79     14.11 o 
  15   4   5      350.88      416.85     31.77 o 
   0   5   5     3961.36     3976.30     89.19 o 
   1   5   5     4376.18     4226.19     65.76 o 
   2   5   5      164.70      182.15     14.68 o 
   3   5   5        0.62        5.53      8.49 o 
   4   5   5       17.53       27.84      9.10 o 
   5   5   5       67.10       63.82     10.23 o 
   6   5   5        2.12       -2.66      8.92 o 
   7   5   5      247.35      255.81     15.98 o 
   8   5   5      121.97       98.47     12.69 o 
   9   5   5      126.42      112.68     14.10 o 
  10   5   5       15.81       21.70     11.67 o 
  11   5   5     1436.09     1498.72     39.34 o 
  12   5   5      921.70     1026.33     43.22 o 
  13   5   5     1056.15     1157.98     41.25 o 
  14   5   5      250.32      260.71     26.88 o 
  15   5   5       73.06       48.09     18.88 o 
   1   6   5     3658.07     3465.98     60.41 o 
   2   6   5     1372.43     1347.69     31.95 o 
   3   6   5      150.27      149.53     14.05 o 
   4   6   5        0.68        0.64      8.63 o 
   5   6   5       64.51       58.91     11.21 o 
   6   6   5        0.01        8.22     10.02 o 
   7   6   5      216.70      227.85     17.73 o 
   8   6   5        0.38       -5.57     10.40 o 
   9   6   5      319.39      373.92     24.34 o 
  10   6   5      337.13      298.05     32.30 o 
  11   6   5     1003.45      943.69     39.73 o 
  12   6   5        2.07      -10.98     12.65 o 
  13   6   5       33.32       -3.96     13.74 o 
  14   6   5      116.33       80.03     17.65 o 
  15   6   5       77.12       46.74     17.18 o 
   0   7   5      674.69      670.55     34.15 o 
   1   7   5       38.38       22.33      9.91 o 
   2   7   5     1398.66     1467.22     34.22 o 
   3   7   5      939.85      961.74     28.04 o 
   4   7   5       50.29       60.23     10.97 o 
   5   7   5     3183.51     3035.49    105.37 o 
   6   7   5       56.34       52.18     12.14 o 
   7   7   5     1455.65     1495.21     39.44 o 
   8   7   5      655.98      698.90     42.78 o 
   9   7   5     1581.88     1535.53     47.13 o 
  10   7   5        3.80       -2.19     12.59 o 
  11   7   5       13.99       11.86     14.09 o 
  12   7   5      852.64      927.30     46.02 o 
  13   7   5        3.98      -15.37     15.79 o 
  14   7   5      231.87      280.26     29.12 o 
   1   8   5       29.35       29.45      9.74 o 
   2   8   5      592.61      597.82     23.10 o 
   3   8   5      243.98      237.55     20.45 o 
   4   8   5      110.44       65.26     16.49 o 
   5   8   5      566.30      532.07     26.47 o 
   6   8   5       17.07       34.46     12.13 o 
   7   8   5      566.23      580.09     29.62 o 
   8   8   5        0.35       12.51     12.74 o 
   9   8   5      712.00      727.72     36.46 o 
  10   8   5       97.28       57.17     16.10 o 
  11   8   5      555.70      599.48     35.10 o 
  12   8   5       89.61      105.12     24.15 o 
  13   8   5       12.54       -0.28     15.57 o 
   0   9   5     1868.47     1946.26     61.45 o 
   1   9   5      101.17       63.94     12.33 o 
   2   9   5      339.62      382.42     22.83 o 
   3   9   5      209.86      211.25     26.89 o 
   4   9   5      279.20      310.12     30.52 o 
   5   9   5     2191.33     2241.49     77.65 o 
   6   9   5       10.31        6.53     13.47 o 
   7   9   5     1863.91     1848.57     55.88 o 
   8   9   5      173.09      123.48     31.08 o 
   9   9   5      675.03      696.44     44.06 o 
  10   9   5      220.46      206.92     22.78 o 
  11   9   5       18.57      -14.43     14.43 o 
  12   9   5      322.37      302.31     43.87 o 
  13   9   5       16.78       -1.19     16.22 o 
   1  10   5       30.98       32.80     11.04 o 
   2  10   5       34.32       27.15     11.24 o 
   3  10   5      731.69      798.69     37.62 o 
   4  10   5      547.38      545.70     31.52 o 
   5  10   5      158.71       83.83     23.42 o 
   6  10   5       66.08       32.07     15.84 o 
   7  10   5      143.26       93.49     28.49 o 
   8  10   5       68.14       71.24     18.46 o 
   9  10   5      387.81      446.75     29.77 o 
  10  10   5        1.90       -1.93     15.09 o 
  11  10   5       10.77       21.49     16.82 o 
  12  10   5       80.70       54.97     18.63 o 
   0  11   5      433.38      419.66     52.12 o 
   1  11   5     1595.45     1524.17     41.39 o 
   2  11   5      584.81      552.50     27.47 o 
   3  11   5      104.01       75.53     21.20 o 
   4  11   5        0.68       -3.88     12.03 o 
   5  11   5       27.82       25.18     13.77 o 
   6  11   5        7.11        4.01     14.40 o 
   7  11   5       20.83       23.77     15.43 o 
   8  11   5      193.57      158.78     27.96 o 
   9  11   5       30.80       -4.38     15.10 o 
  10  11   5        5.21        7.98     15.83 o 
  11  11   5      458.14      434.96     52.66 o 
   1  12   5       16.16       25.30     12.51 o 
   2  12   5      361.95      363.52     33.23 o 
   3  12   5      817.78      743.80     38.03 o 
   4  12   5        2.37       28.56     14.31 o 
   5  12   5        6.04       -1.16     14.19 o 
   6  12   5        0.14      -13.97     13.97 o 
   7  12   5       10.11        7.08     15.37 o 
   8  12   5       51.75       54.24     18.14 o 
   9  12   5      221.60      167.59     23.30 o 
   0  13   5      621.73      646.57     49.36 o 
   1  13   5      654.16      644.80     32.73 o 
   2  13   5       60.97       38.42     15.59 o 
   3  13   5      204.38      168.53     23.75 o 
   4  13   5       24.38       -1.80     14.53 o 
   5  13   5       26.31        5.93     15.70 o 
   6  13   5       59.22       70.04     20.14 o 
   7  13   5        2.01        1.35     16.41 o 
   1  14   5      208.02      178.36     34.88 o 
   2  14   5      259.61      230.01     25.81 o 
   3  14   5       77.64       56.39     17.22 o 
   4  14   5       13.37        8.18     16.65 o 
   5  14   5       30.64       23.58     17.39 o 
   0   0   6      103.03      107.22     20.13 o 
   1   0   6      762.10      680.20     27.67 o 
   2   0   6      591.46      520.25     25.91 o 
   3   0   6     1336.05     1217.69     32.83 o 
   4   0   6     4511.38     4506.61    101.98 o 
   5   0   6      586.33      594.51     28.98 o 
   6   0   6     2610.50     2796.98     84.33 o 
   7   0   6       27.71       17.14     13.92 o 
   8   0   6     2214.40     2472.08    120.31 o 
   9   0   6      319.31      398.43     47.01 o 
  10   0   6      807.85      825.65     47.03 o 
  11   0   6       64.12       63.36     28.52 o 
  12   0   6       44.53       25.83     20.77 o 
  13   0   6      373.98      380.57     36.24 o 
  14   0   6      230.53      233.98     41.77 o 
  15   0   6      252.26      284.59     46.12 o 
   1   1   6       88.81      101.23      9.50 o 
   2   1   6      959.33      954.21     22.69 o 
   3   1   6      216.75      228.46     13.45 o 
   4   1   6      439.22      458.42     17.97 o 
   5   1   6      422.41      401.99     18.02 o 
   6   1   6        4.99       14.09      9.93 o 
   7   1   6      100.85      109.35     11.74 o 
   8   1   6      179.15      233.70     14.84 o 
   9   1   6      501.58      469.29     20.26 o 
  10   1   6      281.18      323.11     22.47 o 
  11   1   6       75.86       73.35     14.28 o 
  12   1   6       21.26        3.18     13.92 o 
  13   1   6       95.64       82.03     22.43 o 
  14   1   6       96.88      100.00     21.92 o 
  15   1   6      200.27      253.84     30.58 o 
   0   2   6     1269.83     1279.94     39.07 o 
   1   2   6        1.02       -2.62      8.08 o 
   2   2   6      404.66      406.61     18.13 o 
   3   2   6      109.20      107.42     11.75 o 
   4   2   6      385.15      399.75     16.83 o 
   5   2   6      509.35      549.21     19.85 o 
   6   2   6     1608.69     1658.83     31.29 o 
   7   2   6      928.89      962.30     39.50 o 
   8   2   6      736.06      793.13     32.41 o 
   9   2   6        2.52       -6.33      9.91 o 
  10   2   6        1.02        4.50     12.25 o 
  11   2   6      131.70      118.25     16.17 o 
  12   2   6        3.03       -3.67     13.06 o 
  13   2   6        2.08      -16.35     16.35 o 
  14   2   6       82.97       93.94     26.94 o 
  15   2   6       18.88       24.38     23.88 o 
   1   3   6      377.17      409.95     18.81 o 
   2   3   6     1694.20     1740.98     35.09 o 
   3   3   6       27.67       39.74     10.03 o 
   4   3   6       52.15       41.03     10.47 o 
   5   3   6      322.86      328.19     18.07 o 
   6   3   6        6.50        3.53      9.45 o 
   7   3   6      132.06      132.46     12.46 o 
   8   3   6       31.23       44.42     11.51 o 
   9   3   6     1360.65     1469.15     34.47 o 
  10   3   6      984.57     1044.59     30.47 o 
  11   3   6      130.72      160.01     17.73 o 
  12   3   6       50.46       62.72     16.38 o 
  13   3   6        6.78        8.31     16.95 o 
  14   3   6       58.15       85.72     22.75 o 
   0   4   6     1291.73     1333.72     45.45 o 
   1   4   6      238.13      211.46     16.08 o 
   2   4   6      421.67      449.84     20.47 o 
   3   4   6      375.65      341.72     18.29 o 
   4   4   6        5.02       13.17      9.88 o 
   5   4   6     2280.96     2377.11     51.61 o 
   6   4   6      674.40      747.35     26.31 o 
   7   4   6      819.65      851.03     34.02 o 
   8   4   6      181.04      177.72     16.22 o 
   9   4   6      981.16     1016.98     34.62 o 
  10   4   6       63.95       40.79     14.52 o 
  11   4   6        4.16       -6.14     13.54 o 
  12   4   6      977.53      978.80     66.86 o 
  13   4   6        6.25      -13.42     13.42 o 
  14   4   6      130.53      134.37     23.25 o 
   1   5   6     1847.36     1761.86     38.87 o 
   2   5   6     1371.37     1423.06     34.82 o 
   3   5   6        0.82       -8.28      9.80 o 
   4   5   6       63.78       54.90     11.38 o 
   5   5   6        3.95       10.32      9.73 o 
   6   5   6        0.43        7.09     10.54 o 
   7   5   6      115.09      130.06     20.45 o 
   8   5   6       78.43       92.68     14.24 o 
   9   5   6      306.28      335.52     29.38 o 
  10   5   6      516.03      539.03     31.71 o 
  11   5   6      499.19      531.63     41.00 o 
  12   5   6        0.40      -14.39     14.39 o 
  13   5   6        2.53       11.87     16.44 o 
  14   5   6       32.79       44.97     18.56 o 
   0   6   6     2925.09     3001.77     84.39 o 
   1   6   6      228.17      228.15     18.12 o 
   2   6   6     1405.08     1412.96     36.67 o 
   3   6   6      232.69      234.79     17.31 o 
   4   6   6      195.42      195.72     15.82 o 
   5   6   6      380.01      376.34     21.15 o 
   6   6   6     1243.44     1364.56     36.65 o 
   7   6   6      110.54       90.52     15.06 o 
   8   6   6      532.05      538.96     27.39 o 
   9   6   6      201.43      173.37     20.48 o 
  10   6   6       80.13       59.16     16.03 o 
  11   6   6       59.82       46.25     16.34 o 
  12   6   6       54.23       55.31     18.19 o 
  13   6   6        8.14       22.63     19.04 o 
   1   7   6      674.80      608.24     25.81 o 
   2   7   6      427.68      468.53     24.71 o 
   3   7   6        4.95        5.83     10.20 o 
   4   7   6      508.20      510.04     25.00 o 
   5   7   6      503.57      511.65     27.63 o 
   6   7   6       93.97       89.87     14.82 o 
   7   7   6       52.87       44.80     13.55 o 
   8   7   6       20.51       33.51     14.35 o 
   9   7   6      210.95      184.85     24.38 o 
  10   7   6      429.54      447.86     42.63 o 
  11   7   6        3.79      -12.21     14.00 o 
  12   7   6        7.42       -6.38     15.58 o 
  13   7   6       23.72       -6.64     17.11 o 
   0   8   6       17.60       -2.74     13.90 o 
   1   8   6      155.42      187.70     16.53 o 
   2   8   6      620.75      605.14     27.04 o 
   3   8   6     1357.01     1302.16     48.23 o 
   4   8   6     1427.86     1444.66     49.06 o 
   5   8   6      143.05      139.20     17.39 o 
   6   8   6     2664.51     2696.87     81.64 o 
   7   8   6       14.57        2.83     12.76 o 
   8   8   6      763.57      813.57     36.83 o 
   9   8   6       91.24       61.86     17.71 o 
  10   8   6      802.38      852.52     41.30 o 
  11   8   6      391.20      372.37     40.33 o 
  12   8   6        0.59      -11.02     15.28 o 
   1   9   6        4.79      -10.05     10.05 o 
   2   9   6      849.48      817.79     36.95 o 
   3   9   6       21.76       31.81     12.47 o 
   4   9   6       18.64       65.19     13.82 o 
   5   9   6      551.83      568.47     29.95 o 
   6   9   6       65.30       62.49     15.76 o 
   7   9   6      102.58       92.11     16.63 o 
   8   9   6      112.49      138.38     23.23 o 
   9   9   6      386.90      360.33     31.07 o 
  10   9   6      278.66      319.27     27.88 o 
  11   9   6       20.77       30.98     17.22 o 
   0  10   6      287.13      341.20     30.23 o 
   1  10   6        8.42       -0.34     10.88 o 
   2  10   6       16.12       17.32     12.20 o 
   3  10   6       48.71       30.83     12.76 o 
   4  10   6      206.32      219.68     21.97 o 
   5  10   6      369.77      355.22     27.23 o 
   6  10   6      727.92      775.59     36.68 o 
   7  10   6      319.31      347.57     31.30 o 
   8  10   6      149.98      130.68     31.02 o 
   9  10   6       22.43       24.38     16.44 o 
  10  10   6        1.56       16.68     16.70 o 
   1  11   6      117.46       75.41     17.85 o 
   2  11   6      498.06      518.69     31.16 o 
   3  11   6       55.06       60.82     17.27 o 
   4  11   6      113.57       73.16     22.79 o 
   5  11   6        7.03       11.19     14.51 o 
   6  11   6        9.86        3.08     15.27 o 
   7  11   6      110.54      101.74     19.60 o 
   8  11   6        5.35      -12.75     15.44 o 
   9  11   6      428.52      422.31     33.31 o 
   0  12   6      497.82      522.91     48.34 o 
   1  12   6      116.41       99.50     23.90 o 
   2  12   6      231.56      174.22     20.39 o 
   3  12   6       42.23       25.08     15.71 o 
   4  12   6       43.45       46.51     16.27 o 
   5  12   6     1191.36     1283.63     50.77 o 
   6  12   6       38.51       16.86     18.18 o 
   7  12   6      307.65      281.40     46.39 o 
   1  13   6       51.55       41.10     15.26 o 
   2  13   6      280.02      251.54     33.37 o 
   3  13   6       12.67       16.29     15.68 o 
   4  13   6       51.46       42.17     18.17 o 
   1   0   7      822.42      776.94     47.89 o 
   2   0   7        9.13        1.50     19.52 o 
   3   0   7       15.96        4.58     20.06 o 
   4   0   7     1574.21     1572.62     52.26 o 
   5   0   7      518.91      474.82     32.55 o 
   6   0   7        0.02      -10.12     14.71 o 
   7   0   7      105.56      104.54     21.23 o 
   8   0   7      417.81      387.97     50.01 o 
   9   0   7      544.38      598.71     73.66 o 
  10   0   7      138.93      128.95     26.40 o 
  11   0   7       28.83       22.36     22.55 o 
  12   0   7       67.87       70.04     42.77 o 
  13   0   7      356.36      363.98     51.90 o 
   0   1   7        1.29        7.64     14.56 o 
   1   1   7      156.92      143.03     16.11 o 
   2   1   7      974.36      926.08     31.27 o 
   3   1   7      366.36      323.19     21.54 o 
   4   1   7       78.86       79.73     15.08 o 
   5   1   7      473.51      438.05     24.82 o 
   6   1   7      143.61      118.34     16.59 o 
   7   1   7       74.03       75.01     15.86 o 
   8   1   7      104.04       86.33     17.81 o 
   9   1   7       21.17        9.19     13.10 o 
  10   1   7      320.14      321.63     27.71 o 
  11   1   7      253.67      258.71     27.18 o 
  12   1   7        5.40       22.52     17.79 o 
  13   1   7      143.73      192.58     47.08 o 
   1   2   7      233.12      216.91     17.06 o 
   2   2   7        0.80        4.97     10.80 o 
   3   2   7      296.80      314.60     19.68 o 
   4   2   7      812.70      810.74     28.78 o 
   5   2   7      267.35      278.37     22.65 o 
   6   2   7        0.04       -5.61     12.92 o 
   7   2   7       66.46       62.98     16.84 o 
   8   2   7      214.01      210.80     19.36 o 
   9   2   7       45.97       19.34     17.85 o 
  10   2   7      159.47      189.39     25.25 o 
  11   2   7       47.96       45.51     18.13 o 
  12   2   7        1.10      -12.11     19.59 o 
  13   2   7       72.90      107.28     35.73 o 
   0   3   7      636.82      674.32     39.22 o 
   1   3   7      634.50      621.90     26.86 o 
   2   3   7      165.37      163.30     15.33 o 
   3   3   7      296.71      282.94     19.18 o 
   4   3   7      927.99      941.46     37.43 o 
   5   3   7      302.27      219.66     18.43 o 
   6   3   7     2296.50     2428.25     64.19 o 
   7   3   7       10.93       10.98     12.15 o 
   8   3   7      968.81     1112.86     42.52 o 
   9   3   7        7.53       17.74     14.84 o 
  10   3   7      224.64      245.39     42.13 o 
  11   3   7      280.16      310.14     36.51 o 
  12   3   7       60.20       43.28     21.30 o 
  13   3   7      265.29      245.15     62.23 o 
   1   4   7      337.95      328.38     19.04 o 
   2   4   7      163.83      171.81     15.88 o 
   3   4   7       11.40       12.09     11.31 o 
   4   4   7      133.06      140.67     15.47 o 
   5   4   7      571.82      553.69     30.15 o 
   6   4   7        0.08       24.36     12.91 o 
   7   4   7      181.09      185.93     18.62 o 
   8   4   7      180.34      219.59     26.81 o 
   9   4   7      307.42      289.22     21.91 o 
  10   4   7      357.42      429.27     36.37 o 
  11   4   7        2.19        6.18     16.37 o 
  12   4   7       21.15       18.66     22.14 o 
   0   5   7       21.99       18.72     17.39 o 
   1   5   7      118.96      105.07     14.00 o 
   2   5   7      446.97      441.34     22.24 o 
   3   5   7      945.30      897.05     29.93 o 
   4   5   7     1062.30     1080.61     32.94 o 
   5   5   7      301.61      305.85     20.51 o 
   6   5   7     1567.59     1714.45     56.45 o 
   7   5   7       70.59       46.66     14.20 o 
   8   5   7      579.36      588.98     39.78 o 
   9   5   7       31.94       15.88     18.76 o 
  10   5   7      626.99      610.85     40.61 o 
  11   5   7      394.08      409.78     53.67 o 
  12   5   7        6.09        6.58     17.99 o 
   1   6   7       60.24       63.46     13.98 o 
   2   6   7       76.24       69.43     13.75 o 
   3   6   7       42.45       17.72     12.02 o 
   4   6   7      521.44      544.93     25.68 o 
   5   6   7      701.83      636.97     28.63 o 
   6   6   7       45.68       41.49     13.95 o 
   7   6   7       89.06       69.28     14.67 o 
   8   6   7        7.50       -4.01     12.79 o 
   9   6   7      182.89      155.41     20.15 o 
  10   6   7      125.06      111.60     20.33 o 
  11   6   7       12.21       33.36     17.93 o 
   0   7   7      795.34      720.62     42.67 o 
   1   7   7       65.02       46.31     13.90 o 
   2   7   7       14.07       16.64     12.20 o 
   3   7   7      350.88      337.41     20.85 o 
   4   7   7       31.95       20.89     12.98 o 
   5   7   7      620.90      572.84     32.41 o 
   6   7   7      161.29      170.89     19.16 o 
   7   7   7       48.35       41.43     14.63 o 
   8   7   7       35.55       28.52     14.43 o 
   9   7   7        1.56      -10.42     13.53 o 
  10   7   7       67.89       80.76     18.21 o 
  11   7   7       55.91       59.42     18.20 o 
   1   8   7      845.17      820.88     32.63 o 
   2   8   7        8.85        6.57     11.89 o 
   3   8   7       57.59       51.72     14.72 o 
   4   8   7      804.58      851.67     35.63 o 
   5   8   7      169.71      129.47     19.73 o 
   6   8   7        8.92       12.60     13.72 o 
   7   8   7        3.56      -13.32     13.32 o 
   8   8   7      154.72      156.15     24.38 o 
   9   8   7       58.96       35.91     16.84 o 
  10   8   7        1.97       -8.70     15.90 o 
   0   9   7       76.45       43.84     18.71 o 
   1   9   7      260.91      271.04     23.81 o 
   2   9   7      726.04      721.31     35.71 o 
   3   9   7       26.55       32.52     14.62 o 
   4   9   7        1.20        3.41     13.64 o 
   5   9   7      195.63      205.11     21.03 o 
   6   9   7      306.45      291.53     24.77 o 
   7   9   7        0.87       -6.09     14.30 o 
   8   9   7        0.16        4.81     15.81 o 
   9   9   7       37.42       47.59     18.19 o 
   1  10   7       57.02       45.84     14.08 o 
   2  10   7        9.30        4.08     13.32 o 
   3  10   7       82.29       81.30     18.06 o 
   4  10   7      265.33      247.75     22.84 o 
   5  10   7      227.24      273.51     24.60 o 
   6  10   7        1.09        7.53     15.17 o 
   7  10   7       23.40       13.02     16.29 o 
   0  11   7      418.02      509.54     78.13 o 
   1  11   7      138.55       87.86     29.69 o 
   2  11   7        5.63       13.80     14.60 o 
   3  11   7      321.05      313.48     43.85 o 
   4  11   7      678.88      794.04     41.64 o 
   5  11   7       63.37       42.83     19.27 o 
   1  12   7      167.97      135.66     27.18 o 
   2  12   7        0.38       -5.11     14.49 o 
   0   0   8     1692.56     1559.86     95.57 o 
   1   0   8     1100.52     1072.13     55.86 o 
   2   0   8      176.67      193.06     31.92 o 
   3   0   8      493.62      464.38     43.36 o 
   4   0   8      367.25      418.75     41.03 o 
   5   0   8      133.41      111.65     29.13 o 
   6   0   8        0.26       -9.08     22.97 o 
   7   0   8        0.16       27.73     24.55 o 
   8   0   8       21.87       39.40     32.49 o 
   9   0   8      347.09      421.53     73.90 o 
  10   0   8      272.63      241.52     55.98 o 
  11   0   8      567.66      618.29    181.85 o 
   1   1   8       25.24       46.93     17.74 o 
   2   1   8      197.91      228.47     23.81 o 
   3   1   8      447.22      451.88     30.18 o 
   4   1   8       92.89      108.42     19.96 o 
   5   1   8       16.84       36.93     17.45 o 
   6   1   8       34.72       42.43     17.75 o 
   7   1   8       22.99       37.09     19.84 o 
   8   1   8       27.33       13.52     21.13 o 
   9   1   8      320.84      300.05     28.13 o 
  10   1   8      138.33      125.81     23.26 o 
  11   1   8       60.62       87.50     26.19 o 
   0   2   8      442.30      511.41     44.25 o 
   1   2   8      550.04      533.41     32.01 o 
   2   2   8      375.93      361.58     27.73 o 
   3   2   8        2.28       -6.74     15.99 o 
   4   2   8        0.75       -6.63     13.67 o 
   5   2   8       72.00       99.59     17.71 o 
   6   2   8       22.98       17.82     14.77 o 
   7   2   8        2.06       -4.93     15.61 o 
   8   2   8       53.69       51.80     17.25 o 
   9   2   8        3.68       10.75     17.41 o 
  10   2   8       17.94        0.67     18.00 o 
  11   2   8      120.21      126.42     24.14 o 
   1   3   8       91.08      121.14     18.31 o 
   2   3   8       65.52       79.56     16.77 o 
   3   3   8      402.21      406.07     26.41 o 
   4   3   8      183.12      192.91     20.79 o 
   5   3   8       33.45       20.03     15.23 o 
   6   3   8       19.26       36.43     17.67 o 
   7   3   8       49.48       59.08     19.92 o 
   8   3   8      286.67      324.07     29.12 o 
   9   3   8       12.09       -8.02     17.00 o 
  10   3   8       28.14       31.65     19.83 o 
   0   4   8      148.47      155.86     25.29 o 
   1   4   8      126.45      134.64     17.46 o 
   2   4   8       42.80       52.92     15.23 o 
   3   4   8      654.94      578.23     28.23 o 
   4   4   8        1.78        5.03     15.21 o 
   5   4   8      111.82      107.59     21.81 o 
   6   4   8      272.17      316.52     33.91 o 
   7   4   8      382.14      355.05     33.04 o 
   8   4   8       29.68       31.07     17.69 o 
   9   4   8      260.02      269.97     27.58 o 
  10   4   8      195.75      209.94     39.56 o 
   1   5   8      262.11      250.01     21.16 o 
   2   5   8       19.01       15.57     14.67 o 
   3   5   8       50.26       54.78     16.37 o 
   4   5   8      418.25      413.06     29.75 o 
   5   5   8      212.66      189.07     22.66 o 
   6   5   8        0.02      -11.14     14.61 o 
   7   5   8       23.10       26.84     17.61 o 
   8   5   8      417.66      429.24     51.17 o 
   9   5   8       57.81       83.67     20.04 o 
   0   6   8       10.34       15.48     20.76 o 
   1   6   8      250.27      248.68     23.09 o 
   2   6   8      720.48      720.87     32.89 o 
   3   6   8       84.52       79.41     17.11 o 
   4   6   8       11.80        2.09     13.27 o 
   5   6   8       93.29      118.94     18.19 o 
   6   6   8      174.73      177.11     23.33 o 
   7   6   8        3.66       -0.94     14.41 o 
   8   6   8       14.56      -14.28     14.28 o 
   9   6   8        2.35       13.96     16.80 o 
   1   7   8      309.81      311.38     22.99 o 
   2   7   8      113.16      132.94     16.69 o 
   3   7   8      108.53      122.48     18.56 o 
   4   7   8       84.35       85.21     17.64 o 
   5   7   8       64.35       68.85     17.41 o 
   6   7   8       62.39       58.18     16.60 o 
   7   7   8        1.65       11.57     15.31 o 
   8   7   8      132.63       92.71     20.22 o 
   0   8   8     1061.95     1024.01     57.37 o 
   1   8   8     1110.97     1139.59     63.67 o 
   2   8   8      202.16      239.99     28.03 o 
   3   8   8       41.16       43.55     15.96 o 
   4   8   8       36.33       32.89     15.72 o 
   5   8   8       89.20       64.88     17.18 o 
   6   8   8       14.76       25.58     16.62 o 
   7   8   8       44.64       23.70     17.92 o 
   1   9   8       43.39       50.81     16.31 o 
   2   9   8      130.39      136.38     19.77 o 
   3   9   8      220.06      219.24     21.59 o 
   4   9   8      107.29      115.64     19.98 o 
   5   9   8       23.90       25.90     15.91 o 
   0  10   8      385.54      389.65     40.05 o 
   1  10   8      172.90      152.42     25.49 o 
   2  10   8       84.20       90.57     22.56 o 
   1   0   9       71.38       95.36     29.73 o 
   2   0   9       24.03       39.40     26.44 o 
   3   0   9       94.88      103.30     30.06 o 
   4   0   9      172.38      188.94     35.07 o 
   5   0   9       29.91       44.92     27.54 o 
   6   0   9       10.50       -8.89     24.98 o 
   7   0   9      114.21       85.51     37.60 o 
   8   0   9       28.05       76.26     45.78 o 
   0   1   9      411.97      437.15     44.41 o 
   1   1   9      256.01      186.78     24.36 o 
   2   1   9      325.90      350.49     29.40 o 
   3   1   9       13.51       17.15     17.52 o 
   4   1   9        1.70      -16.50     16.50 o 
   5   1   9       13.16       -1.53     18.17 o 
   6   1   9       13.93        4.65     18.67 o 
   7   1   9       11.31       32.25     21.82 o 
   8   1   9       25.08       25.24     27.47 o 
   1   2   9      148.16      114.01     21.85 o 
   2   2   9      163.13      182.97     24.06 o 
   3   2   9        3.59       11.96     18.06 o 
   4   2   9      102.30      111.34     22.40 o 
   5   2   9       29.33       10.05     18.49 o 
   6   2   9       11.29        0.55     20.14 o 
   7   2   9       27.39       48.86     24.84 o 
   8   2   9       27.39       38.91     24.19 o 
   0   3   9      217.82      180.66     34.03 o 
   1   3   9       61.55       44.39     18.86 o 
   2   3   9       98.89       98.08     21.20 o 
   3   3   9        5.12       10.52     18.75 o 
   4   3   9       56.75       69.37     21.53 o 
   5   3   9      591.58      630.43     41.39 o 
   6   3   9       50.70       65.73     24.41 o 
   7   3   9      210.79      209.80     30.15 o 
   1   4   9       35.48       32.05     18.52 o 
   2   4   9       42.10       37.73     19.14 o 
   3   4   9      140.25      125.69     23.38 o 
   4   4   9      305.24      327.44     32.97 o 
   5   4   9        0.98       24.12     22.76 o 
   6   4   9       22.75       30.26     18.89 o 
   7   4   9       82.67      143.20     23.52 o 
   0   5   9      123.07      152.29     36.74 o 
   1   5   9       23.15       -5.21     18.10 o 
   2   5   9       52.98       53.49     18.51 o 
   3   5   9       32.11       36.27     17.42 o 
   4   5   9       21.13        7.09     19.06 o 
   5   5   9      507.86      570.51     52.77 o 
   6   5   9      174.26      152.38     25.54 o 
   1   6   9       11.32       13.27     15.86 o 
   2   6   9        6.66        3.22     15.80 o 
   3   6   9      160.42      153.30     22.78 o 
   4   6   9      219.98      220.46     28.55 o 
   5   6   9        5.02        3.39     19.22 o 
   0   7   9      366.82      414.82     47.60 o 
   1   7   9      124.76      140.78     21.89 o 
   2   7   9      218.82      198.56     22.85 o 
   3   7   9        0.68       11.52     16.70 o 
   0   0  10      145.96      124.37     48.70 o 
   1   0  10       72.43       71.08     29.31 o 
                                                 
